# Supplementary material for: Sniper2L is a high-fidelity Cas9 variant with high activity
Source: Nat Chem Biol. 2023 Mar 9;19(8):972–80. doi: 10.1038/s41589-023-01279-5 (PMC10374439; doi:10.1038/s41589-023-01279-5)
Supplement: Supplementary file 3 — Indel frequencies measured using libraries A, B and C. [file 41589_2023_1279_MOESM3_ESM.xlsx]

## Sheet: Lib-A_PAM Determination
Indel frequencies measured using lentiviral library A
Barcode	Guide RNA sequence	Target sequence	Deep learning data set	Deep learning CV fold	Total read count (Day 0)	Indel read count (Day 0)	Total read count Sniper1.0, Day 4	Indel read count Sniper1.0, Day 4	Background subtracted indel frequencies (%, Sniper1.0, Day 4)	Total read count Sniper2.0L, Day 4	Indel read count Sniper2.0L, Day 4	Background subtracted indel frequencies (%, Sniper2.0L, Day 4)	Total read count Sniper2.0P, Day 4	Indel read count Sniper2.0P, Day 4	Background subtracted indel frequencies (%, Sniper2.0P, Day 4)
TTTGTACATCATCGTCACA	GGAATGGTTGTCAGAGTTTA	TGGAGGAATGGTTGTCAGAGTTTAAAAATA	Training	4	181	5	258	2	-5.12707	267	5	-2.37569	351	11	1.30387
TTTGGCTACTCTCGTCATA	GGAATGGTTGTCAGAGTTTA	TGGAGGAATGGTTGTCAGAGTTTAAAACTA	Training	4	421	1	572	5	3.64133	578	3	1.62708	559	1	-0.327791
TTTGTAGCATCGACTATCA	GGAATGGTTGTCAGAGTTTA	TGGAGGAATGGTTGTCAGAGTTTAAAAGTA	Training	4	228	6	266	15	8	337	21	12.1316	386	10	-0.157895
TTTGCATCTCGTCACTGTA	GGAATGGTTGTCAGAGTTTA	TGGAGGAATGGTTGTCAGAGTTTAAAATTA	Training	4	130	13	165	7	na	169	7	na	205	5	na
TTTGGCACTCTCTCGACTG	GGAATGGTTGTCAGAGTTTA	TGGAGGAATGGTTGTCAGAGTTTAAACATA	Training	4	318	2	353	5	2.77987	319	6	3.99371	425	8	5.32704
TTTGATCTGTCTCACACAT	GGAATGGTTGTCAGAGTTTA	TGGAGGAATGGTTGTCAGAGTTTAAACCTA	Training	4	370	9	423	5	-5.28919	440	21	10.2973	475	6	-5.55405
TTTGTATAGTCTCACTAGT	GGAATGGTTGTCAGAGTTTA	TGGAGGAATGGTTGTCAGAGTTTAAACGTA	Training	4	278	14	394	19	-0.841727	403	21	0.705036	420	24	2.84892
TTTGACGCATCTCGACACG	GGAATGGTTGTCAGAGTTTA	TGGAGGAATGGTTGTCAGAGTTTAAACTTA	Training	4	329	4	312	14	10.2067	310	6	2.231	282	5	1.57143
TTTGTATCGACTATCATAG	GGAATGGTTGTCAGAGTTTA	TGGAGGAATGGTTGTCAGAGTTTAAAGATA	Training	4	71	2	80	29	na	97	28	na	118	11	na
TTTGATCAGCACACATCTG	GGAATGGTTGTCAGAGTTTA	TGGAGGAATGGTTGTCAGAGTTTAAAGCTA	Training	4	434	7	488	142	134.129	500	153	144.935	627	117	106.887
TTTGCACTCGTATCTCTGT	GGAATGGTTGTCAGAGTTTA	TGGAGGAATGGTTGTCAGAGTTTAAAGGTA	Training	4	116	0	190	45	45	154	39	39	225	25	25
TTTGTATGCACACGTCACG	GGAATGGTTGTCAGAGTTTA	TGGAGGAATGGTTGTCAGAGTTTAAAGTTA	Training	4	177	5	149	46	41.791	188	61	55.6893	263	46	38.5706
TTTGAGTCAGTACATAGTA	GGAATGGTTGTCAGAGTTTA	TGGAGGAATGGTTGTCAGAGTTTAAATATA	Training	4	275	9	447	14	-0.629091	454	17	2.14182	548	22	4.06545
TTTGCATCTACATCTCATG	GGAATGGTTGTCAGAGTTTA	TGGAGGAATGGTTGTCAGAGTTTAAATCTA	Training	4	106	0	99	4	4	114	2	2	150	1	1
TTTGATCTCTGCTCTATAC	GGAATGGTTGTCAGAGTTTA	TGGAGGAATGGTTGTCAGAGTTTAAATGTA	Training	4	260	15	291	13	-3.78846	234	7	-6.5	276	20	4.07692
TTTGTCTGTAGCACTCTAT	GGAATGGTTGTCAGAGTTTA	TGGAGGAATGGTTGTCAGAGTTTAAATTTA	Training	4	237	0	380	0	0	376	4	4	507	7	7
TTTGGCATACATCTCTCTG	GGAATGGTTGTCAGAGTTTA	TGGAGGAATGGTTGTCAGAGTTTAACAATA	Training	4	269	9	369	9	-3.34572	389	18	4.98513	512	31	13.8699
TTTGAGTACACTAGTCATC	GGAATGGTTGTCAGAGTTTA	TGGAGGAATGGTTGTCAGAGTTTAACACTA	Training	4	315	2	350	4	1.77778	370	5	2.65079	470	2	-0.984127
TTTGACACACATATCAGAT	GGAATGGTTGTCAGAGTTTA	TGGAGGAATGGTTGTCAGAGTTTAACAGTA	Training	4	434	22	546	30	2.32258	587	30	0.24424	624	18	-13.6313
TTTGATACTCTCTGTCTGA	GGAATGGTTGTCAGAGTTTA	TGGAGGAATGGTTGTCAGAGTTTAACATTA	Training	4	183	9	239	5	-6.7541	255	6	-6.54098	237	12	0.344262
TTTGATCTATCATAGCACT	GGAATGGTTGTCAGAGTTTA	TGGAGGAATGGTTGTCAGAGTTTAACCATA	Training	4	347	7	360	8	0.737752	404	13	4.85014	418	15	6.56772
TTTGCATATCATACACTAG	GGAATGGTTGTCAGAGTTTA	TGGAGGAATGGTTGTCAGAGTTTAACCCTA	Training	4	235	4	281	4	-0.782979	236	2	-2.01702	285	7	2.14894
TTTGCTACTCTCGTGTCTC	GGAATGGTTGTCAGAGTTTA	TGGAGGAATGGTTGTCAGAGTTTAACCGTA	Training	4	83	0	130	0	na	106	0	na	119	1	na
TTTGTCATGTCTCACATCA	GGAATGGTTGTCAGAGTTTA	TGGAGGAATGGTTGTCAGAGTTTAACCTTA	Training	4	214	20	308	15	na	346	14	na	327	25	na
TTTGATCAGCACATCTAGA	GGAATGGTTGTCAGAGTTTA	TGGAGGAATGGTTGTCAGAGTTTAACGATA	Training	4	293	8	396	9	-1.81229	401	25	14.0512	488	26	12.6758
TTTGACGATCTCACACACT	GGAATGGTTGTCAGAGTTTA	TGGAGGAATGGTTGTCAGAGTTTAACGCTA	Training	4	362	7	453	19	10.2403	476	19	9.79558	531	10	-0.267956
TTTGCTATCATAGTATACT	GGAATGGTTGTCAGAGTTTA	TGGAGGAATGGTTGTCAGAGTTTAACGGTA	Training	4	33	0	55	8	na	68	18	na	68	8	na
TTTGAGATCTATATATAGC	GGAATGGTTGTCAGAGTTTA	TGGAGGAATGGTTGTCAGAGTTTAACGTTA	Training	4	302	8	402	22	11.351	386	19	8.77483	527	26	12.0397
TTTGATCGCATATCTATAC	GGAATGGTTGTCAGAGTTTA	TGGAGGAATGGTTGTCAGAGTTTAACTATA	Training	4	258	13	265	7	-6.35271	264	24	10.6977	279	30	15.9419
TTTGCTCGCTCTCACTCGC	GGAATGGTTGTCAGAGTTTA	TGGAGGAATGGTTGTCAGAGTTTAACTCTA	Training	4	392	12	534	11	-5.34694	482	5	-9.7551	634	17	-2.40816
TTTGCACATATCATAGTAC	GGAATGGTTGTCAGAGTTTA	TGGAGGAATGGTTGTCAGAGTTTAACTGTA	Training	4	223	1	320	2	0.565022	321	0	-1.43946	347	6	4.44395
TTTGTGCTGTCATACATCT	GGAATGGTTGTCAGAGTTTA	TGGAGGAATGGTTGTCAGAGTTTAACTTTA	Training	4	218	4	246	0	-4.51376	274	1	-4.02752	308	7	1.34862
TTTGTATACAGTCATCTGT	GGAATGGTTGTCAGAGTTTA	TGGAGGAATGGTTGTCAGAGTTTAAGAATA	Training	4	351	6	423	54	46.7692	384	49	42.4359	446	15	7.37607
TTTGCTATCTCTACGACTC	GGAATGGTTGTCAGAGTTTA	TGGAGGAATGGTTGTCAGAGTTTAAGACTA	Training	4	425	10	387	59	49.8941	410	57	47.3529	570	30	16.5882
TTTGTAGAGTCATCATCGT	GGAATGGTTGTCAGAGTTTA	TGGAGGAATGGTTGTCAGAGTTTAAGAGTA	Training	4	141	1	171	35	33.7872	186	22	20.6809	247	13	11.2482
TTTGTCTATCAGTCATGCT	GGAATGGTTGTCAGAGTTTA	TGGAGGAATGGTTGTCAGAGTTTAAGATTA	Training	4	475	11	662	79	63.6695	662	104	88.6695	766	43	25.2611
TTTGTCACTCACTCATAGC	GGAATGGTTGTCAGAGTTTA	TGGAGGAATGGTTGTCAGAGTTTAAGCATA	Training	4	358	3	521	23	18.6341	555	23	18.3492	659	13	7.47765
TTTGTCGCACACGTACTAC	GGAATGGTTGTCAGAGTTTA	TGGAGGAATGGTTGTCAGAGTTTAAGCCTA	Training	4	178	13	197	13	-1.38764	190	17	3.1236	256	14	-4.69663
TTTGTACACTCTCTCTAGT	GGAATGGTTGTCAGAGTTTA	TGGAGGAATGGTTGTCAGAGTTTAAGCGTA	Training	4	243	2	383	20	16.8477	409	9	5.63374	429	4	0.469136
TTTGCACATCATCTCGTAG	GGAATGGTTGTCAGAGTTTA	TGGAGGAATGGTTGTCAGAGTTTAAGCTTA	Training	4	240	9	344	23	10.1	339	14	1.2875	384	20	5.6
TTTGCTCTGCACTCAGATA	GGAATGGTTGTCAGAGTTTA	TGGAGGAATGGTTGTCAGAGTTTAAGGATA	Training	4	327	7	280	136	130.006	298	165	158.621	363	158	150.229
TTTGTCACGTACATCGCTG	GGAATGGTTGTCAGAGTTTA	TGGAGGAATGGTTGTCAGAGTTTAAGGCTA	Training	4	534	5	489	259	254.421	481	307	302.496	652	260	253.895
TTTGGACACTCGCACTCGT	GGAATGGTTGTCAGAGTTTA	TGGAGGAATGGTTGTCAGAGTTTAAGGGTA	Training	4	423	3	522	234	230.298	574	331	326.929	616	231	226.631
TTTGTACTCTCAGTCACGA	GGAATGGTTGTCAGAGTTTA	TGGAGGAATGGTTGTCAGAGTTTAAGGTTA	Training	4	310	4	316	156	151.923	307	157	153.039	396	160	154.89
TTTGTGCTATCTCGCTCTC	GGAATGGTTGTCAGAGTTTA	TGGAGGAATGGTTGTCAGAGTTTAAGTATA	Training	4	248	14	275	5	-10.5242	282	9	-6.91935	310	5	-12.5
TTTGTAGTCGTACACTCGT	GGAATGGTTGTCAGAGTTTA	TGGAGGAATGGTTGTCAGAGTTTAAGTCTA	Training	4	452	9	374	10	2.5531	398	9	1.07522	508	16	5.88496
TTTGGCTCTATCTGCGTAG	GGAATGGTTGTCAGAGTTTA	TGGAGGAATGGTTGTCAGAGTTTAAGTGTA	Training	4	264	12	362	20	3.54545	309	11	-3.04545	398	8	-10.0909
TTTGCTACTCATAGTCTCG	GGAATGGTTGTCAGAGTTTA	TGGAGGAATGGTTGTCAGAGTTTAAGTTTA	Training	4	170	6	213	0	-7.51765	218	4	-3.69412	292	11	0.694118
TTTGACTCGCATCTGCTAC	GGAATGGTTGTCAGAGTTTA	TGGAGGAATGGTTGTCAGAGTTTAATAATA	Training	4	332	6	529	14	4.43976	521	8	-1.41566	607	14	3.03012
TTTGTCACACTGAGCATAC	GGAATGGTTGTCAGAGTTTA	TGGAGGAATGGTTGTCAGAGTTTAATACTA	Training	4	425	12	566	7	-8.98118	584	15	-1.48941	672	19	0.0258824
TTTGCTCTCTACTCTCACG	GGAATGGTTGTCAGAGTTTA	TGGAGGAATGGTTGTCAGAGTTTAATAGTA	Training	4	338	8	476	10	-1.26627	494	6	-5.69231	525	7	-5.42604
TTTGACTGCATCGTCACGT	GGAATGGTTGTCAGAGTTTA	TGGAGGAATGGTTGTCAGAGTTTAATATTA	Training	4	412	17	626	24	-1.8301	570	23	-0.519417	628	30	4.08738
TTTGATACTCTGTCTGTAC	GGAATGGTTGTCAGAGTTTA	TGGAGGAATGGTTGTCAGAGTTTAATCATA	Training	4	440	17	517	13	-6.975	503	11	-8.43409	527	22	1.63864
TTTGTCTATATGCACGTAT	GGAATGGTTGTCAGAGTTTA	TGGAGGAATGGTTGTCAGAGTTTAATCCTA	Training	4	276	2	292	4	1.88406	286	5	2.92754	347	6	3.48551
TTTGTGTCTCTCACTGTAT	GGAATGGTTGTCAGAGTTTA	TGGAGGAATGGTTGTCAGAGTTTAATCGTA	Training	4	163	12	195	10	-4.35583	174	5	-7.80982	196	13	-1.42945
TTTGTCTGACATAGCTCTG	GGAATGGTTGTCAGAGTTTA	TGGAGGAATGGTTGTCAGAGTTTAATCTTA	Training	4	292	0	349	2	2	297	3	3	353	0	0
TTTGTGTCTCGACATCTCG	GGAATGGTTGTCAGAGTTTA	TGGAGGAATGGTTGTCAGAGTTTAATGATA	Training	4	268	7	289	26	18.4515	345	29	19.9888	388	15	4.86567
TTTGTCATCTATAGCGACA	GGAATGGTTGTCAGAGTTTA	TGGAGGAATGGTTGTCAGAGTTTAATGCTA	Training	4	348	15	351	20	4.87069	370	31	15.0517	431	19	0.422414
TTTGGACACTCTAGTCTAT	GGAATGGTTGTCAGAGTTTA	TGGAGGAATGGTTGTCAGAGTTTAATGGTA	Training	4	181	2	283	63	59.8729	272	56	52.9945	345	41	37.1878
TTTGGCATCATCATCTGAG	GGAATGGTTGTCAGAGTTTA	TGGAGGAATGGTTGTCAGAGTTTAATGTTA	Training	4	403	8	489	38	28.2928	505	32	21.9752	615	16	3.79156
TTTGTGCTGCACATAGTAT	GGAATGGTTGTCAGAGTTTA	TGGAGGAATGGTTGTCAGAGTTTAATTATA	Training	4	106	0	131	0	0	135	1	1	144	1	1
TTTGACTAGTCATCACTAT	GGAATGGTTGTCAGAGTTTA	TGGAGGAATGGTTGTCAGAGTTTAATTCTA	Training	4	212	2	309	7	4.08491	302	12	9.15094	403	17	13.1981
TTTGTCATCAGTCACTACT	GGAATGGTTGTCAGAGTTTA	TGGAGGAATGGTTGTCAGAGTTTAATTGTA	Training	4	277	8	431	9	-3.44765	462	8	-5.34296	486	6	-8.0361
TTTGTCTCATCTCGTAGTA	GGAATGGTTGTCAGAGTTTA	TGGAGGAATGGTTGTCAGAGTTTAATTTTA	Training	4	171	4	215	1	-4.02924	187	1	-3.37427	294	2	-4.87719
TTTGATAGCTCATCTATCA	GGAATGGTTGTCAGAGTTTA	TGGAGGAATGGTTGTCAGAGTTTACAAATA	Training	4	369	12	536	16	-1.43089	509	29	12.4472	623	24	3.73984
TTTGGCGCACACACAGTAT	GGAATGGTTGTCAGAGTTTA	TGGAGGAATGGTTGTCAGAGTTTACAACTA	Training	4	357	29	422	28	na	479	26	na	551	33	na
TTTGGTACATCTCATGTCA	GGAATGGTTGTCAGAGTTTA	TGGAGGAATGGTTGTCAGAGTTTACAAGTA	Training	4	542	8	815	15	2.97048	805	12	0.118081	939	10	-3.85978
TTTGCATGCTACATCTATA	GGAATGGTTGTCAGAGTTTA	TGGAGGAATGGTTGTCAGAGTTTACAATTA	Training	4	201	10	306	17	1.77612	282	11	-3.02985	335	8	-8.66667
TTTGGATATCAGCTACGAT	GGAATGGTTGTCAGAGTTTA	TGGAGGAATGGTTGTCAGAGTTTACACATA	Training	4	233	2	273	2	-0.343348	260	1	-1.23176	279	2	-0.39485
TTTGGCACTAGCACACGCA	GGAATGGTTGTCAGAGTTTA	TGGAGGAATGGTTGTCAGAGTTTACACCTA	Training	4	351	16	440	23	2.94302	488	20	-2.24501	585	14	-12.6667
TTTGTACATGCTACTCTAG	GGAATGGTTGTCAGAGTTTA	TGGAGGAATGGTTGTCAGAGTTTACACGTA	Training	4	508	12	650	16	0.645669	609	21	6.61417	789	21	2.3622
TTTGCTGCATCGCACTGCT	GGAATGGTTGTCAGAGTTTA	TGGAGGAATGGTTGTCAGAGTTTACACTTA	Training	4	364	6	611	10	-0.0714286	563	11	1.71978	595	16	6.19231
TTTGTCTAGCTACACACGC	GGAATGGTTGTCAGAGTTTA	TGGAGGAATGGTTGTCAGAGTTTACAGATA	Training	4	209	0	278	84	84	284	86	86	341	33	33
TTTGTGCGCACTCTGCACG	GGAATGGTTGTCAGAGTTTA	TGGAGGAATGGTTGTCAGAGTTTACAGCTA	Training	4	138	8	141	42	33.8261	126	41	33.6957	154	36	27.0725
TTTGTAGTCACTAGCATAC	GGAATGGTTGTCAGAGTTTA	TGGAGGAATGGTTGTCAGAGTTTACAGGTA	Training	4	403	4	621	156	149.836	679	158	151.261	790	79	71.1588
TTTGCTCATGCTATATGTA	GGAATGGTTGTCAGAGTTTA	TGGAGGAATGGTTGTCAGAGTTTACAGTTA	Training	4	321	3	304	85	82.1589	310	93	90.1028	426	93	89.0187
TTTGGATATCAGCTATATC	GGAATGGTTGTCAGAGTTTA	TGGAGGAATGGTTGTCAGAGTTTACATATA	Training	4	330	10	360	17	6.09091	371	11	-0.242424	404	17	4.75758
TTTGTCACTCTGAGCATCT	GGAATGGTTGTCAGAGTTTA	TGGAGGAATGGTTGTCAGAGTTTACATCTA	Training	4	448	7	472	16	8.625	460	19	11.8125	545	13	4.48438
TTTGACTATATCTGCATAT	GGAATGGTTGTCAGAGTTTA	TGGAGGAATGGTTGTCAGAGTTTACATGTA	Training	4	540	27	812	31	-9.6	945	43	-4.25	1020	41	-10
TTTGATGCTCGTACACTAT	GGAATGGTTGTCAGAGTTTA	TGGAGGAATGGTTGTCAGAGTTTACATTTA	Training	4	315	1	347	1	-0.101587	390	7	5.7619	452	1	-0.434921
TTTGGATATCTCTACGTCA	GGAATGGTTGTCAGAGTTTA	TGGAGGAATGGTTGTCAGAGTTTACCAATA	Training	4	538	26	687	26	-7.20074	717	15	-19.6506	734	23	-12.4721
TTTGTATCATCATCAGTAC	GGAATGGTTGTCAGAGTTTA	TGGAGGAATGGTTGTCAGAGTTTACCACTA	Training	4	508	7	809	6	-5.14764	704	15	5.29921	823	14	2.65945
TTTGCTGTCTCTACGTCTG	GGAATGGTTGTCAGAGTTTA	TGGAGGAATGGTTGTCAGAGTTTACCAGTA	Training	4	307	5	486	3	-4.91531	448	17	9.70358	418	7	0.192182
TTTGACTGTAGCATCTACA	GGAATGGTTGTCAGAGTTTA	TGGAGGAATGGTTGTCAGAGTTTACCATTA	Training	4	199	1	279	0	-1.40201	253	2	0.728643	325	0	-1.63317
TTTGACGCTCTATATCAGT	GGAATGGTTGTCAGAGTTTA	TGGAGGAATGGTTGTCAGAGTTTACCCATA	Training	4	381	5	573	2	-5.51969	554	1	-6.27034	622	7	-1.16273
TTTGTGTGTCTATCAGTCA	GGAATGGTTGTCAGAGTTTA	TGGAGGAATGGTTGTCAGAGTTTACCCCTA	Training	4	329	5	438	1	-5.65653	388	7	1.10334	437	10	3.35866
TTTGGCTCGATCTCACACA	GGAATGGTTGTCAGAGTTTA	TGGAGGAATGGTTGTCAGAGTTTACCCGTA	Training	4	394	6	663	15	4.90355	695	19	8.41624	691	18	7.47716
TTTGGACTCACATATCACG	GGAATGGTTGTCAGAGTTTA	TGGAGGAATGGTTGTCAGAGTTTACCCTTA	Training	4	301	4	370	2	-2.91694	401	0	-5.3289	437	5	-0.807309
TTTGATCATACTCTCGTCT	GGAATGGTTGTCAGAGTTTA	TGGAGGAATGGTTGTCAGAGTTTACCGATA	Training	4	593	16	692	13	-5.67116	678	24	5.70658	821	17	-5.15177
TTTGCTCATAGTCACATCT	GGAATGGTTGTCAGAGTTTA	TGGAGGAATGGTTGTCAGAGTTTACCGCTA	Training	4	235	1	388	6	4.34894	343	10	8.54043	347	4	2.5234
TTTGGCATCTGCTATATGC	GGAATGGTTGTCAGAGTTTA	TGGAGGAATGGTTGTCAGAGTTTACCGGTA	Training	4	199	5	321	20	11.9347	318	11	3.01005	399	6	-4.02513
TTTGCGTCACGTCACTACT	GGAATGGTTGTCAGAGTTTA	TGGAGGAATGGTTGTCAGAGTTTACCGTTA	Training	4	112	0	102	0	0	105	1	1	148	0	0
TTTGTGATATCTATCTACT	GGAATGGTTGTCAGAGTTTA	TGGAGGAATGGTTGTCAGAGTTTACCTATA	Training	4	97	0	128	0	na	114	1	na	150	0	na
TTTGGCTGTCTCTCTCAGC	GGAATGGTTGTCAGAGTTTA	TGGAGGAATGGTTGTCAGAGTTTACCTCTA	Training	4	352	2	499	0	-2.83523	486	5	2.23864	519	5	2.05114
TTTGTCATAGCTCTACTCG	GGAATGGTTGTCAGAGTTTA	TGGAGGAATGGTTGTCAGAGTTTACCTGTA	Training	4	422	10	587	16	2.09005	564	21	7.63507	686	32	15.7441
TTTGCTACTCACACTAGCG	GGAATGGTTGTCAGAGTTTA	TGGAGGAATGGTTGTCAGAGTTTACCTTTA	Training	4	330	2	301	3	1.17576	296	0	-1.79394	357	9	6.83636
TTTGACATAGCTGTCTCTC	GGAATGGTTGTCAGAGTTTA	TGGAGGAATGGTTGTCAGAGTTTACGAATA	Training	4	498	3	491	123	120.042	502	118	114.976	623	58	54.247
TTTGGATCACTACATCTGC	GGAATGGTTGTCAGAGTTTA	TGGAGGAATGGTTGTCAGAGTTTACGACTA	Training	4	325	4	470	109	103.215	469	93	87.2277	571	13	5.97231
TTTGAGCTGCATCTCAGTA	GGAATGGTTGTCAGAGTTTA	TGGAGGAATGGTTGTCAGAGTTTACGAGTA	Training	4	244	10	310	76	63.2951	334	90	76.3115	359	28	13.2869
TTTGTCATCTGAGCTATAC	GGAATGGTTGTCAGAGTTTA	TGGAGGAATGGTTGTCAGAGTTTACGATTA	Training	4	335	5	379	79	73.3433	368	63	57.5075	518	46	38.2687
TTTGCTATCGCTCTCACGT	GGAATGGTTGTCAGAGTTTA	TGGAGGAATGGTTGTCAGAGTTTACGCATA	Training	4	356	15	463	59	39.4916	469	51	31.2388	517	28	6.21629
TTTGGCTCTGCACTCAGTC	GGAATGGTTGTCAGAGTTTA	TGGAGGAATGGTTGTCAGAGTTTACGCCTA	Training	4	254	1	345	49	47.6417	370	49	47.5433	496	14	12.0472
TTTGACACTCTCTGAGTAC	GGAATGGTTGTCAGAGTTTA	TGGAGGAATGGTTGTCAGAGTTTACGCGTA	Training	4	631	8	683	65	56.3407	724	75	65.8209	842	11	0.324881
TTTGCGTCGTATCTATACA	GGAATGGTTGTCAGAGTTTA	TGGAGGAATGGTTGTCAGAGTTTACGCTTA	Training	4	119	2	118	19	17.0168	107	9	7.20168	143	9	6.59664
TTTGTCTGTCTCACTAGAT	GGAATGGTTGTCAGAGTTTA	TGGAGGAATGGTTGTCAGAGTTTACGGATA	Training	4	218	1	250	147	145.853	242	153	151.89	343	125	123.427
TTTGGATCTACTAGATCAT	GGAATGGTTGTCAGAGTTTA	TGGAGGAATGGTTGTCAGAGTTTACGGCTA	Training	4	202	10	246	111	98.8218	205	119	108.851	253	89	76.4752
TTTGGACTCATAGTCATAG	GGAATGGTTGTCAGAGTTTA	TGGAGGAATGGTTGTCAGAGTTTACGGGTA	Training	4	151	4	154	80	75.9205	146	81	77.1325	169	72	67.5232
TTTGTACTCATATCTCACA	GGAATGGTTGTCAGAGTTTA	TGGAGGAATGGTTGTCAGAGTTTACGGTTA	Training	4	317	3	312	174	171.047	298	179	176.18	402	177	173.196
TTTGGTATATATCTCGCTA	GGAATGGTTGTCAGAGTTTA	TGGAGGAATGGTTGTCAGAGTTTACGTATA	Training	4	392	5	406	5	-0.178571	380	10	5.15306	463	10	4.09439
TTTGACTGCATCTCTCTCG	GGAATGGTTGTCAGAGTTTA	TGGAGGAATGGTTGTCAGAGTTTACGTCTA	Training	4	723	22	1000	83	52.5712	905	57	29.462	1090	44	10.8326
TTTGCGCTATCTATCTGCG	GGAATGGTTGTCAGAGTTTA	TGGAGGAATGGTTGTCAGAGTTTACGTGTA	Training	4	57	5	92	4	na	91	4	na	123	2	na
TTTGGCTACTCTGCATCTC	GGAATGGTTGTCAGAGTTTA	TGGAGGAATGGTTGTCAGAGTTTACGTTTA	Training	4	309	7	407	10	0.779935	427	13	3.32686	429	4	-5.71845
TTTGAGTCATCTGCATCGA	GGAATGGTTGTCAGAGTTTA	TGGAGGAATGGTTGTCAGAGTTTACTAATA	Training	4	417	7	615	7	-3.32374	583	15	5.21343	577	12	2.31415
TTTGCACTCTATCAGCTAT	GGAATGGTTGTCAGAGTTTA	TGGAGGAATGGTTGTCAGAGTTTACTACTA	Training	4	211	2	293	6	3.22275	310	11	8.06161	347	3	-0.2891
TTTGATATACACGCACGTA	GGAATGGTTGTCAGAGTTTA	TGGAGGAATGGTTGTCAGAGTTTACTAGTA	Training	4	184	3	202	1	-2.29348	150	3	0.554348	250	7	2.92391
TTTGATATATATACACTAT	GGAATGGTTGTCAGAGTTTA	TGGAGGAATGGTTGTCAGAGTTTACTATTA	Training	4	113	1	261	1	-1.30973	221	5	3.04425	286	11	8.46903
TTTGGAGCTATCATCGCAC	GGAATGGTTGTCAGAGTTTA	TGGAGGAATGGTTGTCAGAGTTTACTCATA	Training	4	228	4	279	14	9.10526	283	4	-0.964912	313	10	4.50877
TTTGTCTGTAGCATCACGC	GGAATGGTTGTCAGAGTTTA	TGGAGGAATGGTTGTCAGAGTTTACTCCTA	Training	4	211	4	293	2	-3.5545	282	9	3.65403	306	2	-3.80095
TTTGTCACTAGCATACTCA	GGAATGGTTGTCAGAGTTTA	TGGAGGAATGGTTGTCAGAGTTTACTCGTA	Training	4	550	11	751	15	-0.02	790	23	7.2	888	25	7.24
TTTGTCACACATATCTCTA	GGAATGGTTGTCAGAGTTTA	TGGAGGAATGGTTGTCAGAGTTTACTCTTA	Training	4	365	8	334	24	16.6795	446	19	9.22466	499	22	11.063
TTTGTGCTGCACTCGATAT	GGAATGGTTGTCAGAGTTTA	TGGAGGAATGGTTGTCAGAGTTTACTGATA	Training	4	280	10	324	14	2.42857	281	18	7.96429	360	5	-7.85714
TTTGGATCATCAGCATCTG	GGAATGGTTGTCAGAGTTTA	TGGAGGAATGGTTGTCAGAGTTTACTGCTA	Training	4	210	4	286	33	27.5524	294	27	21.4	290	19	13.4762
TTTGGCTCTGTCACGTATC	GGAATGGTTGTCAGAGTTTA	TGGAGGAATGGTTGTCAGAGTTTACTGGTA	Training	4	177	7	211	22	13.6554	277	17	6.0452	274	8	-2.83616
TTTGGATCATCGCACATAC	GGAATGGTTGTCAGAGTTTA	TGGAGGAATGGTTGTCAGAGTTTACTGTTA	Training	4	215	0	277	15	15	274	14	14	278	5	5
TTTGTATACATCACGCTCG	GGAATGGTTGTCAGAGTTTA	TGGAGGAATGGTTGTCAGAGTTTACTTATA	Training	4	258	2	275	2	-0.131783	251	1	-0.945736	301	2	-0.333333
TTTGCGTCATCGCACTAGC	GGAATGGTTGTCAGAGTTTA	TGGAGGAATGGTTGTCAGAGTTTACTTCTA	Training	4	191	3	254	9	5.01047	212	5	1.67016	317	0	-4.97906
TTTGCTAGTATCACTACTC	GGAATGGTTGTCAGAGTTTA	TGGAGGAATGGTTGTCAGAGTTTACTTGTA	Training	4	227	7	337	6	-4.39207	358	7	-4.03965	391	7	-5.05727
TTTGTACTCTCGTACACGA	GGAATGGTTGTCAGAGTTTA	TGGAGGAATGGTTGTCAGAGTTTACTTTTA	Training	4	290	1	363	3	1.74828	348	10	8.8	413	6	4.57586
TTTGACGATATCTCTATCT	GGAATGGTTGTCAGAGTTTA	TGGAGGAATGGTTGTCAGAGTTTAGAAATA	Training	4	258	8	335	8	-2.3876	311	5	-4.64341	430	1	-12.3333
TTTGCATCTATGCTATCGA	GGAATGGTTGTCAGAGTTTA	TGGAGGAATGGTTGTCAGAGTTTAGAACTA	Training	4	71	0	87	0	na	84	0	na	91	0	na
TTTGGCACATCATCTGCTA	GGAATGGTTGTCAGAGTTTA	TGGAGGAATGGTTGTCAGAGTTTAGAAGTA	Training	4	235	5	391	8	-0.319149	337	7	-0.170213	409	6	-2.70213
TTTGTGTATCGCACACACA	GGAATGGTTGTCAGAGTTTA	TGGAGGAATGGTTGTCAGAGTTTAGAATTA	Training	4	417	12	527	16	0.834532	605	27	9.58993	664	19	-0.107914
TTTGATCATCATCAGACTA	GGAATGGTTGTCAGAGTTTA	TGGAGGAATGGTTGTCAGAGTTTAGACATA	Training	4	582	8	773	12	1.37457	712	14	4.21306	886	4	-8.17869
TTTGCACTCATAGTACATC	GGAATGGTTGTCAGAGTTTA	TGGAGGAATGGTTGTCAGAGTTTAGACCTA	Training	4	157	0	1993	1	1	196	1	1	243	2	2
TTTGACACTCTCACTCACA	GGAATGGTTGTCAGAGTTTA	TGGAGGAATGGTTGTCAGAGTTTAGACGTA	Training	4	248	7	375	11	0.415323	344	14	4.29032	414	16	4.31452
TTTGCGTCATACTCTCTAC	GGAATGGTTGTCAGAGTTTA	TGGAGGAATGGTTGTCAGAGTTTAGACTTA	Training	4	95	0	127	0	na	116	0	na	148	0	na
TTTGTGACTATATCTACGT	GGAATGGTTGTCAGAGTTTA	TGGAGGAATGGTTGTCAGAGTTTAGAGATA	Training	4	99	0	88	40	na	95	53	na	99	21	na
TTTGGCTGTCATCTGCACT	GGAATGGTTGTCAGAGTTTA	TGGAGGAATGGTTGTCAGAGTTTAGAGCTA	Training	4	115	0	124	35	35	169	80	80	224	76	76
TTTGAGTACACTCTATAGC	GGAATGGTTGTCAGAGTTTA	TGGAGGAATGGTTGTCAGAGTTTAGAGGTA	Training	4	247	9	317	105	93.4494	280	99	88.7976	378	85	71.2267
TTTGATCTGCATCTACATC	GGAATGGTTGTCAGAGTTTA	TGGAGGAATGGTTGTCAGAGTTTAGAGTTA	Training	4	516	6	633	214	206.64	684	257	249.047	751	204	195.267
TTTGCTATGCACATAGTAT	GGAATGGTTGTCAGAGTTTA	TGGAGGAATGGTTGTCAGAGTTTAGATATA	Training	4	149	2	145	2	0.0536913	174	4	1.66443	249	0	-3.34228
TTTGTCGCATCACACGTAG	GGAATGGTTGTCAGAGTTTA	TGGAGGAATGGTTGTCAGAGTTTAGATCTA	Training	4	458	25	520	35	6.61572	512	16	-11.9476	554	31	0.759825
TTTGTACTATCTACATCTC	GGAATGGTTGTCAGAGTTTA	TGGAGGAATGGTTGTCAGAGTTTAGATGTA	Training	4	329	9	497	9	-4.59574	456	5	-7.47416	589	26	9.88754
TTTGGATCTGCATCTAGTC	GGAATGGTTGTCAGAGTTTA	TGGAGGAATGGTTGTCAGAGTTTAGATTTA	Training	4	148	5	216	8	0.702703	227	2	-5.66892	264	11	2.08108
TTTGCACTAGCACGTATAG	GGAATGGTTGTCAGAGTTTA	TGGAGGAATGGTTGTCAGAGTTTAGCAATA	Training	4	132	4	147	7	2.54545	181	5	-0.484848	216	13	6.45455
TTTGTACTATCATAGATAT	GGAATGGTTGTCAGAGTTTA	TGGAGGAATGGTTGTCAGAGTTTAGCACTA	Training	4	234	6	338	6	-2.66667	362	10	0.717949	411	11	0.461538
TTTGAGTAGTCTATCGTCA	GGAATGGTTGTCAGAGTTTA	TGGAGGAATGGTTGTCAGAGTTTAGCAGTA	Training	4	447	15	513	11	-6.21477	472	15	-0.838926	630	16	-5.14094
TTTGATCGACTCTAGTCTA	GGAATGGTTGTCAGAGTTTA	TGGAGGAATGGTTGTCAGAGTTTAGCATTA	Training	4	311	17	308	8	-8.83601	397	13	-8.70096	465	13	-12.418
TTTGACTCATCTAGATCTA	GGAATGGTTGTCAGAGTTTA	TGGAGGAATGGTTGTCAGAGTTTAGCCATA	Training	4	515	22	709	35	4.71262	722	33	2.15728	960	53	11.9903
TTTGTCTCTAGATATCACG	GGAATGGTTGTCAGAGTTTA	TGGAGGAATGGTTGTCAGAGTTTAGCCCTA	Training	4	339	0	540	0	0	512	0	0	630	5	5
TTTGATCACGTACTCTACG	GGAATGGTTGTCAGAGTTTA	TGGAGGAATGGTTGTCAGAGTTTAGCCGTA	Training	4	532	9	544	7	-2.20301	492	9	0.676692	577	13	3.23872
TTTGCGATCTCGTATCACG	GGAATGGTTGTCAGAGTTTA	TGGAGGAATGGTTGTCAGAGTTTAGCCTTA	Training	4	199	2	202	0	-2.03015	191	0	-1.9196	239	5	2.59799
TTTGATCATCTCACTGTCG	GGAATGGTTGTCAGAGTTTA	TGGAGGAATGGTTGTCAGAGTTTAGCGATA	Training	4	275	5	392	38	30.8727	324	15	9.10909	470	19	10.4545
TTTGCGACTCACACATATC	GGAATGGTTGTCAGAGTTTA	TGGAGGAATGGTTGTCAGAGTTTAGCGCTA	Training	4	73	3	94	17	na	103	16	na	113	17	na
TTTGGCGTATCACGTACAC	GGAATGGTTGTCAGAGTTTA	TGGAGGAATGGTTGTCAGAGTTTAGCGGTA	Training	4	83	0	85	4	na	101	7	na	139	1	na
TTTGCTCATCGCACTCGTA	GGAATGGTTGTCAGAGTTTA	TGGAGGAATGGTTGTCAGAGTTTAGCGTTA	Training	4	180	9	226	21	9.7	199	18	8.05	240	23	11
TTTGTCAGTCATATGCTAC	GGAATGGTTGTCAGAGTTTA	TGGAGGAATGGTTGTCAGAGTTTAGCTATA	Training	4	131	0	176	0	0	182	1	1	175	0	0
TTTGTGCACTCTCATCTCA	GGAATGGTTGTCAGAGTTTA	TGGAGGAATGGTTGTCAGAGTTTAGCTCTA	Training	4	271	4	324	11	6.21771	355	5	-0.239852	450	8	1.35793
TTTGCATCTCATCATGATA	GGAATGGTTGTCAGAGTTTA	TGGAGGAATGGTTGTCAGAGTTTAGCTGTA	Training	4	95	1	100	1	na	107	0	na	105	1	na
TTTGGTCATCGACGTATGT	GGAATGGTTGTCAGAGTTTA	TGGAGGAATGGTTGTCAGAGTTTAGCTTTA	Training	4	220	13	208	7	-5.29091	246	7	-7.53636	275	11	-5.25
TTTGACGTCTGTCATCGCG	GGAATGGTTGTCAGAGTTTA	TGGAGGAATGGTTGTCAGAGTTTAGGAATA	Training	4	297	5	355	86	80.0236	280	66	61.2862	407	43	36.1481
TTTGCTCTGTCATATACTA	GGAATGGTTGTCAGAGTTTA	TGGAGGAATGGTTGTCAGAGTTTAGGACTA	Training	4	316	11	373	91	78.0158	359	76	63.5032	434	59	43.8924
TTTGAGAGTCATATCTCGT	GGAATGGTTGTCAGAGTTTA	TGGAGGAATGGTTGTCAGAGTTTAGGAGTA	Training	4	89	0	119	35	na	117	26	na	124	8	na
TTTGGCTCGTACATCGCTC	GGAATGGTTGTCAGAGTTTA	TGGAGGAATGGTTGTCAGAGTTTAGGATTA	Training	4	230	9	258	83	72.9043	221	50	41.3522	291	36	24.613
TTTGCATCTATAGCACGTA	GGAATGGTTGTCAGAGTTTA	TGGAGGAATGGTTGTCAGAGTTTAGGCATA	Training	4	82	0	85	7	na	86	14	na	115	4	na
TTTGATACTCGTATCTATG	GGAATGGTTGTCAGAGTTTA	TGGAGGAATGGTTGTCAGAGTTTAGGCCTA	Training	4	248	0	258	31	31	263	20	20	338	23	23
TTTGACGCTCATCTATATG	GGAATGGTTGTCAGAGTTTA	TGGAGGAATGGTTGTCAGAGTTTAGGCGTA	Training	4	238	2	317	49	46.3361	235	33	31.0252	301	15	12.4706
TTTGGAGCATCACACAGCA	GGAATGGTTGTCAGAGTTTA	TGGAGGAATGGTTGTCAGAGTTTAGGCTTA	Training	4	54	0	90	3	na	87	5	na	104	7	na
TTTGCTATCACTACTATAC	GGAATGGTTGTCAGAGTTTA	TGGAGGAATGGTTGTCAGAGTTTAGGGATA	Training	4	380	7	298	150	144.511	322	208	202.068	380	166	159
TTTGATATATCACGCGTCA	GGAATGGTTGTCAGAGTTTA	TGGAGGAATGGTTGTCAGAGTTTAGGGCTA	Training	4	343	8	222	110	104.822	248	148	142.216	264	128	121.843
TTTGGTCTAGCTCTACGTC	GGAATGGTTGTCAGAGTTTA	TGGAGGAATGGTTGTCAGAGTTTAGGGGTA	Training	4	221	8	196	115	107.905	224	129	120.891	289	113	102.538
TTTGCGTAGTCTCATATCT	GGAATGGTTGTCAGAGTTTA	TGGAGGAATGGTTGTCAGAGTTTAGGGTTA	Training	4	113	3	91	52	49.5841	74	47	45.0354	138	78	74.3363
TTTGTGATCGCTCTATCGT	GGAATGGTTGTCAGAGTTTA	TGGAGGAATGGTTGTCAGAGTTTAGGTATA	Training	4	223	4	192	24	20.5561	210	12	8.23318	287	17	11.852
TTTGCTACGTACTCTATAG	GGAATGGTTGTCAGAGTTTA	TGGAGGAATGGTTGTCAGAGTTTAGGTCTA	Training	4	202	9	208	18	8.73267	222	29	19.1089	213	16	6.5099
TTTGCTACATCACAGCATC	GGAATGGTTGTCAGAGTTTA	TGGAGGAATGGTTGTCAGAGTTTAGGTGTA	Training	4	360	3	481	47	42.9917	461	29	25.1583	560	29	24.3333
TTTGCATATCATCGTCTGA	GGAATGGTTGTCAGAGTTTA	TGGAGGAATGGTTGTCAGAGTTTAGGTTTA	Training	4	309	4	311	24	19.9741	300	18	14.1165	370	18	13.2104
TTTGGTGTCATATCATCTG	GGAATGGTTGTCAGAGTTTA	TGGAGGAATGGTTGTCAGAGTTTAGTAATA	Training	4	354	6	412	10	3.01695	484	5	-3.20339	552	7	-2.35593
TTTGCATCTCTCACGTACT	GGAATGGTTGTCAGAGTTTA	TGGAGGAATGGTTGTCAGAGTTTAGTACTA	Training	4	169	0	238	0	0	236	0	0	209	0	0
TTTGTGATACATCATAGCA	GGAATGGTTGTCAGAGTTTA	TGGAGGAATGGTTGTCAGAGTTTAGTAGTA	Training	4	101	1	144	2	0.574257	150	1	-0.485149	191	0	-1.89109
TTTGCTCGAGTCATCTGCA	GGAATGGTTGTCAGAGTTTA	TGGAGGAATGGTTGTCAGAGTTTAGTATTA	Training	4	320	6	415	15	7.21875	418	15	7.1625	470	18	9.1875
TTTGGCGTAGTCATCACTA	GGAATGGTTGTCAGAGTTTA	TGGAGGAATGGTTGTCAGAGTTTAGTCATA	Training	4	294	5	346	8	2.11565	367	12	5.7585	486	15	6.73469
TTTGATAGCTCATCACACA	GGAATGGTTGTCAGAGTTTA	TGGAGGAATGGTTGTCAGAGTTTAGTCCTA	Training	4	634	12	968	23	4.67823	817	21	5.53628	947	28	10.0757
TTTGTCTCACTCTCACTGC	GGAATGGTTGTCAGAGTTTA	TGGAGGAATGGTTGTCAGAGTTTAGTCGTA	Training	4	334	8	402	11	1.37126	475	15	3.62275	577	28	14.1796
TTTGCAGCATCTCTCTAGC	GGAATGGTTGTCAGAGTTTA	TGGAGGAATGGTTGTCAGAGTTTAGTCTTA	Training	4	181	9	284	14	-0.121547	300	10	-4.91713	343	14	-3.05525
TTTGTCTATCAGCTGCACT	GGAATGGTTGTCAGAGTTTA	TGGAGGAATGGTTGTCAGAGTTTAGTGATA	Training	4	312	6	417	68	59.9808	364	58	51	541	28	17.5962
TTTGCTCTCTGAGCTATCA	GGAATGGTTGTCAGAGTTTA	TGGAGGAATGGTTGTCAGAGTTTAGTGCTA	Training	4	391	2	440	107	104.749	486	107	104.514	474	45	42.5754
TTTGATGTCTCATCTAGCG	GGAATGGTTGTCAGAGTTTA	TGGAGGAATGGTTGTCAGAGTTTAGTGGTA	Training	4	341	3	368	57	53.7625	459	59	54.9619	442	27	23.1114
TTTGTACTACTAGCATCAC	GGAATGGTTGTCAGAGTTTA	TGGAGGAATGGTTGTCAGAGTTTAGTGTTA	Training	4	464	3	484	72	68.8707	486	56	52.8578	551	45	41.4375
TTTGCATCGCATCTCGTAC	GGAATGGTTGTCAGAGTTTA	TGGAGGAATGGTTGTCAGAGTTTAGTTATA	Training	4	69	0	95	0	na	97	0	na	95	0	na
TTTGCTCTCATCTCTGCAT	GGAATGGTTGTCAGAGTTTA	TGGAGGAATGGTTGTCAGAGTTTAGTTCTA	Training	4	236	7	282	5	-3.36441	277	2	-6.2161	288	8	-0.542373
TTTGCAGTACTATCTCTAG	GGAATGGTTGTCAGAGTTTA	TGGAGGAATGGTTGTCAGAGTTTAGTTGTA	Training	4	69	0	77	0	na	112	0	na	113	0	na
TTTGCTCTATCGCTCATAT	GGAATGGTTGTCAGAGTTTA	TGGAGGAATGGTTGTCAGAGTTTAGTTTTA	Training	4	179	2	219	9	6.55307	235	5	2.3743	257	11	8.12849
TTTGACATGCTACACACTC	GGAATGGTTGTCAGAGTTTA	TGGAGGAATGGTTGTCAGAGTTTATAAATA	Training	4	272	15	409	23	0.444853	384	10	-11.1765	404	29	6.72059
TTTGTACTCGTACATCAGA	GGAATGGTTGTCAGAGTTTA	TGGAGGAATGGTTGTCAGAGTTTATAACTA	Training	4	152	0	164	0	0	149	0	0	220	0	0
TTTGCTACTGCTATCTATA	GGAATGGTTGTCAGAGTTTA	TGGAGGAATGGTTGTCAGAGTTTATAAGTA	Training	4	221	4	288	12	6.78733	367	3	-3.64253	425	9	1.30769
TTTGTCTCGCACTCTACTG	GGAATGGTTGTCAGAGTTTA	TGGAGGAATGGTTGTCAGAGTTTATAATTA	Training	4	124	6	165	8	0.016129	187	8	-1.04839	221	12	1.30645
TTTGCTCTCACGTATACTG	GGAATGGTTGTCAGAGTTTA	TGGAGGAATGGTTGTCAGAGTTTATACATA	Training	4	417	5	509	9	2.89688	545	9	2.46523	634	37	29.3981
TTTGTCGTACACTAGCACG	GGAATGGTTGTCAGAGTTTA	TGGAGGAATGGTTGTCAGAGTTTATACCTA	Training	4	366	20	348	7	-12.0164	354	3	-16.3443	455	9	-15.8634
TTTGGTCTACTAGTATCTC	GGAATGGTTGTCAGAGTTTA	TGGAGGAATGGTTGTCAGAGTTTATACGTA	Training	4	279	2	410	6	3.06093	396	4	1.16129	438	9	5.86022
TTTGTCTCTACTACGTCTG	GGAATGGTTGTCAGAGTTTA	TGGAGGAATGGTTGTCAGAGTTTATACTTA	Training	4	364	15	631	20	-6.00275	654	29	2.04945	801	37	3.99176
TTTGGAGTCTCTCTCAGAT	GGAATGGTTGTCAGAGTTTA	TGGAGGAATGGTTGTCAGAGTTTATAGATA	Training	4	218	6	259	66	58.8716	273	64	56.4862	327	33	24
TTTGGATCTATGCTCATCA	GGAATGGTTGTCAGAGTTTA	TGGAGGAATGGTTGTCAGAGTTTATAGCTA	Training	4	217	3	307	90	85.7558	314	81	76.659	338	74	69.3272
TTTGCACTCGACACTCGTA	GGAATGGTTGTCAGAGTTTA	TGGAGGAATGGTTGTCAGAGTTTATAGGTA	Training	4	108	12	136	36	na	127	36	na	184	31	na
TTTGCTGCTGCTACTATAC	GGAATGGTTGTCAGAGTTTA	TGGAGGAATGGTTGTCAGAGTTTATAGTTA	Training	4	167	3	201	60	56.3892	179	40	36.7844	307	26	20.485
TTTGCGTACTCTATCGCAT	GGAATGGTTGTCAGAGTTTA	TGGAGGAATGGTTGTCAGAGTTTATATATA	Training	4	92	3	122	5	na	146	2	na	162	2	na
TTTGAGATCTATATGCACA	GGAATGGTTGTCAGAGTTTA	TGGAGGAATGGTTGTCAGAGTTTATATCTA	Training	4	280	16	372	23	1.74286	427	12	-12.4	439	20	-5.08571
TTTGATGTCTGCATCGCTC	GGAATGGTTGTCAGAGTTTA	TGGAGGAATGGTTGTCAGAGTTTATATGTA	Training	4	460	13	632	15	-2.86087	707	27	7.01957	703	12	-7.86739
TTTGGATCTCTGTATACAT	GGAATGGTTGTCAGAGTTTA	TGGAGGAATGGTTGTCAGAGTTTATATTTA	Training	4	150	6	225	6	-3	209	5	-3.36	210	5	-3.4
TTTGTATGTCTCACTATAC	GGAATGGTTGTCAGAGTTTA	TGGAGGAATGGTTGTCAGAGTTTATCAATA	Training	4	235	7	317	4	-5.44255	335	5	-4.97872	413	10	-2.30213
TTTGATATCGCTCGTATCG	GGAATGGTTGTCAGAGTTTA	TGGAGGAATGGTTGTCAGAGTTTATCACTA	Training	4	133	3	155	0	-3.49624	146	4	0.706767	168	0	-3.78947
TTTGTCTATAGTCTCTCGC	GGAATGGTTGTCAGAGTTTA	TGGAGGAATGGTTGTCAGAGTTTATCAGTA	Training	4	536	12	778	15	-2.41791	791	22	4.29104	957	33	11.5746
TTTGACTCGATATCTCTCA	GGAATGGTTGTCAGAGTTTA	TGGAGGAATGGTTGTCAGAGTTTATCATTA	Training	4	330	12	397	18	3.56364	404	16	1.30909	470	23	5.90909
TTTGGTCTCTCACACTGCG	GGAATGGTTGTCAGAGTTTA	TGGAGGAATGGTTGTCAGAGTTTATCCATA	Training	4	393	14	609	26	4.30534	512	15	-3.23919	638	12	-10.7277
TTTGCATATCATCTCTGAG	GGAATGGTTGTCAGAGTTTA	TGGAGGAATGGTTGTCAGAGTTTATCCCTA	Training	4	317	14	401	11	-6.70978	409	10	-8.06309	501	15	-7.12618
TTTGCATCTATCGTCTGTC	GGAATGGTTGTCAGAGTTTA	TGGAGGAATGGTTGTCAGAGTTTATCCGTA	Training	4	181	2	207	3	0.712707	176	0	-1.94475	230	1	-1.54144
TTTGCTATCGCGTCTGTCG	GGAATGGTTGTCAGAGTTTA	TGGAGGAATGGTTGTCAGAGTTTATCCTTA	Training	4	369	6	409	10	3.34959	401	9	2.47967	433	7	-0.0406504
TTTGGATCGCTCTATCTGC	GGAATGGTTGTCAGAGTTTA	TGGAGGAATGGTTGTCAGAGTTTATCGATA	Training	4	256	5	269	1	-4.25391	284	10	4.45312	339	6	-0.621094
TTTGACTCTGTCATATACT	GGAATGGTTGTCAGAGTTTA	TGGAGGAATGGTTGTCAGAGTTTATCGCTA	Training	4	410	11	387	19	8.61707	421	6	-5.29512	506	17	3.42439
TTTGTGATCACACACTCTG	GGAATGGTTGTCAGAGTTTA	TGGAGGAATGGTTGTCAGAGTTTATCGGTA	Training	4	371	12	434	30	15.9623	458	34	19.186	570	24	5.56334
TTTGTGTCATCGATCTCAT	GGAATGGTTGTCAGAGTTTA	TGGAGGAATGGTTGTCAGAGTTTATCGTTA	Training	4	343	22	362	11	-12.2187	418	13	-13.8105	430	20	-7.58017
TTTGTCTCGCACTACATCG	GGAATGGTTGTCAGAGTTTA	TGGAGGAATGGTTGTCAGAGTTTATCTATA	Training	4	342	18	369	14	-5.42105	346	30	11.7895	438	28	4.94737
TTTGCACATCTCAGTACAT	GGAATGGTTGTCAGAGTTTA	TGGAGGAATGGTTGTCAGAGTTTATCTCTA	Training	4	393	3	593	28	23.4733	548	17	12.8168	622	14	9.25191
TTTGATCACTACTCACACA	GGAATGGTTGTCAGAGTTTA	TGGAGGAATGGTTGTCAGAGTTTATCTGTA	Training	4	478	8	709	12	0.133891	678	10	-1.34728	846	7	-7.159
TTTGTGTACACTCAGTACA	GGAATGGTTGTCAGAGTTTA	TGGAGGAATGGTTGTCAGAGTTTATCTTTA	Training	4	181	3	174	14	11.116	190	2	-1.14917	202	1	-2.34807
TTTGACTGCATCGTCTACT	GGAATGGTTGTCAGAGTTTA	TGGAGGAATGGTTGTCAGAGTTTATGAATA	Training	4	390	19	415	91	70.7821	431	75	54.0026	529	26	0.228205
TTTGATGCTATCGCACTAG	GGAATGGTTGTCAGAGTTTA	TGGAGGAATGGTTGTCAGAGTTTATGACTA	Training	4	430	19	408	81	62.9721	406	74	56.0605	508	63	40.5535
TTTGCATAGTCTGTCTGCA	GGAATGGTTGTCAGAGTTTA	TGGAGGAATGGTTGTCAGAGTTTATGAGTA	Training	4	102	3	136	32	28	89	20	17.3824	149	25	20.6176
TTTGTACTACAGTATCTCT	GGAATGGTTGTCAGAGTTTA	TGGAGGAATGGTTGTCAGAGTTTATGATTA	Training	4	227	2	238	40	37.9031	277	52	49.5595	405	30	26.4317
TTTGTATACATAGCTACTC	GGAATGGTTGTCAGAGTTTA	TGGAGGAATGGTTGTCAGAGTTTATGCATA	Training	4	387	6	416	34	27.5504	469	19	11.7287	607	10	0.589147
TTTGTCATATATCTCGTAG	GGAATGGTTGTCAGAGTTTA	TGGAGGAATGGTTGTCAGAGTTTATGCCTA	Training	4	194	0	306	48	48	327	26	26	287	6	6
TTTGTACGCATATCTGTAC	GGAATGGTTGTCAGAGTTTA	TGGAGGAATGGTTGTCAGAGTTTATGCGTA	Training	4	260	2	313	17	14.5923	323	15	12.5154	344	5	2.35385
TTTGGTATCATCTACATAG	GGAATGGTTGTCAGAGTTTA	TGGAGGAATGGTTGTCAGAGTTTATGCTTA	Training	4	122	3	166	7	2.91803	178	13	8.62295	187	2	-2.59836
TTTGCTACATCACAGCTAG	GGAATGGTTGTCAGAGTTTA	TGGAGGAATGGTTGTCAGAGTTTATGGATA	Training	4	461	7	391	212	206.063	367	176	170.427	479	174	166.727
TTTGTAGCACACGTCACAT	GGAATGGTTGTCAGAGTTTA	TGGAGGAATGGTTGTCAGAGTTTATGGCTA	Training	4	282	6	288	133	126.872	286	169	162.915	322	187	180.149
TTTGCTGAGTCATCACGTC	GGAATGGTTGTCAGAGTTTA	TGGAGGAATGGTTGTCAGAGTTTATGGGTA	Training	4	300	2	371	196	193.527	311	182	179.927	420	138	135.2
TTTGATAGTCACACGATCT	GGAATGGTTGTCAGAGTTTA	TGGAGGAATGGTTGTCAGAGTTTATGGTTA	Training	4	461	6	385	223	217.989	388	228	222.95	476	180	173.805
TTTGAGCTCATCACGATCA	GGAATGGTTGTCAGAGTTTA	TGGAGGAATGGTTGTCAGAGTTTATGTATA	Training	4	183	2	203	3	0.781421	260	9	6.15847	274	6	3.00546
TTTGCTCTGTACTACATCG	GGAATGGTTGTCAGAGTTTA	TGGAGGAATGGTTGTCAGAGTTTATGTCTA	Training	4	307	6	341	17	10.3355	357	4	-2.9772	436	9	0.478827
TTTGCTGTACTACTCTCTA	GGAATGGTTGTCAGAGTTTA	TGGAGGAATGGTTGTCAGAGTTTATGTGTA	Training	4	129	3	206	10	5.2093	183	7	2.74419	239	4	-1.55814
TTTGTAGTCTACAGTCATA	GGAATGGTTGTCAGAGTTTA	TGGAGGAATGGTTGTCAGAGTTTATGTTTA	Training	4	423	15	432	32	16.6809	457	27	10.7943	523	18	-0.546099
TTTGTCTATATCTCATAGT	GGAATGGTTGTCAGAGTTTA	TGGAGGAATGGTTGTCAGAGTTTATTAATA	Training	4	541	26	823	54	14.4473	745	39	3.19593	826	39	-0.696858
TTTGATAGACATATCTCTC	GGAATGGTTGTCAGAGTTTA	TGGAGGAATGGTTGTCAGAGTTTATTACTA	Training	4	380	7	385	10	2.90789	356	19	12.4421	476	21	12.2316
TTTGGACATCTATCGCACA	GGAATGGTTGTCAGAGTTTA	TGGAGGAATGGTTGTCAGAGTTTATTAGTA	Training	4	346	2	479	2	-0.768786	467	6	3.30058	588	11	7.60116
TTTGGATCAGATCTCTCAT	GGAATGGTTGTCAGAGTTTA	TGGAGGAATGGTTGTCAGAGTTTATTATTA	Training	4	173	0	262	6	6	269	2	2	298	1	1
TTTGAGTACATCACTCAGT	GGAATGGTTGTCAGAGTTTA	TGGAGGAATGGTTGTCAGAGTTTATTCATA	Training	4	402	0	526	1	1	509	4	4	606	0	0
TTTGTGACTAGCATCTCTA	GGAATGGTTGTCAGAGTTTA	TGGAGGAATGGTTGTCAGAGTTTATTCCTA	Training	4	287	9	343	13	2.2439	327	3	-7.25436	375	15	3.24042
TTTGGCATCTCACTCTACT	GGAATGGTTGTCAGAGTTTA	TGGAGGAATGGTTGTCAGAGTTTATTCGTA	Training	4	340	3	410	3	-0.617647	415	1	-2.66176	539	8	3.24412
TTTGTATCAGCTGCACGTA	GGAATGGTTGTCAGAGTTTA	TGGAGGAATGGTTGTCAGAGTTTATTCTTA	Training	4	229	0	255	2	2	233	0	0	325	0	0
TTTGCGTCACACGTACATC	GGAATGGTTGTCAGAGTTTA	TGGAGGAATGGTTGTCAGAGTTTATTGATA	Training	4	91	2	84	2	na	82	0	na	117	1	na
TTTGGTCTCTACACACTCA	GGAATGGTTGTCAGAGTTTA	TGGAGGAATGGTTGTCAGAGTTTATTGCTA	Training	4	220	8	397	25	10.5636	364	22	8.76364	490	21	3.18182
TTTGCATAGTCACTAGCAC	GGAATGGTTGTCAGAGTTTA	TGGAGGAATGGTTGTCAGAGTTTATTGGTA	Training	4	125	0	219	9	9	199	1	1	235	9	9
TTTGCTCTGTAGTCATCTC	GGAATGGTTGTCAGAGTTTA	TGGAGGAATGGTTGTCAGAGTTTATTGTTA	Training	4	336	15	352	23	7.28571	324	19	4.53571	334	16	1.08929
TTTGTCTACGACTCACACT	GGAATGGTTGTCAGAGTTTA	TGGAGGAATGGTTGTCAGAGTTTATTTATA	Training	4	458	8	508	4	-4.87336	564	3	-6.85153	731	15	2.23144
TTTGGATACTACGTCATAT	GGAATGGTTGTCAGAGTTTA	TGGAGGAATGGTTGTCAGAGTTTATTTCTA	Training	4	390	18	419	12	-7.33846	387	18	0.138462	419	7	-12.3385
TTTGAGTCACTACATCATG	GGAATGGTTGTCAGAGTTTA	TGGAGGAATGGTTGTCAGAGTTTATTTGTA	Training	4	366	8	588	19	6.14754	519	8	-3.34426	615	31	17.5574
TTTGGATCACACTGCACGT	GGAATGGTTGTCAGAGTTTA	TGGAGGAATGGTTGTCAGAGTTTATTTTTA	Training	4	173	1	162	2	1.06358	226	9	7.69364	266	2	0.462428
TTTGTGTCACTCATGCATC	GGAATGGTTGTCAGAGTTTA	TGGAGGAATGGTTGTCAGAGTTTAAGGTAA	Training	4	193	7	204	84	76.601	197	121	113.855	272	117	107.135
TTTGAGTAGTCAGTCACAC	GGAATGGTTGTCAGAGTTTA	TGGAGGAATGGTTGTCAGAGTTTAAGGTAC	Training	4	236	6	241	136	129.873	204	121	115.814	232	107	101.102
TTTGGTACATCATCGTAGT	GGAATGGTTGTCAGAGTTTA	TGGAGGAATGGTTGTCAGAGTTTAAGGTAG	Training	4	247	4	246	155	151.016	265	160	155.709	271	119	114.611
TTTGGACTAGCTCTATCTA	GGAATGGTTGTCAGAGTTTA	TGGAGGAATGGTTGTCAGAGTTTAAGGTAT	Training	4	134	8	143	97	88.4627	143	92	83.4627	176	115	104.493
TTTGCTCACACTACTCGTA	GGAATGGTTGTCAGAGTTTA	TGGAGGAATGGTTGTCAGAGTTTAAGGTCA	Training	4	350	5	335	188	183.214	333	195	190.243	458	186	179.457
TTTGTACATCTCTCGATCG	GGAATGGTTGTCAGAGTTTA	TGGAGGAATGGTTGTCAGAGTTTAAGGTCC	Training	4	494	6	466	267	261.34	490	282	276.049	580	225	217.955
TTTGAGCTATCACGCTATC	GGAATGGTTGTCAGAGTTTA	TGGAGGAATGGTTGTCAGAGTTTAAGGTCG	Training	4	326	14	197	107	98.5399	256	153	142.006	275	130	118.19
TTTGATATGCTATATCTCA	GGAATGGTTGTCAGAGTTTA	TGGAGGAATGGTTGTCAGAGTTTAAGGTCT	Training	4	240	11	197	111	101.971	219	124	113.963	281	119	106.121
TTTGCTCATCGTATCGCTC	GGAATGGTTGTCAGAGTTTA	TGGAGGAATGGTTGTCAGAGTTTAAGGTGA	Training	4	266	4	257	163	159.135	235	141	137.466	300	149	144.489
TTTGCTACATCACACGCTG	GGAATGGTTGTCAGAGTTTA	TGGAGGAATGGTTGTCAGAGTTTAAGGTGC	Training	4	379	8	324	177	170.161	364	206	198.317	416	182	173.219
TTTGTCTCTGCTGCTATAT	GGAATGGTTGTCAGAGTTTA	TGGAGGAATGGTTGTCAGAGTTTAAGGTGG	Training	4	222	8	230	136	127.712	254	155	145.847	307	151	139.937
TTTGTACACACGTCACACA	GGAATGGTTGTCAGAGTTTA	TGGAGGAATGGTTGTCAGAGTTTAAGGTGT	Training	4	485	24	499	318	293.307	520	335	309.268	578	274	245.398
TTTGTCTGTACTACTATAT	GGAATGGTTGTCAGAGTTTA	TGGAGGAATGGTTGTCAGAGTTTAAGGTTC	Training	4	160	0	168	88	88	180	117	117	203	67	67
TTTGTCAGATCATATATAG	GGAATGGTTGTCAGAGTTTA	TGGAGGAATGGTTGTCAGAGTTTAAGGTTG	Training	4	129	0	103	60	60	138	74	74	161	75	75
TTTGGCACTCAGTCACACG	GGAATGGTTGTCAGAGTTTA	TGGAGGAATGGTTGTCAGAGTTTAAGGTTT	Training	4	290	17	311	165	146.769	301	178	160.355	437	198	172.383
TTTGCGTAGTCATCATCAG	GAAGCCGTCCAGCGCAAACT	CGAAGAAGCCGTCCAGCGCAAACTAAAATA	Training	3	386	5	534	18	11.0829	558	46	38.772	634	19	10.7876
TTTGCGCATCTCTGCTCAT	GAAGCCGTCCAGCGCAAACT	CGAAGAAGCCGTCCAGCGCAAACTAAACTA	Training	3	655	14	1424	52	21.5634	1294	31	3.34198	1654	35	-0.352672
TTTGCTAGCTCTATCATAG	GAAGCCGTCCAGCGCAAACT	CGAAGAAGCCGTCCAGCGCAAACTAAAGTA	Training	3	546	35	500	42	9.94872	550	38	2.74359	685	46	2.08974
TTTGATATACTATCTCGAT	GAAGCCGTCCAGCGCAAACT	CGAAGAAGCCGTCCAGCGCAAACTAAATTA	Training	3	902	43	855	56	15.2406	860	46	5.00222	1113	67	13.9412
TTTGTGTATCATCTGTACA	GAAGCCGTCCAGCGCAAACT	CGAAGAAGCCGTCCAGCGCAAACTAACATA	Training	3	1026	52	1404	76	4.84211	1276	61	-3.67057	1462	54	-20.0975
TTTGCAGATACATCGTACA	GAAGCCGTCCAGCGCAAACT	CGAAGAAGCCGTCCAGCGCAAACTAACCTA	Training	3	533	19	1075	60	21.6792	1074	39	0.714822	1265	67	21.9062
TTTGCTCTCGTCACTACAT	GAAGCCGTCCAGCGCAAACT	CGAAGAAGCCGTCCAGCGCAAACTAACGTA	Training	3	436	21	1006	32	-16.4541	944	37	-8.46789	1232	41	-18.3394
TTTGTCTCTGCTCGCACGT	GAAGCCGTCCAGCGCAAACT	CGAAGAAGCCGTCCAGCGCAAACTAACTTA	Training	3	1351	49	1687	89	27.8135	1661	93	32.7565	1754	92	28.3834
TTTGGCTGCTATCGCACTG	GAAGCCGTCCAGCGCAAACT	CGAAGAAGCCGTCCAGCGCAAACTAAGATA	Training	3	836	42	969	376	327.318	870	362	318.292	1130	327	270.23
TTTGTGTAGTCACGTCACA	GAAGCCGTCCAGCGCAAACT	CGAAGAAGCCGTCCAGCGCAAACTAAGCTA	Training	3	729	23	749	309	285.369	758	389	365.085	866	296	268.678
TTTGATCACGCATCTCGAC	GAAGCCGTCCAGCGCAAACT	CGAAGAAGCCGTCCAGCGCAAACTAAGGTA	Training	3	1296	87	4968	2096	1762.5	5116	2161	1817.56	6035	1995	1589.87
TTTGTCAGACATCACACTG	GAAGCCGTCCAGCGCAAACT	CGAAGAAGCCGTCCAGCGCAAACTAAGTTA	Training	3	691	28	871	356	320.706	834	390	356.205	1032	327	285.182
TTTGGCTCTACTGCTGCAT	GAAGCCGTCCAGCGCAAACT	CGAAGAAGCCGTCCAGCGCAAACTAATATA	Training	3	417	22	728	50	11.5923	747	39	-0.410072	866	54	8.31175
TTTGTCTGCTATCTCTCGT	GAAGCCGTCCAGCGCAAACT	CGAAGAAGCCGTCCAGCGCAAACTAATCTA	Training	3	1020	72	1632	139	23.8	1600	139	26.0588	1804	168	40.6588
TTTGACTGAGCATCACTAC	GAAGCCGTCCAGCGCAAACT	CGAAGAAGCCGTCCAGCGCAAACTAATGTA	Training	3	1024	45	3443	58	-93.3037	3424	65	-85.4688	3970	83	-91.4629
TTTGACATCTCTGCATATC	GAAGCCGTCCAGCGCAAACT	CGAAGAAGCCGTCCAGCGCAAACTAATTTA	Training	3	904	33	1678	91	29.7456	1670	86	25.0376	2119	92	14.6471
TTTGCATGCTGTCTCTCGC	GAAGCCGTCCAGCGCAAACT	CGAAGAAGCCGTCCAGCGCAAACTACAATA	Training	3	737	27	1466	68	14.2931	1417	62	10.0882	1586	63	4.89688
TTTGTAGTCACACACGTAT	GAAGCCGTCCAGCGCAAACT	CGAAGAAGCCGTCCAGCGCAAACTACACTA	Training	3	1257	61	1405	51	-17.1822	1406	54	-14.2307	1708	96	13.1138
TTTGATAGATCATATGCTA	GAAGCCGTCCAGCGCAAACT	CGAAGAAGCCGTCCAGCGCAAACTACAGTA	Training	3	599	23	1087	38	-3.7379	1063	37	-3.81636	1357	33	-19.1052
TTTGTCTGCATCTCGTCAT	GAAGCCGTCCAGCGCAAACT	CGAAGAAGCCGTCCAGCGCAAACTACATTA	Training	3	1402	52	2827	161	56.1469	2934	128	19.1783	3504	158	28.0371
TTTGACTCTCGTCATAGTA	GAAGCCGTCCAGCGCAAACT	CGAAGAAGCCGTCCAGCGCAAACTACCATA	Training	3	1197	34	1362	34	-4.68672	1531	36	-7.48705	1591	58	12.8087
TTTGACTGCGTATCTCGTC	GAAGCCGTCCAGCGCAAACT	CGAAGAAGCCGTCCAGCGCAAACTACCCTA	Training	3	845	13	888	25	11.3385	870	26	12.6154	1071	24	7.52308
TTTGCAGAGTCATAGTATA	GAAGCCGTCCAGCGCAAACT	CGAAGAAGCCGTCCAGCGCAAACTACCGTA	Training	3	332	11	510	19	2.10241	523	27	9.67169	711	42	18.4428
TTTGTACAGCACACACACG	GAAGCCGTCCAGCGCAAACT	CGAAGAAGCCGTCCAGCGCAAACTACCTTA	Training	3	1184	46	1667	81	16.2348	1580	63	1.61486	1866	77	4.50338
TTTGCTCTCGACATCAGCT	GAAGCCGTCCAGCGCAAACT	CGAAGAAGCCGTCCAGCGCAAACTACGATA	Training	3	855	50	1052	88	26.4795	1187	101	31.5848	1458	111	25.7368
TTTGCATCGAGTCTCTCTA	GAAGCCGTCCAGCGCAAACT	CGAAGAAGCCGTCCAGCGCAAACTACGCTA	Training	3	435	25	598	65	30.6322	688	87	47.4598	741	58	15.4138
TTTGGCTCATCAGTCATAC	GAAGCCGTCCAGCGCAAACT	CGAAGAAGCCGTCCAGCGCAAACTACGGTA	Training	3	423	16	1893	750	678.397	1993	870	794.615	2419	724	632.501
TTTGTGCATCTCTATCGCA	GAAGCCGTCCAGCGCAAACT	CGAAGAAGCCGTCCAGCGCAAACTACGTTA	Training	3	1039	36	1144	82	42.3619	1204	105	63.283	1563	105	50.8441
TTTGCTCGTACATCTGCTA	GAAGCCGTCCAGCGCAAACT	CGAAGAAGCCGTCCAGCGCAAACTACTATA	Training	3	220	4	310	8	2.36364	328	4	-1.96364	328	11	5.03636
TTTGACATCTCTCAGATCG	GAAGCCGTCCAGCGCAAACT	CGAAGAAGCCGTCCAGCGCAAACTACTCTA	Training	3	1716	82	2433	149	32.7378	2411	152	36.789	2831	175	39.7191
TTTGCATCTCATCTGAGCG	GAAGCCGTCCAGCGCAAACT	CGAAGAAGCCGTCCAGCGCAAACTACTGTA	Training	3	277	6	720	15	-0.595668	688	10	-4.90253	933	15	-5.20939
TTTGATGATATCTGCTCGC	GAAGCCGTCCAGCGCAAACT	CGAAGAAGCCGTCCAGCGCAAACTACTTTA	Training	3	876	70	1139	106	14.984	1178	93	-1.13242	1378	122	11.8858
TTTGTCGTCATCTACGTCT	GAAGCCGTCCAGCGCAAACT	CGAAGAAGCCGTCCAGCGCAAACTAGAATA	Training	3	609	46	758	238	180.745	802	247	186.422	1025	238	160.578
TTTGATCATGTATGTCGTC	GAAGCCGTCCAGCGCAAACT	CGAAGAAGCCGTCCAGCGCAAACTAGACTA	Training	3	1547	31	1658	429	395.776	1498	414	383.982	1980	343	303.323
TTTGGCTGCTGCTCGTATA	GAAGCCGTCCAGCGCAAACT	CGAAGAAGCCGTCCAGCGCAAACTAGAGTA	Training	3	453	12	604	188	172	629	165	148.338	751	158	138.106
TTTGTATAGTCACATGTAT	GAAGCCGTCCAGCGCAAACT	CGAAGAAGCCGTCCAGCGCAAACTAGATTA	Training	3	650	27	740	181	150.262	629	173	146.872	890	217	180.031
TTTGTATCACTCGTACAGC	GAAGCCGTCCAGCGCAAACT	CGAAGAAGCCGTCCAGCGCAAACTAGCATA	Training	3	840	63	1487	162	50.475	1141	158	72.425	1349	159	57.825
TTTGGACATCATACTGTAC	GAAGCCGTCCAGCGCAAACT	CGAAGAAGCCGTCCAGCGCAAACTAGCCTA	Training	3	533	7	731	88	78.3996	797	104	93.5328	861	82	70.6923
TTTGACACACTCTATGCTA	GAAGCCGTCCAGCGCAAACT	CGAAGAAGCCGTCCAGCGCAAACTAGCGTA	Training	3	996	54	1494	182	101	1369	185	110.777	1801	215	117.355
TTTGCACGTCATCATCTGC	GAAGCCGTCCAGCGCAAACT	CGAAGAAGCCGTCCAGCGCAAACTAGCTTA	Training	3	113	6	235	47	34.5221	230	29	16.7876	267	48	33.823
TTTGACACTGCACGCGTAT	GAAGCCGTCCAGCGCAAACT	CGAAGAAGCCGTCCAGCGCAAACTAGGATA	Training	3	542	4	617	349	344.446	606	345	340.528	757	362	356.413
TTTGATCACGCATCATATC	GAAGCCGTCCAGCGCAAACT	CGAAGAAGCCGTCCAGCGCAAACTAGGCTA	Training	3	2013	61	2236	1292	1224.24	2123	1353	1288.67	2635	1276	1196.15
TTTGGCACGCATCTATCGC	GAAGCCGTCCAGCGCAAACT	CGAAGAAGCCGTCCAGCGCAAACTAGGGTA	Training	3	805	51	2829	1642	1462.77	2829	1749	1569.77	3617	1815	1585.85
TTTGACTCTACTACATCAT	GAAGCCGTCCAGCGCAAACT	CGAAGAAGCCGTCCAGCGCAAACTAGGTTA	Training	3	1183	56	1357	802	737.763	1523	1005	932.905	1816	952	866.036
TTTGATCGACTGTCTATAT	GAAGCCGTCCAGCGCAAACT	CGAAGAAGCCGTCCAGCGCAAACTAGTATA	Training	3	620	34	740	72	31.4194	697	46	7.77742	776	57	14.4452
TTTGGCTCTACAGTGTCTA	GAAGCCGTCCAGCGCAAACT	CGAAGAAGCCGTCCAGCGCAAACTAGTCTA	Training	3	742	15	921	74	55.3814	880	46	28.2102	1037	74	53.0364
TTTGGTATACTAGTCTATC	GAAGCCGTCCAGCGCAAACT	CGAAGAAGCCGTCCAGCGCAAACTAGTGTA	Training	3	592	30	944	42	-5.83784	826	67	25.1419	1103	62	6.10473
TTTGTCTCTATATACAGTA	GAAGCCGTCCAGCGCAAACT	CGAAGAAGCCGTCCAGCGCAAACTAGTTTA	Training	3	810	36	1263	63	6.86667	1205	82	28.4444	1482	99	33.1333
TTTGGATCATAGCGTAGTC	GAAGCCGTCCAGCGCAAACT	CGAAGAAGCCGTCCAGCGCAAACTATAATA	Training	3	740	58	835	60	-5.44595	817	49	-15.0351	1050	67	-15.2973
TTTGATGCATCTCATACTC	GAAGCCGTCCAGCGCAAACT	CGAAGAAGCCGTCCAGCGCAAACTATACTA	Training	3	1538	72	2643	171	47.2705	2619	170	47.394	3220	147	-3.74122
TTTGATCTACTCTCTCGCT	GAAGCCGTCCAGCGCAAACT	CGAAGAAGCCGTCCAGCGCAAACTATAGTA	Training	3	514	37	873	85	22.1576	870	76	13.3735	1038	66	-8.71984
TTTGACACTCTACGACACG	GAAGCCGTCCAGCGCAAACT	CGAAGAAGCCGTCCAGCGCAAACTATATTA	Training	3	1196	78	1592	123	19.1739	1686	163	53.0435	2026	165	32.8696
TTTGGTAGTCTGCATCATG	GAAGCCGTCCAGCGCAAACT	CGAAGAAGCCGTCCAGCGCAAACTATCATA	Training	3	627	37	1223	62	-10.1707	1129	63	-3.6236	1315	44	-33.5997
TTTGTGCTATCTCAGTATC	GAAGCCGTCCAGCGCAAACT	CGAAGAAGCCGTCCAGCGCAAACTATCCTA	Training	3	426	15	561	11	-8.75352	540	10	-9.01408	579	18	-2.38732
TTTGTGATCTCTACTACGA	GAAGCCGTCCAGCGCAAACT	CGAAGAAGCCGTCCAGCGCAAACTATCGTA	Training	3	412	22	496	18	-8.48544	502	19	-7.80583	594	15	-16.7184
TTTGCTCGAGTATCTCATC	GAAGCCGTCCAGCGCAAACT	CGAAGAAGCCGTCCAGCGCAAACTATCTTA	Training	3	830	71	1292	109	na	1276	121	na	1590	157	na
TTTGATCTGCTACGTCACA	GAAGCCGTCCAGCGCAAACT	CGAAGAAGCCGTCCAGCGCAAACTATGATA	Training	3	550	46	798	135	na	793	150	na	1034	133	na
TTTGCTCTCATGCTCATAG	GAAGCCGTCCAGCGCAAACT	CGAAGAAGCCGTCCAGCGCAAACTATGCTA	Training	3	407	18	475	113	91.9926	495	125	103.108	648	115	86.3415
TTTGCTCGCACTGCTATAC	GAAGCCGTCCAGCGCAAACT	CGAAGAAGCCGTCCAGCGCAAACTATGGTA	Training	3	445	27	1394	593	508.42	1493	649	558.413	1825	636	525.27
TTTGCTCTAGCACTAGTCT	GAAGCCGTCCAGCGCAAACT	CGAAGAAGCCGTCCAGCGCAAACTATGTTA	Training	3	429	31	565	124	83.1725	542	107	67.8345	600	125	81.6434
TTTGTATCTATATCAGTCT	GAAGCCGTCCAGCGCAAACT	CGAAGAAGCCGTCCAGCGCAAACTATTATA	Training	3	647	15	1051	24	-0.366306	1070	38	13.1932	1155	28	1.22257
TTTGCATCTACTCTCAGTC	GAAGCCGTCCAGCGCAAACT	CGAAGAAGCCGTCCAGCGCAAACTATTCTA	Training	3	499	12	841	77	56.7756	891	55	33.5731	1047	53	27.8216
TTTGTGCACTCATCAGCTG	GAAGCCGTCCAGCGCAAACT	CGAAGAAGCCGTCCAGCGCAAACTATTGTA	Training	3	471	17	724	34	7.86837	650	13	-10.4607	773	29	1.09979
TTTGCATCTCGTCATACAT	GAAGCCGTCCAGCGCAAACT	CGAAGAAGCCGTCCAGCGCAAACTATTTTA	Training	3	590	53	1013	108	na	1011	107	na	1116	110	na
TTTGTACGCTATCTCTCGA	GAAGCCGTCCAGCGCAAACT	CGAAGAAGCCGTCCAGCGCAAACTCAAATA	Training	3	877	56	1168	51	-23.5815	1055	88	20.634	1455	104	11.0924
TTTGTATACTCTGCACACT	GAAGCCGTCCAGCGCAAACT	CGAAGAAGCCGTCCAGCGCAAACTCAACTA	Training	3	1655	39	2309	86	31.5885	2311	90	35.5414	2918	116	47.2375
TTTGACACTGCTCTATATG	GAAGCCGTCCAGCGCAAACT	CGAAGAAGCCGTCCAGCGCAAACTCAAGTA	Training	3	742	24	1168	46	8.22102	1200	51	12.186	1408	54	8.45822
TTTGAGTCGTCATCTCGCT	GAAGCCGTCCAGCGCAAACT	CGAAGAAGCCGTCCAGCGCAAACTCAATTA	Training	3	793	23	1141	58	24.9067	1118	41	8.57377	1412	69	28.0467
TTTGCAGTCATCTGACGTA	GAAGCCGTCCAGCGCAAACT	CGAAGAAGCCGTCCAGCGCAAACTCACATA	Training	3	336	11	609	30	10.0625	640	28	7.04762	715	16	-7.40774
TTTGATAGCTCTACTATAC	GAAGCCGTCCAGCGCAAACT	CGAAGAAGCCGTCCAGCGCAAACTCACCTA	Training	3	1224	52	1539	63	-2.38235	1561	53	-13.317	1725	67	-6.28431
TTTGATCTCTATGCTACGT	GAAGCCGTCCAGCGCAAACT	CGAAGAAGCCGTCCAGCGCAAACTCACGTA	Training	3	1380	33	4522	91	-17.1348	4530	97	-11.3261	5372	86	-42.4609
TTTGATCTGTACACGTCTG	GAAGCCGTCCAGCGCAAACT	CGAAGAAGCCGTCCAGCGCAAACTCACTTA	Training	3	1594	97	2189	131	-2.20765	2256	94	-43.2848	2556	120	-35.5408
TTTGGATCGTCATCATAGT	GAAGCCGTCCAGCGCAAACT	CGAAGAAGCCGTCCAGCGCAAACTCAGATA	Training	3	600	20	1509	470	419.7	1481	471	421.633	1889	425	362.033
TTTGCTAGTAGCACTCTCG	GAAGCCGTCCAGCGCAAACT	CGAAGAAGCCGTCCAGCGCAAACTCAGCTA	Training	3	926	31	1188	436	396.229	1204	542	501.693	1542	461	409.378
TTTGATGCACACTACTACG	GAAGCCGTCCAGCGCAAACT	CGAAGAAGCCGTCCAGCGCAAACTCAGGTA	Training	3	1213	48	6558	1695	1435.49	6713	1676	1410.36	8263	1622	1295.02
TTTGGACTAGCACTCACGC	GAAGCCGTCCAGCGCAAACT	CGAAGAAGCCGTCCAGCGCAAACTCAGTTA	Training	3	631	16	774	268	248.374	839	268	246.726	978	234	209.201
TTTGTGTCGTCATCTCGTC	GAAGCCGTCCAGCGCAAACT	CGAAGAAGCCGTCCAGCGCAAACTCATATA	Training	3	568	43	776	32	-26.7465	786	34	-25.5035	976	73	-0.887324
TTTGATCTATCTCGATACA	GAAGCCGTCCAGCGCAAACT	CGAAGAAGCCGTCCAGCGCAAACTCATCTA	Training	3	1251	63	1939	113	15.3525	1983	119	19.1367	2244	115	1.99281
TTTGGCTATATCAGCACGT	GAAGCCGTCCAGCGCAAACT	CGAAGAAGCCGTCCAGCGCAAACTCATGTA	Training	3	462	39	599	53	na	631	30	na	717	70	na
TTTGAGTCATCTAGTATCA	GAAGCCGTCCAGCGCAAACT	CGAAGAAGCCGTCCAGCGCAAACTCATTTA	Training	3	500	24	795	40	1.84	805	29	-9.64	960	64	17.92
TTTGTGATCATATCTGCAT	GAAGCCGTCCAGCGCAAACT	CGAAGAAGCCGTCCAGCGCAAACTCCAATA	Training	3	828	40	1372	58	-8.28019	1340	52	-12.7343	1561	84	8.58937
TTTGGCATCGCTATCTCAG	GAAGCCGTCCAGCGCAAACT	CGAAGAAGCCGTCCAGCGCAAACTCCACTA	Training	3	558	6	1158	32	19.5484	1086	27	15.3226	1375	46	31.2151
TTTGGATATCTCGCATCTA	GAAGCCGTCCAGCGCAAACT	CGAAGAAGCCGTCCAGCGCAAACTCCAGTA	Training	3	1170	46	2126	56	-27.5863	2123	42	-41.4684	2619	51	-51.9692
TTTGTCTACTCATCGTACA	GAAGCCGTCCAGCGCAAACT	CGAAGAAGCCGTCCAGCGCAAACTCCATTA	Training	3	1735	82	3325	129	-28.147	3107	146	-0.843804	3861	162	-20.4795
TTTGTGTGTCACACTCACG	GAAGCCGTCCAGCGCAAACT	CGAAGAAGCCGTCCAGCGCAAACTCCCATA	Training	3	708	12	1101	23	4.33898	1204	19	-1.40678	1279	22	0.322034
TTTGATAGCTGCACACGTC	GAAGCCGTCCAGCGCAAACT	CGAAGAAGCCGTCCAGCGCAAACTCCCCTA	Training	3	1471	30	2803	83	25.8348	2785	77	20.2019	3372	73	4.23046
TTTGCACATACATCAGCTA	GAAGCCGTCCAGCGCAAACT	CGAAGAAGCCGTCCAGCGCAAACTCCCGTA	Training	3	861	33	1289	41	-8.40418	1278	59	10.0174	1562	55	-4.8676
TTTGAGACATATCTCACAT	GAAGCCGTCCAGCGCAAACT	CGAAGAAGCCGTCCAGCGCAAACTCCCTTA	Training	3	1035	21	1646	46	12.6029	1621	63	30.1101	1890	55	16.6522
TTTGTATGATCATATATAC	GAAGCCGTCCAGCGCAAACT	CGAAGAAGCCGTCCAGCGCAAACTCCGATA	Training	3	545	25	1005	32	-14.1009	923	36	-6.33945	1176	38	-15.945
TTTGGCTCTACGTCATCAT	GAAGCCGTCCAGCGCAAACT	CGAAGAAGCCGTCCAGCGCAAACTCCGCTA	Training	3	1070	29	2074	82	25.7888	1899	74	22.5318	2475	86	18.9206
TTTGGATCGCACTCGTACA	GAAGCCGTCCAGCGCAAACT	CGAAGAAGCCGTCCAGCGCAAACTCCGGTA	Training	3	651	13	3239	548	483.32	3252	420	355.06	3743	372	297.255
TTTGTGAGTCATCTATAGA	GAAGCCGTCCAGCGCAAACT	CGAAGAAGCCGTCCAGCGCAAACTCCGTTA	Training	3	420	3	471	13	9.63571	498	29	25.4429	604	42	37.6857
TTTGATATCAGTATCGTAT	GAAGCCGTCCAGCGCAAACT	CGAAGAAGCCGTCCAGCGCAAACTCCTATA	Training	3	715	40	842	37	-10.1049	810	34	-11.3147	951	29	-24.2028
TTTGAGTCACTGCATCTAG	GAAGCCGTCCAGCGCAAACT	CGAAGAAGCCGTCCAGCGCAAACTCCTCTA	Training	3	858	22	1380	37	1.61538	1491	49	10.7692	1748	59	14.1795
TTTGCTCTCTGAGTCACAT	GAAGCCGTCCAGCGCAAACT	CGAAGAAGCCGTCCAGCGCAAACTCCTGTA	Training	3	940	37	1722	76	8.21915	1667	75	9.38404	1987	96	17.7883
TTTGCGCTACACGCATATC	GAAGCCGTCCAGCGCAAACT	CGAAGAAGCCGTCCAGCGCAAACTCCTTTA	Training	3	107	0	82	0	0	109	0	0	130	0	0
TTTGTCATATCTGTGTATC	GAAGCCGTCCAGCGCAAACT	CGAAGAAGCCGTCCAGCGCAAACTCGAATA	Training	3	620	42	781	197	144.094	731	167	117.481	866	171	112.335
TTTGTACACTGTCTCTGCT	GAAGCCGTCCAGCGCAAACT	CGAAGAAGCCGTCCAGCGCAAACTCGACTA	Training	3	1077	32	1836	364	309.448	1682	371	321.024	2220	326	260.039
TTTGTACTAGCATCTATCT	GAAGCCGTCCAGCGCAAACT	CGAAGAAGCCGTCCAGCGCAAACTCGAGTA	Training	3	482	20	720	167	137.124	799	178	144.846	926	188	149.577
TTTGACTCTCGCTCATCTA	GAAGCCGTCCAGCGCAAACT	CGAAGAAGCCGTCCAGCGCAAACTCGATTA	Training	3	1014	39	1391	324	270.5	1325	361	310.038	1632	330	267.231
TTTGGCTGTCATCAGTCTC	GAAGCCGTCCAGCGCAAACT	CGAAGAAGCCGTCCAGCGCAAACTCGCATA	Training	3	700	17	1258	87	56.4486	1304	84	52.3314	1514	73	36.2314
TTTGGTCTCGTAGTCTATC	GAAGCCGTCCAGCGCAAACT	CGAAGAAGCCGTCCAGCGCAAACTCGCCTA	Training	3	485	16	768	112	86.6639	703	73	49.8082	882	93	63.9031
TTTGCATATGCACTCTATG	GAAGCCGTCCAGCGCAAACT	CGAAGAAGCCGTCCAGCGCAAACTCGCGTA	Training	3	361	7	476	45	35.7701	397	32	24.3019	605	33	21.2687
TTTGATCACTACATCATAG	GAAGCCGTCCAGCGCAAACT	CGAAGAAGCCGTCCAGCGCAAACTCGCTTA	Training	3	1718	77	2319	191	87.0634	2378	221	114.419	2848	213	85.3539
TTTGATATATACATCTATA	GAAGCCGTCCAGCGCAAACT	CGAAGAAGCCGTCCAGCGCAAACTCGGATA	Training	3	480	22	604	356	328.317	574	361	334.692	830	402	363.958
TTTGTCATGCACGCGTCTA	GAAGCCGTCCAGCGCAAACT	CGAAGAAGCCGTCCAGCGCAAACTCGGCTA	Training	3	473	11	578	353	339.558	498	320	308.419	698	307	290.767
TTTGGCTCATATCATCGCT	GAAGCCGTCCAGCGCAAACT	CGAAGAAGCCGTCCAGCGCAAACTCGGGTA	Training	3	679	28	2828	1542	1425.38	2577	1519	1412.73	3384	1518	1378.45
TTTGCTATGCTACGTATCG	GAAGCCGTCCAGCGCAAACT	CGAAGAAGCCGTCCAGCGCAAACTCGGTTA	Training	3	472	17	531	292	272.875	535	332	312.731	643	302	278.841
TTTGCTCTCTCTGTCAGTC	GAAGCCGTCCAGCGCAAACT	CGAAGAAGCCGTCCAGCGCAAACTCGTATA	Training	3	1230	53	2185	112	17.8496	2223	95	-0.787805	2595	98	-13.8171
TTTGCTCTCGTATCTAGCT	GAAGCCGTCCAGCGCAAACT	CGAAGAAGCCGTCCAGCGCAAACTCGTCTA	Training	3	641	27	1262	55	1.84243	1209	47	-3.92512	1466	73	11.2496
TTTGATACTGCACTCACGC	GAAGCCGTCCAGCGCAAACT	CGAAGAAGCCGTCCAGCGCAAACTCGTGTA	Training	3	778	23	1354	34	-6.02828	1412	53	11.2571	1605	51	3.55141
TTTGGTACTAGCACACATC	GAAGCCGTCCAGCGCAAACT	CGAAGAAGCCGTCCAGCGCAAACTCGTTTA	Training	3	696	30	1011	35	-8.57759	975	33	-9.02586	1132	40	-8.7931
TTTGATGTCGTACATCTGC	GAAGCCGTCCAGCGCAAACT	CGAAGAAGCCGTCCAGCGCAAACTCTAATA	Training	3	1152	54	1877	52	-35.9844	1765	64	-18.7344	2103	48	-50.5781
TTTGTGACTCTAGTCACGC	GAAGCCGTCCAGCGCAAACT	CGAAGAAGCCGTCCAGCGCAAACTCTACTA	Training	3	683	30	989	34	-9.4407	849	22	-15.2914	1151	44	-6.55637
TTTGTGCTACTCAGTCACA	GAAGCCGTCCAGCGCAAACT	CGAAGAAGCCGTCCAGCGCAAACTCTAGTA	Training	3	645	44	908	67	5.05891	905	75	13.2636	1085	59	-15.0155
TTTGGATCATCACTCGACT	GAAGCCGTCCAGCGCAAACT	CGAAGAAGCCGTCCAGCGCAAACTCTATTA	Training	3	984	52	2131	141	28.3862	1935	125	22.7439	2471	184	53.4187
TTTGATATGCTCTACATGC	GAAGCCGTCCAGCGCAAACT	CGAAGAAGCCGTCCAGCGCAAACTCTCATA	Training	3	735	26	1125	32	-7.79592	958	26	-7.88844	1322	38	-8.76463
TTTGTGCTCATCGTATCGT	GAAGCCGTCCAGCGCAAACT	CGAAGAAGCCGTCCAGCGCAAACTCTCCTA	Training	3	685	19	1179	46	13.2978	1177	37	4.35328	1377	54	15.8058
TTTGACTATCAGCATCGTA	GAAGCCGTCCAGCGCAAACT	CGAAGAAGCCGTCCAGCGCAAACTCTCGTA	Training	3	868	52	2139	116	-12.1429	1987	55	-64.0369	2317	110	-28.8065
TTTGAGATCTAGCATCACG	GAAGCCGTCCAGCGCAAACT	CGAAGAAGCCGTCCAGCGCAAACTCTCTTA	Training	3	453	29	659	46	3.81236	607	28	-10.8587	743	72	24.4349
TTTGTCATCTATCGATATA	GAAGCCGTCCAGCGCAAACT	CGAAGAAGCCGTCCAGCGCAAACTCTGATA	Training	3	525	23	805	80	44.7333	942	108	66.7314	968	87	44.5924
TTTGGCGCTGTCATCATAC	GAAGCCGTCCAGCGCAAACT	CGAAGAAGCCGTCCAGCGCAAACTCTGCTA	Training	3	379	16	616	98	71.9947	704	110	80.2797	759	97	64.9578
TTTGATATCTCGTATACAC	GAAGCCGTCCAGCGCAAACT	CGAAGAAGCCGTCCAGCGCAAACTCTGGTA	Training	3	1182	42	3903	812	673.315	4142	860	712.822	4749	760	591.254
TTTGTATACTCTATCTATC	GAAGCCGTCCAGCGCAAACT	CGAAGAAGCCGTCCAGCGCAAACTCTGTTA	Training	3	1176	38	1554	172	121.786	1463	160	112.726	1903	177	115.509
TTTGGTCTCTATCACGCAT	GAAGCCGTCCAGCGCAAACT	CGAAGAAGCCGTCCAGCGCAAACTCTTATA	Training	3	745	45	1088	46	-19.7181	1036	73	10.4228	1232	85	10.5839
TTTGGCTACATATCAGTAT	GAAGCCGTCCAGCGCAAACT	CGAAGAAGCCGTCCAGCGCAAACTCTTCTA	Training	3	1121	44	1780	76	6.13381	1687	78	11.7841	2187	90	4.15879
TTTGTCTCGTCATCACTCG	GAAGCCGTCCAGCGCAAACT	CGAAGAAGCCGTCCAGCGCAAACTCTTGTA	Training	3	1424	65	2191	83	-17.0105	2399	78	-31.5049	2810	118	-10.2654
TTTGTAGTCTATCACGCGT	GAAGCCGTCCAGCGCAAACT	CGAAGAAGCCGTCCAGCGCAAACTCTTTTA	Training	3	1357	91	1621	81	-27.7038	1682	90	-22.7944	2062	133	-5.27708
TTTGATGTACTAGCACTCG	GAAGCCGTCCAGCGCAAACT	CGAAGAAGCCGTCCAGCGCAAACTGAAATA	Training	3	852	36	994	52	10	910	38	-0.450704	1120	33	-14.3239
TTTGTCTCGCACTCTCGAT	GAAGCCGTCCAGCGCAAACT	CGAAGAAGCCGTCCAGCGCAAACTGAACTA	Training	3	992	55	1207	67	0.0796371	1361	63	-12.4587	1499	60	-23.1099
TTTGGAGCACTACATATCA	GAAGCCGTCCAGCGCAAACT	CGAAGAAGCCGTCCAGCGCAAACTGAAGTA	Training	3	740	45	2197	125	-8.60135	2179	109	-23.5068	2554	148	-7.31081
TTTGTATCTCGACATCACA	GAAGCCGTCCAGCGCAAACT	CGAAGAAGCCGTCCAGCGCAAACTGAATTA	Training	3	1206	66	1881	115	12.0597	1938	96	-10.0597	2367	147	17.4627
TTTGCAGTGTCTATCATAC	GAAGCCGTCCAGCGCAAACT	CGAAGAAGCCGTCCAGCGCAAACTGACATA	Training	3	297	22	449	28	-5.25926	429	29	-2.77778	480	25	-10.5556
TTTGCACTCTGCACTGCTC	GAAGCCGTCCAGCGCAAACT	CGAAGAAGCCGTCCAGCGCAAACTGACCTA	Training	3	451	21	719	39	5.52106	696	45	12.592	818	39	0.911308
TTTGATCTGTCTAGCTACG	GAAGCCGTCCAGCGCAAACT	CGAAGAAGCCGTCCAGCGCAAACTGACGTA	Training	3	1506	78	2242	72	-44.1195	2208	74	-40.3586	2564	71	-61.7968
TTTGCAGAGTCTATCTCTA	GAAGCCGTCCAGCGCAAACT	CGAAGAAGCCGTCCAGCGCAAACTGACTTA	Training	3	437	20	748	28	-6.23341	690	22	-9.57895	792	27	-9.24714
TTTGATATCTGCTGCTCGT	GAAGCCGTCCAGCGCAAACT	CGAAGAAGCCGTCCAGCGCAAACTGAGATA	Training	3	930	29	1672	718	665.862	1478	704	657.912	1952	654	593.131
TTTGACTGCTACATATCAG	GAAGCCGTCCAGCGCAAACT	CGAAGAAGCCGTCCAGCGCAAACTGAGCTA	Training	3	1246	49	1245	517	468.039	1332	658	605.618	1623	634	570.174
TTTGGTCATCTGCACTAGC	GAAGCCGTCCAGCGCAAACT	CGAAGAAGCCGTCCAGCGCAAACTGAGGTA	Training	3	728	20	4874	1972	1838.1	4931	2144	2008.53	5850	1873	1712.29
TTTGGAGATCATACACGTA	GAAGCCGTCCAGCGCAAACT	CGAAGAAGCCGTCCAGCGCAAACTGAGTTA	Training	3	648	46	446	198	166.34	436	202	171.049	542	194	155.525
TTTGACTCTACTAGTATCG	GAAGCCGTCCAGCGCAAACT	CGAAGAAGCCGTCCAGCGCAAACTGATATA	Training	3	581	22	850	96	63.8141	842	95	63.117	998	116	78.21
TTTGGACTATCATCAGCTG	GAAGCCGTCCAGCGCAAACT	CGAAGAAGCCGTCCAGCGCAAACTGATCTA	Training	3	473	53	1234	114	na	1184	123	na	1486	144	na
TTTGCACTCACACTGAGCT	GAAGCCGTCCAGCGCAAACT	CGAAGAAGCCGTCCAGCGCAAACTGATGTA	Training	3	347	13	757	43	14.6398	772	38	9.07781	904	46	12.1326
TTTGTAGACACTCTATCAG	GAAGCCGTCCAGCGCAAACT	CGAAGAAGCCGTCCAGCGCAAACTGATTTA	Training	3	734	43	971	56	-0.884196	966	72	15.4087	1184	63	-6.3624
TTTGTCGATCATCGTCACT	GAAGCCGTCCAGCGCAAACT	CGAAGAAGCCGTCCAGCGCAAACTGCAATA	Training	3	1173	31	2319	63	1.71355	2367	74	11.445	2766	90	16.9003
TTTGGTCATCACGTCATGA	GAAGCCGTCCAGCGCAAACT	CGAAGAAGCCGTCCAGCGCAAACTGCACTA	Training	3	1660	53	3630	114	-1.89759	3510	115	2.93373	4193	152	18.1271
TTTGGACTACATATCTATG	GAAGCCGTCCAGCGCAAACT	CGAAGAAGCCGTCCAGCGCAAACTGCAGTA	Training	3	344	17	567	17	-11.0203	541	17	-9.73547	722	20	-15.6802
TTTGGTCATGCACATCTCG	GAAGCCGTCCAGCGCAAACT	CGAAGAAGCCGTCCAGCGCAAACTGCATTA	Training	3	1385	67	2379	105	-10.0852	2338	71	-42.1018	2564	96	-28.0347
TTTGTGATCTATATCAGAT	GAAGCCGTCCAGCGCAAACT	CGAAGAAGCCGTCCAGCGCAAACTGCCATA	Training	3	637	28	804	26	-9.34066	831	28	-8.52747	980	25	-18.0769
TTTGTGTCTACTCACGCTA	GAAGCCGTCCAGCGCAAACT	CGAAGAAGCCGTCCAGCGCAAACTGCCCTA	Training	3	606	24	855	37	3.13861	831	49	16.0891	1018	36	-4.31683
TTTGTACTCATCATATGAT	GAAGCCGTCCAGCGCAAACT	CGAAGAAGCCGTCCAGCGCAAACTGCCGTA	Training	3	1270	30	1951	40	-6.08661	1878	39	-5.3622	2191	45	-6.75591
TTTGGATCGTACTATCTCG	GAAGCCGTCCAGCGCAAACT	CGAAGAAGCCGTCCAGCGCAAACTGCCTTA	Training	3	634	22	870	22	-8.18927	835	22	-6.97476	926	23	-9.13249
TTTGACATATCATCACTCA	GAAGCCGTCCAGCGCAAACT	CGAAGAAGCCGTCCAGCGCAAACTGCGATA	Training	3	1233	24	2149	149	107.17	2051	147	107.078	2472	166	117.883
TTTGTGTCTCTCTCGTAGA	GAAGCCGTCCAGCGCAAACT	CGAAGAAGCCGTCCAGCGCAAACTGCGCTA	Training	3	595	23	627	80	55.763	600	64	40.8067	799	77	46.1143
TTTGATACAGTCATCTGCT	GAAGCCGTCCAGCGCAAACT	CGAAGAAGCCGTCCAGCGCAAACTGCGGTA	Training	3	533	17	2778	672	583.396	2657	541	456.255	3284	548	443.257
TTTGACGTATCACTCTGCT	GAAGCCGTCCAGCGCAAACT	CGAAGAAGCCGTCCAGCGCAAACTGCGTTA	Training	3	666	29	651	92	63.6532	614	75	48.2643	776	102	68.2102
TTTGACATCTCTACTGCTG	GAAGCCGTCCAGCGCAAACT	CGAAGAAGCCGTCCAGCGCAAACTGCTATA	Training	3	1001	41	1370	94	37.8861	1389	86	29.1079	1745	119	47.5265
TTTGTCATATGTACTACTA	GAAGCCGTCCAGCGCAAACT	CGAAGAAGCCGTCCAGCGCAAACTGCTCTA	Training	3	593	19	825	27	0.56661	763	15	-9.44688	903	26	-2.93255
TTTGATATAGTGTCACATC	GAAGCCGTCCAGCGCAAACT	CGAAGAAGCCGTCCAGCGCAAACTGCTGTA	Training	3	754	19	1045	23	-3.33289	1003	29	3.72546	1146	37	8.12202
TTTGCAGCACTCGATATCA	GAAGCCGTCCAGCGCAAACT	CGAAGAAGCCGTCCAGCGCAAACTGCTTTA	Training	3	338	23	630	33	-9.86982	615	41	-0.849112	758	39	-12.5799
TTTGGCTGTCTCGTCTACA	GAAGCCGTCCAGCGCAAACT	CGAAGAAGCCGTCCAGCGCAAACTGGAATA	Training	3	652	22	928	233	201.687	884	267	237.172	1086	225	188.356
TTTGCGCTCTACTCTCGTG	GAAGCCGTCCAGCGCAAACT	CGAAGAAGCCGTCCAGCGCAAACTGGACTA	Training	3	179	8	181	61	52.9106	185	48	39.7318	229	49	38.7654
TTTGGATCTATACACTCAG	GAAGCCGTCCAGCGCAAACT	CGAAGAAGCCGTCCAGCGCAAACTGGAGTA	Training	3	731	29	910	254	217.899	960	268	229.915	1132	217	172.092
TTTGACACGTATCTCACGC	GAAGCCGTCCAGCGCAAACT	CGAAGAAGCCGTCCAGCGCAAACTGGATTA	Training	3	1126	29	1225	386	354.45	1313	452	418.184	1512	409	370.059
TTTGCATCTCTCTGTCTCT	GAAGCCGTCCAGCGCAAACT	CGAAGAAGCCGTCCAGCGCAAACTGGCATA	Training	3	618	24	3576	399	260.126	3573	402	263.243	4320	356	188.233
TTTGTGTCTCTACTGCTGC	GAAGCCGTCCAGCGCAAACT	CGAAGAAGCCGTCCAGCGCAAACTGGCCTA	Training	3	582	26	947	121	78.6942	1050	108	61.0928	1201	101	47.3471
TTTGCTGCATCTAGTATAG	GAAGCCGTCCAGCGCAAACT	CGAAGAAGCCGTCCAGCGCAAACTGGCGTA	Training	3	393	21	450	31	6.9542	425	55	32.2901	536	38	9.35878
TTTGGCTCGTGTCTCTCAT	GAAGCCGTCCAGCGCAAACT	CGAAGAAGCCGTCCAGCGCAAACTGGCTTA	Training	3	520	23	711	80	48.5519	717	65	33.2865	775	62	27.7212
TTTGGTGTCTCGCTCTACT	GAAGCCGTCCAGCGCAAACT	CGAAGAAGCCGTCCAGCGCAAACTGGGATA	Training	3	970	29	1065	645	613.16	953	591	562.508	1303	677	638.044
TTTGCTCATCTGTACATAC	GAAGCCGTCCAGCGCAAACT	CGAAGAAGCCGTCCAGCGCAAACTGGGCTA	Training	3	900	21	970	491	468.367	893	548	527.163	1214	567	538.673
TTTGCTCGCTCGTATCGTA	GAAGCCGTCCAGCGCAAACT	CGAAGAAGCCGTCCAGCGCAAACTGGGGTA	Training	3	388	16	701	397	368.093	793	511	478.299	1040	519	476.113
TTTGTGCACTCTCGTCACG	GAAGCCGTCCAGCGCAAACT	CGAAGAAGCCGTCCAGCGCAAACTGGGTTA	Training	3	823	33	817	480	447.241	828	515	481.8	995	516	476.103
TTTGCAGTACTAGTATATC	GAAGCCGTCCAGCGCAAACT	CGAAGAAGCCGTCCAGCGCAAACTGGTATA	Training	3	193	21	286	23	na	268	18	na	325	28	na
TTTGCTCTCTCGCACGATC	GAAGCCGTCCAGCGCAAACT	CGAAGAAGCCGTCCAGCGCAAACTGGTCTA	Training	3	997	35	1651	148	90.0411	1622	137	80.0592	2145	149	73.6991
TTTGTCATAGCTGCACTCA	GAAGCCGTCCAGCGCAAACT	CGAAGAAGCCGTCCAGCGCAAACTGGTGTA	Training	3	751	29	1475	59	2.04261	1370	86	33.0972	1563	98	37.6445
TTTGTCGCACACATATCTG	GAAGCCGTCCAGCGCAAACT	CGAAGAAGCCGTCCAGCGCAAACTGGTTTA	Training	3	569	34	694	46	4.53076	644	46	7.51845	719	53	10.0369
TTTGCATCGTATCGCGTAT	GAAGCCGTCCAGCGCAAACT	CGAAGAAGCCGTCCAGCGCAAACTGTAATA	Training	3	243	4	221	6	2.36214	242	3	-0.983539	258	4	-0.246914
TTTGCGCTACTCTCTATCG	GAAGCCGTCCAGCGCAAACT	CGAAGAAGCCGTCCAGCGCAAACTGTACTA	Training	3	193	27	158	11	na	202	14	na	221	22	na
TTTGTCTGCATCTACATCT	GAAGCCGTCCAGCGCAAACT	CGAAGAAGCCGTCCAGCGCAAACTGTAGTA	Training	3	1644	50	2569	91	12.8674	2541	112	34.719	3145	105	9.34915
TTTGTGCATCGACTATCAT	GAAGCCGTCCAGCGCAAACT	CGAAGAAGCCGTCCAGCGCAAACTGTATTA	Training	3	731	41	1138	61	-2.82763	1255	66	-4.38988	1346	81	5.50616
TTTGTAGCACTCTAGACTA	GAAGCCGTCCAGCGCAAACT	CGAAGAAGCCGTCCAGCGCAAACTGTCATA	Training	3	919	37	1337	62	8.17084	1306	44	-8.58107	1599	56	-8.37758
TTTGTAGCTCTACATACAG	GAAGCCGTCCAGCGCAAACT	CGAAGAAGCCGTCCAGCGCAAACTGTCCTA	Training	3	1251	62	1573	90	12.0416	1424	72	1.42606	1749	97	10.3189
TTTGTCTGTATACATCTGA	GAAGCCGTCCAGCGCAAACT	CGAAGAAGCCGTCCAGCGCAAACTGTCGTA	Training	3	822	39	1727	77	-4.93796	1629	80	2.71168	1943	76	-16.1861
TTTGACACTGCATCTACAT	GAAGCCGTCCAGCGCAAACT	CGAAGAAGCCGTCCAGCGCAAACTGTCTTA	Training	3	1223	78	1922	145	22.4195	2089	119	-14.2314	2502	180	20.4285
TTTGTGCTGCACTCATATC	GAAGCCGTCCAGCGCAAACT	CGAAGAAGCCGTCCAGCGCAAACTGTGATA	Training	3	567	24	605	165	139.392	630	152	125.333	746	190	158.423
TTTGCACATATACTCACAC	GAAGCCGTCCAGCGCAAACT	CGAAGAAGCCGTCCAGCGCAAACTGTGCTA	Training	3	408	12	491	134	119.559	540	159	143.118	667	125	105.382
TTTGATCTACATACATCTC	GAAGCCGTCCAGCGCAAACT	CGAAGAAGCCGTCCAGCGCAAACTGTGGTA	Training	3	1325	83	7686	2498	2016.54	7720	2418	1934.41	9624	2439	1836.14
TTTGCACTCATATATCTGA	GAAGCCGTCCAGCGCAAACT	CGAAGAAGCCGTCCAGCGCAAACTGTGTTA	Training	3	193	4	189	58	54.0829	198	46	41.8964	246	52	46.9016
TTTGTGTCACACGTACTCT	GAAGCCGTCCAGCGCAAACT	CGAAGAAGCCGTCCAGCGCAAACTGTTATA	Training	3	442	25	672	46	7.99095	668	36	-1.78281	791	51	6.26018
TTTGAGCTCATAGTCTCAC	GAAGCCGTCCAGCGCAAACT	CGAAGAAGCCGTCCAGCGCAAACTGTTCTA	Training	3	538	36	602	39	-1.28253	572	33	-5.27509	642	40	-2.95911
TTTGACTGCACTATATATC	GAAGCCGTCCAGCGCAAACT	CGAAGAAGCCGTCCAGCGCAAACTGTTGTA	Training	3	917	23	1721	44	0.834242	1751	49	5.08179	2076	69	16.9302
TTTGACACACACATAGATA	GAAGCCGTCCAGCGCAAACT	CGAAGAAGCCGTCCAGCGCAAACTGTTTTA	Training	3	512	26	639	28	-4.44922	592	29	-1.0625	805	29	-11.8789
TTTGATCATCAGCACGTAC	GAAGCCGTCCAGCGCAAACT	CGAAGAAGCCGTCCAGCGCAAACTTAAATA	Training	3	1273	72	2193	173	48.9654	2014	164	50.0896	2520	202	59.4705
TTTGCTGCACGCTCGTATC	GAAGCCGTCCAGCGCAAACT	CGAAGAAGCCGTCCAGCGCAAACTTAACTA	Training	3	323	17	420	29	6.89474	447	34	10.4737	534	29	0.894737
TTTGATATCTCATCATAGA	GAAGCCGTCCAGCGCAAACT	CGAAGAAGCCGTCCAGCGCAAACTTAAGTA	Training	3	617	34	826	61	15.483	776	72	29.2382	1047	52	-5.6953
TTTGACACTACATCATCGC	GAAGCCGTCCAGCGCAAACT	CGAAGAAGCCGTCCAGCGCAAACTTAATTA	Training	3	487	20	868	46	10.3532	835	42	7.70842	977	74	33.8768
TTTGTACTCTAGTCACTCA	GAAGCCGTCCAGCGCAAACT	CGAAGAAGCCGTCCAGCGCAAACTTACATA	Training	3	1246	76	1652	79	-21.764	1712	82	-22.4238	2068	97	-29.138
TTTGACATCATCATATGAT	GAAGCCGTCCAGCGCAAACT	CGAAGAAGCCGTCCAGCGCAAACTTACCTA	Training	3	660	26	1208	58	10.4121	1094	61	17.903	1373	80	25.9121
TTTGACATCATCTGCTCTG	GAAGCCGTCCAGCGCAAACT	CGAAGAAGCCGTCCAGCGCAAACTTACGTA	Training	3	1079	76	4475	145	-170.199	4649	151	-176.455	5324	151	-223.999
TTTGCTACTCTCTGAGCTC	GAAGCCGTCCAGCGCAAACT	CGAAGAAGCCGTCCAGCGCAAACTTACTTA	Training	3	124	11	238	16	na	233	22	na	296	24	na
TTTGTCTCTCGCATCACTA	GAAGCCGTCCAGCGCAAACT	CGAAGAAGCCGTCCAGCGCAAACTTAGATA	Training	3	1261	52	1497	384	322.268	1554	463	398.918	1853	421	344.588
TTTGTCTCACATAGACATA	GAAGCCGTCCAGCGCAAACT	CGAAGAAGCCGTCCAGCGCAAACTTAGCTA	Training	3	455	36	461	141	104.525	469	169	131.892	626	167	117.47
TTTGGTATCGTATATCACG	GAAGCCGTCCAGCGCAAACT	CGAAGAAGCCGTCCAGCGCAAACTTAGGTA	Training	3	509	23	2232	1051	950.143	2048	1006	913.458	2624	946	827.43
TTTGACAGCACGATCTATC	GAAGCCGTCCAGCGCAAACT	CGAAGAAGCCGTCCAGCGCAAACTTAGTTA	Training	3	518	18	649	184	161.448	676	181	157.51	775	203	176.069
TTTGACTCATGCTCATCTG	GAAGCCGTCCAGCGCAAACT	CGAAGAAGCCGTCCAGCGCAAACTTATATA	Training	3	844	69	1581	152	na	1593	113	na	1816	146	na
TTTGTGCACTGTACTATCA	GAAGCCGTCCAGCGCAAACT	CGAAGAAGCCGTCCAGCGCAAACTTATCTA	Training	3	550	39	789	92	36.0527	751	79	25.7473	976	123	53.7927
TTTGGTGCACTCATCACTC	GAAGCCGTCCAGCGCAAACT	CGAAGAAGCCGTCCAGCGCAAACTTATGTA	Training	3	1141	81	2605	110	-74.9299	2693	105	-86.177	3082	149	-69.7923
TTTGAGCACACATCTAGTG	GAAGCCGTCCAGCGCAAACT	CGAAGAAGCCGTCCAGCGCAAACTTATTTA	Training	3	351	26	468	43	8.33333	452	52	18.5185	602	49	4.40741
TTTGCACATCAGTCTATCG	GAAGCCGTCCAGCGCAAACT	CGAAGAAGCCGTCCAGCGCAAACTTCAATA	Training	3	703	35	805	43	2.92176	833	54	12.5277	887	42	-2.16074
TTTGCAGTATCTCTGCTCG	GAAGCCGTCCAGCGCAAACT	CGAAGAAGCCGTCCAGCGCAAACTTCACTA	Training	3	226	10	489	28	6.36283	459	16	-4.30973	515	25	2.21239
TTTGAGCTCTACTCTACTG	GAAGCCGTCCAGCGCAAACT	CGAAGAAGCCGTCCAGCGCAAACTTCAGTA	Training	3	418	34	701	53	na	718	68	na	908	79	na
TTTGTACTCTACACTAGTA	GAAGCCGTCCAGCGCAAACT	CGAAGAAGCCGTCCAGCGCAAACTTCATTA	Training	3	1034	45	1367	81	21.5077	1461	60	-3.58317	1628	106	35.1489
TTTGGTCATCGTATGTCAT	GAAGCCGTCCAGCGCAAACT	CGAAGAAGCCGTCCAGCGCAAACTTCCATA	Training	3	825	71	1303	86	na	1447	69	na	1645	123	na
TTTGCACATCTCATACTCA	GAAGCCGTCCAGCGCAAACT	CGAAGAAGCCGTCCAGCGCAAACTTCCCTA	Training	3	1090	44	1778	72	0.227523	1667	90	22.7083	2086	76	-8.2055
TTTGGAGTAGTCACTCTGC	GAAGCCGTCCAGCGCAAACT	CGAAGAAGCCGTCCAGCGCAAACTTCCGTA	Training	3	738	30	1294	22	-30.6016	1123	38	-7.65041	1431	23	-35.1707
TTTGTCATAGTCACTCTGT	GAAGCCGTCCAGCGCAAACT	CGAAGAAGCCGTCCAGCGCAAACTTCCTTA	Training	3	878	48	1110	38	-22.6834	1195	50	-15.3303	1431	56	-22.2323
TTTGAGTCATACTATCAGC	GAAGCCGTCCAGCGCAAACT	CGAAGAAGCCGTCCAGCGCAAACTTCGATA	Training	3	1103	66	1438	106	19.9547	1316	97	18.2548	1735	139	35.1831
TTTGACTAGCTCTATCATA	GAAGCCGTCCAGCGCAAACT	CGAAGAAGCCGTCCAGCGCAAACTTCGCTA	Training	3	1234	56	1601	68	-4.65478	1574	69	-2.4295	1974	106	16.4182
TTTGAGCTATCTATATCAC	GAAGCCGTCCAGCGCAAACT	CGAAGAAGCCGTCCAGCGCAAACTTCGGTA	Training	3	367	19	1561	664	583.185	1448	711	636.035	1768	659	567.469
TTTGGACTATCATCGTACT	GAAGCCGTCCAGCGCAAACT	CGAAGAAGCCGTCCAGCGCAAACTTCGTTA	Training	3	334	7	394	6	-2.25749	376	11	3.11976	514	5	-5.77246
TTTGCTGCATCACTAGTAT	GAAGCCGTCCAGCGCAAACT	CGAAGAAGCCGTCCAGCGCAAACTTCTATA	Training	3	865	61	1052	58	-16.1873	1022	48	-24.0717	1163	55	-27.015
TTTGCGTCATACACACAGA	GAAGCCGTCCAGCGCAAACT	CGAAGAAGCCGTCCAGCGCAAACTTCTCTA	Training	3	195	6	349	0	-10.7385	390	6	-6	438	11	-2.47692
TTTGTCTCTATCAGCACTG	GAAGCCGTCCAGCGCAAACT	CGAAGAAGCCGTCCAGCGCAAACTTCTGTA	Training	3	644	36	1634	85	-6.34161	1529	66	-19.472	1854	91	-12.6398
TTTGTCGTATCGCTCGTCT	GAAGCCGTCCAGCGCAAACT	CGAAGAAGCCGTCCAGCGCAAACTTCTTTA	Training	3	722	30	1515	88	25.0499	1475	66	4.71191	1631	108	40.2299
TTTGACAGCACACTCTACG	GAAGCCGTCCAGCGCAAACT	CGAAGAAGCCGTCCAGCGCAAACTTGAATA	Training	3	571	10	866	191	175.834	836	206	191.359	1034	169	150.891
TTTGATGATCATCGTCTGA	GAAGCCGTCCAGCGCAAACT	CGAAGAAGCCGTCCAGCGCAAACTTGACTA	Training	3	1017	21	1389	333	304.319	1373	340	311.649	1667	330	295.578
TTTGTGCTCTACGTCATAC	GAAGCCGTCCAGCGCAAACT	CGAAGAAGCCGTCCAGCGCAAACTTGAGTA	Training	3	604	34	874	253	203.801	814	226	180.179	1016	253	195.808
TTTGGCATACATACTCTCT	GAAGCCGTCCAGCGCAAACT	CGAAGAAGCCGTCCAGCGCAAACTTGATTA	Training	3	390	11	533	115	99.9667	479	130	116.49	601	110	93.0487
TTTGTGAGCTACATCACGA	GAAGCCGTCCAGCGCAAACT	CGAAGAAGCCGTCCAGCGCAAACTTGCATA	Training	3	775	68	1054	88	na	1039	98	na	1268	118	na
TTTGAGTACTCTATCGCTC	GAAGCCGTCCAGCGCAAACT	CGAAGAAGCCGTCCAGCGCAAACTTGCCTA	Training	3	1261	45	1801	186	121.73	1821	153	88.0159	2280	167	85.636
TTTGTCTATCTACATCAGA	GAAGCCGTCCAGCGCAAACT	CGAAGAAGCCGTCCAGCGCAAACTTGCGTA	Training	3	407	9	715	43	27.1892	714	24	8.2113	886	45	25.4079
TTTGGATAGCTACATCGTC	GAAGCCGTCCAGCGCAAACT	CGAAGAAGCCGTCCAGCGCAAACTTGCTTA	Training	3	847	28	989	69	36.3058	1042	66	31.5537	1061	76	40.9256
TTTGTAGTATAGCACTATA	GAAGCCGTCCAGCGCAAACT	CGAAGAAGCCGTCCAGCGCAAACTTGGATA	Training	3	698	35	698	424	389	638	402	370.009	862	411	367.777
TTTGTAGCTATCGCTCTAC	GAAGCCGTCCAGCGCAAACT	CGAAGAAGCCGTCCAGCGCAAACTTGGCTA	Training	3	1231	54	1209	687	633.965	1108	657	608.396	1394	705	643.85
TTTGCTCGCTGTCGTACAT	GAAGCCGTCCAGCGCAAACT	CGAAGAAGCCGTCCAGCGCAAACTTGGGTA	Training	3	458	21	1294	687	627.668	1294	800	740.668	1535	707	636.618
TTTGCATATAGTCACACTA	GAAGCCGTCCAGCGCAAACT	CGAAGAAGCCGTCCAGCGCAAACTTGGTTA	Training	3	268	5	199	115	111.287	172	120	116.791	247	151	146.392
TTTGAGCATCTGCATCATA	GAAGCCGTCCAGCGCAAACT	CGAAGAAGCCGTCCAGCGCAAACTTGTATA	Training	3	573	41	700	63	12.9127	729	68	15.8377	857	74	12.6789
TTTGCATCATCTATCTGTG	GAAGCCGTCCAGCGCAAACT	CGAAGAAGCCGTCCAGCGCAAACTTGTCTA	Training	3	524	18	958	53	20.0916	975	77	43.5076	1122	88	49.458
TTTGGTATACATCATCAGT	GAAGCCGTCCAGCGCAAACT	CGAAGAAGCCGTCCAGCGCAAACTTGTGTA	Training	3	472	26	657	50	13.8093	772	39	-3.52542	990	76	21.4661
TTTGGTATCGACTATCGTC	GAAGCCGTCCAGCGCAAACT	CGAAGAAGCCGTCCAGCGCAAACTTGTTTA	Training	3	1215	78	1825	153	35.8395	1888	151	29.7951	2105	180	44.8642
TTTGATGATCATACATAGC	GAAGCCGTCCAGCGCAAACT	CGAAGAAGCCGTCCAGCGCAAACTTTAATA	Training	3	254	8	314	12	2.11024	325	20	9.76378	390	13	0.716535
TTTGTGCTACATCGTACAT	GAAGCCGTCCAGCGCAAACT	CGAAGAAGCCGTCCAGCGCAAACTTTACTA	Training	3	392	18	440	25	4.79592	417	30	10.852	552	25	-0.346939
TTTGTATCGACTCATCTGA	GAAGCCGTCCAGCGCAAACT	CGAAGAAGCCGTCCAGCGCAAACTTTAGTA	Training	3	479	42	805	58	na	797	40	na	909	65	na
TTTGTCTCATCATCTATGA	GAAGCCGTCCAGCGCAAACT	CGAAGAAGCCGTCCAGCGCAAACTTTATTA	Training	3	682	34	1274	97	33.4868	1214	68	7.47801	1396	104	34.4047
TTTGGTAGTCATCTCTGCT	GAAGCCGTCCAGCGCAAACT	CGAAGAAGCCGTCCAGCGCAAACTTTCATA	Training	3	886	41	1466	54	-13.8397	1315	60	-0.852144	1566	52	-20.4673
TTTGGCTCGTATCACGTCA	GAAGCCGTCCAGCGCAAACT	CGAAGAAGCCGTCCAGCGCAAACTTTCCTA	Training	3	728	22	1269	37	-1.3489	1101	35	1.72802	1277	45	6.40934
TTTGACAGATCATATCAGA	GAAGCCGTCCAGCGCAAACT	CGAAGAAGCCGTCCAGCGCAAACTTTCGTA	Training	3	1207	54	3168	170	28.2668	3332	149	-0.0704225	3985	186	7.715
TTTGCTCTCACACTCACAT	GAAGCCGTCCAGCGCAAACT	CGAAGAAGCCGTCCAGCGCAAACTTTCTTA	Training	3	990	76	1618	80	-44.2101	1632	104	-21.2848	1900	116	-29.8586
TTTGAGCTACATGCACTAT	GAAGCCGTCCAGCGCAAACT	CGAAGAAGCCGTCCAGCGCAAACTTTGATA	Training	3	281	4	283	15	10.9715	335	8	3.23132	361	13	7.86121
TTTGGTCAGTACTATCGTA	GAAGCCGTCCAGCGCAAACT	CGAAGAAGCCGTCCAGCGCAAACTTTGCTA	Training	3	782	30	856	39	6.16113	804	35	4.15601	899	36	1.51151
TTTGATACTCTCTCGACAC	GAAGCCGTCCAGCGCAAACT	CGAAGAAGCCGTCCAGCGCAAACTTTGGTA	Training	3	936	42	3761	1695	1526.24	3684	1823	1657.69	4591	1499	1292.99
TTTGTATGCTGCACACACG	GAAGCCGTCCAGCGCAAACT	CGAAGAAGCCGTCCAGCGCAAACTTTGTTA	Training	3	911	37	1221	60	10.4094	1227	55	5.16575	1499	61	0.118551
TTTGTCGCATCTACGTCAT	GAAGCCGTCCAGCGCAAACT	CGAAGAAGCCGTCCAGCGCAAACTTTTATA	Training	3	859	43	1026	37	-14.3597	1023	27	-24.2095	1245	57	-5.32247
TTTGCAGTGTCTGTATATA	GAAGCCGTCCAGCGCAAACT	CGAAGAAGCCGTCCAGCGCAAACTTTTCTA	Training	3	422	15	742	36	9.62559	752	33	6.27014	874	22	-9.06635
TTTGCTCTACACTCGACTC	GAAGCCGTCCAGCGCAAACT	CGAAGAAGCCGTCCAGCGCAAACTTTTGTA	Training	3	629	27	976	33	-8.89507	873	19	-18.4738	1175	43	-7.4372
TTTGCGATCTATACTATCG	GAAGCCGTCCAGCGCAAACT	CGAAGAAGCCGTCCAGCGCAAACTTTTTTA	Training	3	199	21	273	30	na	234	24	na	313	29	na
TTTGTCATAGCTCATCGAC	GAAGCCGTCCAGCGCAAACT	CGAAGAAGCCGTCCAGCGCAAACTAGGTAA	Training	3	562	27	735	384	348.689	690	434	400.851	825	442	402.365
TTTGCACTCTCTGTCTAGT	GAAGCCGTCCAGCGCAAACT	CGAAGAAGCCGTCCAGCGCAAACTAGGTAC	Training	3	449	13	541	305	289.336	564	363	346.67	625	322	303.904
TTTGGAGATCATATCATCG	GAAGCCGTCCAGCGCAAACT	CGAAGAAGCCGTCCAGCGCAAACTAGGTAG	Training	3	717	58	760	488	na	785	504	na	949	480	na
TTTGTCGCACTAGCACATC	GAAGCCGTCCAGCGCAAACT	CGAAGAAGCCGTCCAGCGCAAACTAGGTAT	Training	3	531	31	395	238	214.94	348	239	218.684	409	187	163.122
TTTGTGCACATCTATAGTA	GAAGCCGTCCAGCGCAAACT	CGAAGAAGCCGTCCAGCGCAAACTAGGTCA	Training	3	822	59	524	307	269.389	662	441	393.484	752	379	325.024
TTTGCGATCGTACTATCTC	GAAGCCGTCCAGCGCAAACT	CGAAGAAGCCGTCCAGCGCAAACTAGGTCC	Training	3	174	10	266	183	167.713	263	196	180.885	310	172	154.184
TTTGGCACTACTCTCGCAC	GAAGCCGTCCAGCGCAAACT	CGAAGAAGCCGTCCAGCGCAAACTAGGTCG	Training	3	960	62	1214	688	609.596	1087	701	630.798	1411	747	655.873
TTTGCTAGTATCATCTGCG	GAAGCCGTCCAGCGCAAACT	CGAAGAAGCCGTCCAGCGCAAACTAGGTCT	Training	3	356	21	378	211	188.702	359	219	197.823	450	250	223.455
TTTGCATCATCAGTGTCAT	GAAGCCGTCCAGCGCAAACT	CGAAGAAGCCGTCCAGCGCAAACTAGGTGA	Training	3	486	27	626	374	339.222	602	348	314.556	745	391	349.611
TTTGTCACTCATCTGTGTA	GAAGCCGTCCAGCGCAAACT	CGAAGAAGCCGTCCAGCGCAAACTAGGTGC	Training	3	638	43	722	485	436.339	760	533	481.777	898	446	385.476
TTTGTAGCACGTACTATCT	GAAGCCGTCCAGCGCAAACT	CGAAGAAGCCGTCCAGCGCAAACTAGGTGG	Training	3	367	18	361	235	217.294	345	218	201.079	456	252	229.635
TTTGTCATCGACTCACACA	GAAGCCGTCCAGCGCAAACT	CGAAGAAGCCGTCCAGCGCAAACTAGGTGT	Training	3	648	28	812	494	458.914	827	573	537.265	917	495	455.377
TTTGAGTACGCACTATCGC	GAAGCCGTCCAGCGCAAACT	CGAAGAAGCCGTCCAGCGCAAACTAGGTTC	Training	3	592	24	564	306	283.135	511	322	301.284	584	269	245.324
TTTGTCATCTGCTCATCGT	GAAGCCGTCCAGCGCAAACT	CGAAGAAGCCGTCCAGCGCAAACTAGGTTG	Training	3	1187	47	1897	1079	1003.89	1904	1239	1163.61	2453	1255	1157.87
TTTGCACTCACTCTATATG	GAAGCCGTCCAGCGCAAACT	CGAAGAAGCCGTCCAGCGCAAACTAGGTTT	Training	3	360	10	327	163	153.917	339	207	197.583	427	213	201.139
TTTGAGCTGCACTCATCGC	GTCGCTTCCTCTTCTCCTTC	TCGCGTCGCTTCCTCTTCTCCTTCAAAATA	test	test	641	22	898	39	8.17941	911	35	3.73323	1111	45	6.86895
TTTGCATCTCTACTCGTAC	GTCGCTTCCTCTTCTCCTTC	TCGCGTCGCTTCCTCTTCTCCTTCAAACTA	test	test	409	11	581	17	1.37408	478	8	-4.85575	654	6	-11.5892
TTTGCGAGTATACATCACT	GTCGCTTCCTCTTCTCCTTC	TCGCGTCGCTTCCTCTTCTCCTTCAAAGTA	test	test	51	0	64	1	na	65	1	na	77	0	na
TTTGCGCTACTCTATCTAC	GTCGCTTCCTCTTCTCCTTC	TCGCGTCGCTTCCTCTTCTCCTTCAAATTA	test	test	237	3	327	2	-2.13924	286	4	0.379747	396	11	5.98734
TTTGAGACATCGTCACACT	GTCGCTTCCTCTTCTCCTTC	TCGCGTCGCTTCCTCTTCTCCTTCAACATA	test	test	1727	40	3351	67	-10.6144	3434	82	2.46323	3958	72	-19.6734
TTTGCTCATATCATCATGC	GTCGCTTCCTCTTCTCCTTC	TCGCGTCGCTTCCTCTTCTCCTTCAACCTA	test	test	1488	79	1953	112	8.3125	1972	73	-31.6962	2415	101	-27.2157
TTTGCGCTCTACTCTATGC	GTCGCTTCCTCTTCTCCTTC	TCGCGTCGCTTCCTCTTCTCCTTCAACGTA	test	test	372	23	495	21	-9.60484	550	30	-4.00538	592	19	-17.6022
TTTGCAGCATACTATCATA	GTCGCTTCCTCTTCTCCTTC	TCGCGTCGCTTCCTCTTCTCCTTCAACTTA	test	test	638	26	859	47	11.9937	841	48	13.7273	976	54	14.2257
TTTGAGCTCTCGTATCTCT	GTCGCTTCCTCTTCTCCTTC	TCGCGTCGCTTCCTCTTCTCCTTCAAGATA	test	test	1084	11	1266	243	230.153	1228	198	185.539	1450	208	193.286
TTTGACTACTCTACGTCAT	GTCGCTTCCTCTTCTCCTTC	TCGCGTCGCTTCCTCTTCTCCTTCAAGCTA	test	test	2793	77	3201	877	788.752	3365	890	797.231	4105	983	869.83
TTTGATCACTGCTCTACGA	GTCGCTTCCTCTTCTCCTTC	TCGCGTCGCTTCCTCTTCTCCTTCAAGGTA	test	test	1223	43	4301	1255	1103.78	4330	1117	964.76	4911	1209	1036.33
TTTGTCTACACTCGACATA	GTCGCTTCCTCTTCTCCTTC	TCGCGTCGCTTCCTCTTCTCCTTCAAGTTA	test	test	1101	27	1124	216	188.436	1151	188	159.774	1409	223	188.447
TTTGATACACTCGATACTC	GTCGCTTCCTCTTCTCCTTC	TCGCGTCGCTTCCTCTTCTCCTTCAATATA	test	test	997	23	1058	54	29.5928	1046	34	9.86961	1254	50	21.0712
TTTGATCGTCATCGTCACA	GTCGCTTCCTCTTCTCCTTC	TCGCGTCGCTTCCTCTTCTCCTTCAATCTA	test	test	1855	115	2657	267	102.28	2650	254	89.7143	3065	325	134.987
TTTGGCTAGCACGTCACTG	GTCGCTTCCTCTTCTCCTTC	TCGCGTCGCTTCCTCTTCTCCTTCAATGTA	test	test	1263	48	1734	67	1.09976	1713	66	0.897862	2199	85	1.42755
TTTGTACATCTCAGATCGT	GTCGCTTCCTCTTCTCCTTC	TCGCGTCGCTTCCTCTTCTCCTTCAATTTA	test	test	1781	83	2869	182	48.2959	2848	186	53.2746	3462	197	35.6603
TTTGTATCGATCTCTACTC	GTCGCTTCCTCTTCTCCTTC	TCGCGTCGCTTCCTCTTCTCCTTCACAATA	test	test	1348	89	1632	93	-14.7507	1601	97	-8.70401	1893	111	-13.9829
TTTGCATCATCGTCTGTCG	GTCGCTTCCTCTTCTCCTTC	TCGCGTCGCTTCCTCTTCTCCTTCACACTA	test	test	943	43	1163	99	45.9682	1229	59	2.95864	1377	92	29.21
TTTGTCATCTCTGTCACGA	GTCGCTTCCTCTTCTCCTTC	TCGCGTCGCTTCCTCTTCTCCTTCACAGTA	test	test	1319	98	2348	174	-0.453374	2222	199	33.9083	2597	202	9.04625
TTTGGATCGACTATCTACG	GTCGCTTCCTCTTCTCCTTC	TCGCGTCGCTTCCTCTTCTCCTTCACATTA	test	test	1116	40	1197	47	4.09677	1162	51	9.35125	1394	48	-1.96416
TTTGTACACGTCATCGCAT	GTCGCTTCCTCTTCTCCTTC	TCGCGTCGCTTCCTCTTCTCCTTCACCATA	test	test	1832	42	1979	33	-12.3701	1900	52	8.44105	2254	80	28.3253
TTTGGTATCTCGTCTATCT	GTCGCTTCCTCTTCTCCTTC	TCGCGTCGCTTCCTCTTCTCCTTCACCCTA	test	test	1987	130	2196	130	-13.6739	2214	126	-18.8515	2599	170	-0.0402617
TTTGGTCAGTCATCGATAC	GTCGCTTCCTCTTCTCCTTC	TCGCGTCGCTTCCTCTTCTCCTTCACCGTA	test	test	1245	57	1965	91	1.03614	1961	91	1.21928	2295	109	3.92771
TTTGCTGTCTACTCACATC	GTCGCTTCCTCTTCTCCTTC	TCGCGTCGCTTCCTCTTCTCCTTCACCTTA	test	test	876	36	1252	66	14.5479	1012	44	2.41096	1316	78	23.9178
TTTGATCTATATGTCGTAT	GTCGCTTCCTCTTCTCCTTC	TCGCGTCGCTTCCTCTTCTCCTTCACGATA	test	test	1232	33	925	46	21.2232	957	48	22.3661	1097	58	28.6161
TTTGTGTCATCGCGTCACA	GTCGCTTCCTCTTCTCCTTC	TCGCGTCGCTTCCTCTTCTCCTTCACGCTA	test	test	1658	71	2146	125	33.1025	2218	130	35.0193	2596	169	57.8323
TTTGCTAGCACACACTACA	GTCGCTTCCTCTTCTCCTTC	TCGCGTCGCTTCCTCTTCTCCTTCACGGTA	test	test	1522	77	2802	875	733.243	2790	665	523.85	3470	664	488.448
TTTGCTATCGAGTCTCTCA	GTCGCTTCCTCTTCTCCTTC	TCGCGTCGCTTCCTCTTCTCCTTCACGTTA	test	test	1473	29	1836	57	20.8534	1779	84	48.9756	2232	76	32.057
TTTGTGACTCTATGCACAC	GTCGCTTCCTCTTCTCCTTC	TCGCGTCGCTTCCTCTTCTCCTTCACTATA	test	test	1077	56	1278	70	3.54875	1189	61	-0.823584	1431	105	30.5933
TTTGGTCATGCACTCTGTG	GTCGCTTCCTCTTCTCCTTC	TCGCGTCGCTTCCTCTTCTCCTTCACTCTA	test	test	1182	53	1533	89	20.2614	1575	67	-3.62183	1851	117	34.0025
TTTGCTAGCATCTACATAT	GTCGCTTCCTCTTCTCCTTC	TCGCGTCGCTTCCTCTTCTCCTTCACTGTA	test	test	1676	86	2289	127	9.54535	2299	122	4.03222	2889	146	-2.24224
TTTGCTGATCAGCACATCA	GTCGCTTCCTCTTCTCCTTC	TCGCGTCGCTTCCTCTTCTCCTTCACTTTA	test	test	1301	77	1724	91	-11.0354	1743	91	-12.1599	2127	116	-9.88701
TTTGACACTACTCACATAG	GTCGCTTCCTCTTCTCCTTC	TCGCGTCGCTTCCTCTTCTCCTTCAGAATA	test	test	987	38	1331	218	166.756	1400	163	109.099	1569	201	140.593
TTTGGCTCATCGTATCGCA	GTCGCTTCCTCTTCTCCTTC	TCGCGTCGCTTCCTCTTCTCCTTCAGACTA	test	test	1696	49	2108	313	252.097	2163	271	208.508	2519	309	236.222
TTTGTATACAGTCATAGTA	GTCGCTTCCTCTTCTCCTTC	TCGCGTCGCTTCCTCTTCTCCTTCAGAGTA	test	test	949	13	1047	167	152.658	963	147	133.808	1255	174	156.808
TTTGACTCTACTCTGAGCT	GTCGCTTCCTCTTCTCCTTC	TCGCGTCGCTTCCTCTTCTCCTTCAGATTA	test	test	776	16	1003	113	92.3196	951	97	77.3918	1182	134	109.629
TTTGAGAGTCTCTCTCAGT	GTCGCTTCCTCTTCTCCTTC	TCGCGTCGCTTCCTCTTCTCCTTCAGCATA	test	test	1000	16	1304	66	45.136	1298	57	36.232	1611	75	49.224
TTTGTCTATATCTACAGTC	GTCGCTTCCTCTTCTCCTTC	TCGCGTCGCTTCCTCTTCTCCTTCAGCCTA	test	test	1398	47	1706	116	58.6452	1825	105	43.6445	2084	94	23.9371
TTTGTATATACAGTCTCTC	GTCGCTTCCTCTTCTCCTTC	TCGCGTCGCTTCCTCTTCTCCTTCAGCGTA	test	test	1237	35	1716	77	28.447	1841	82	29.9103	2207	113	50.5546
TTTGGAGTAGTCTCTCGTA	GTCGCTTCCTCTTCTCCTTC	TCGCGTCGCTTCCTCTTCTCCTTCAGCTTA	test	test	753	23	863	63	36.6401	862	52	25.6707	1055	36	3.77556
TTTGAGTCTCAGTCACTAC	GTCGCTTCCTCTTCTCCTTC	TCGCGTCGCTTCCTCTTCTCCTTCAGGATA	test	test	1220	20	1302	642	620.656	1396	776	753.115	1721	729	700.787
TTTGCACTCATCGTATCTC	GTCGCTTCCTCTTCTCCTTC	TCGCGTCGCTTCCTCTTCTCCTTCAGGCTA	test	test	833	24	1009	523	493.929	916	491	464.609	1062	489	458.402
TTTGTCTCTCTGCTCTACT	GTCGCTTCCTCTTCTCCTTC	TCGCGTCGCTTCCTCTTCTCCTTCAGGGTA	test	test	1043	9	1179	483	472.826	1228	610	599.404	1523	588	574.858
TTTGTGTCTCGATCATAGT	GTCGCTTCCTCTTCTCCTTC	TCGCGTCGCTTCCTCTTCTCCTTCAGGTTA	test	test	881	26	682	345	324.873	724	420	398.633	886	367	340.852
TTTGTCGCACTAGCACGCG	GTCGCTTCCTCTTCTCCTTC	TCGCGTCGCTTCCTCTTCTCCTTCAGTATA	test	test	1190	29	1322	56	23.7832	1372	69	35.5647	1641	63	23.0092
TTTGGTCGTCACACTCTCA	GTCGCTTCCTCTTCTCCTTC	TCGCGTCGCTTCCTCTTCTCCTTCAGTCTA	test	test	841	39	1135	76	23.3662	1119	79	27.1082	1346	77	14.5815
TTTGTGTGAGCTATCTCTC	GTCGCTTCCTCTTCTCCTTC	TCGCGTCGCTTCCTCTTCTCCTTCAGTGTA	test	test	874	26	1109	39	6.00915	1098	34	1.33638	1300	27	-11.6728
TTTGTACATCGTATGTCGT	GTCGCTTCCTCTTCTCCTTC	TCGCGTCGCTTCCTCTTCTCCTTCAGTTTA	test	test	1117	27	1037	31	5.93375	998	39	14.8765	1152	24	-3.84602
TTTGCATAGCACTGTCTCA	GTCGCTTCCTCTTCTCCTTC	TCGCGTCGCTTCCTCTTCTCCTTCATAATA	test	test	785	24	1058	35	2.6535	1077	39	6.07261	1270	62	23.172
TTTGTACACTCTCGCACTG	GTCGCTTCCTCTTCTCCTTC	TCGCGTCGCTTCCTCTTCTCCTTCATACTA	test	test	1928	120	2113	111	-20.5145	2195	108	-28.6183	2649	167	2.12448
TTTGACTCTCTCAGATATA	GTCGCTTCCTCTTCTCCTTC	TCGCGTCGCTTCCTCTTCTCCTTCATAGTA	test	test	831	64	1273	116	17.9591	1264	80	-17.3478	1611	99	-25.0722
TTTGTAGAGCATCACGTCG	GTCGCTTCCTCTTCTCCTTC	TCGCGTCGCTTCCTCTTCTCCTTCATATTA	test	test	713	31	678	29	-0.478261	648	42	13.8261	676	27	-2.3913
TTTGTGCATCACTACATCG	GTCGCTTCCTCTTCTCCTTC	TCGCGTCGCTTCCTCTTCTCCTTCATCATA	test	test	1403	59	1531	56	-8.38275	1575	66	-0.233072	1895	90	10.31
TTTGTCAGTCTCTACTAGC	GTCGCTTCCTCTTCTCCTTC	TCGCGTCGCTTCCTCTTCTCCTTCATCCTA	test	test	1494	68	2108	120	24.0535	2031	131	38.5582	2377	152	43.8099
TTTGCACTCTCTACTCGTC	GTCGCTTCCTCTTCTCCTTC	TCGCGTCGCTTCCTCTTCTCCTTCATCGTA	test	test	795	21	1052	44	16.2113	1061	34	5.97358	1259	39	5.7434
TTTGATCTACACACTCGAT	GTCGCTTCCTCTTCTCCTTC	TCGCGTCGCTTCCTCTTCTCCTTCATCTTA	test	test	1370	55	1757	67	-3.5365	1788	66	-5.78102	2098	68	-16.2263
TTTGCTCTGTCAGTATCAC	GTCGCTTCCTCTTCTCCTTC	TCGCGTCGCTTCCTCTTCTCCTTCATGATA	test	test	934	22	1257	80	50.3919	1227	60	31.0985	1362	88	55.9186
TTTGGTACATATCACTCAG	GTCGCTTCCTCTTCTCCTTC	TCGCGTCGCTTCCTCTTCTCCTTCATGCTA	test	test	1606	53	1879	132	69.9907	1863	114	52.5187	2183	135	62.9583
TTTGCATCATCGTATCGTA	GTCGCTTCCTCTTCTCCTTC	TCGCGTCGCTTCCTCTTCTCCTTCATGGTA	test	test	492	23	1135	273	219.941	1141	172	118.661	1451	247	179.169
TTTGTGCATCTATACACGC	GTCGCTTCCTCTTCTCCTTC	TCGCGTCGCTTCCTCTTCTCCTTCATGTTA	test	test	573	11	564	21	10.1728	604	42	30.4049	725	52	38.082
TTTGATCTCTATATACAGT	GTCGCTTCCTCTTCTCCTTC	TCGCGTCGCTTCCTCTTCTCCTTCATTATA	test	test	977	25	1320	51	17.2231	1407	51	14.9969	1574	73	32.7236
TTTGACTCTAGTATCTCTG	GTCGCTTCCTCTTCTCCTTC	TCGCGTCGCTTCCTCTTCTCCTTCATTCTA	test	test	1046	31	1296	38	-0.409178	1376	42	1.21989	1721	62	10.9952
TTTGAGAGTATACATCTAT	GTCGCTTCCTCTTCTCCTTC	TCGCGTCGCTTCCTCTTCTCCTTCATTGTA	test	test	396	19	649	35	3.86111	636	37	6.48485	769	46	9.10354
TTTGCGTACATCAGTCATC	GTCGCTTCCTCTTCTCCTTC	TCGCGTCGCTTCCTCTTCTCCTTCATTTTA	test	test	379	7	493	10	0.894459	459	13	4.52243	565	10	-0.435356
TTTGTATATACACGTCACA	GTCGCTTCCTCTTCTCCTTC	TCGCGTCGCTTCCTCTTCTCCTTCCAAATA	test	test	1062	30	1093	48	17.1243	1113	29	-2.44068	1327	43	5.51412
TTTGGCTGTCATACATACA	GTCGCTTCCTCTTCTCCTTC	TCGCGTCGCTTCCTCTTCTCCTTCCAACTA	test	test	923	41	1350	65	5.0325	1299	47	-10.7021	1519	52	-15.4745
TTTGCGAGCTATCTGCTAT	GTCGCTTCCTCTTCTCCTTC	TCGCGTCGCTTCCTCTTCTCCTTCCAAGTA	test	test	198	12	305	5	-13.4848	267	12	-4.18182	384	33	9.72727
TTTGGCTCATACTATCTCA	GTCGCTTCCTCTTCTCCTTC	TCGCGTCGCTTCCTCTTCTCCTTCCAATTA	test	test	985	34	1202	19	-22.4904	1312	33	-12.2873	1516	40	-12.3289
TTTGTCGCACATCTATAGT	GTCGCTTCCTCTTCTCCTTC	TCGCGTCGCTTCCTCTTCTCCTTCCACATA	test	test	1269	38	1470	53	8.98109	1538	57	10.9448	1767	73	20.0875
TTTGACGCACGTCACATAG	GTCGCTTCCTCTTCTCCTTC	TCGCGTCGCTTCCTCTTCTCCTTCCACCTA	test	test	1371	47	1479	51	0.297593	1486	67	16.0576	1860	50	-13.7637
TTTGGATCTATATCATCAC	GTCGCTTCCTCTTCTCCTTC	TCGCGTCGCTTCCTCTTCTCCTTCCACGTA	test	test	1334	46	2250	108	30.4138	2054	90	19.1724	2644	97	5.82759
TTTGGCTCATCATCGTATC	GTCGCTTCCTCTTCTCCTTC	TCGCGTCGCTTCCTCTTCTCCTTCCACTTA	test	test	1157	29	2011	62	11.5946	2005	66	15.745	2290	79	21.6016
TTTGGTCAGTCTCTCTGCG	GTCGCTTCCTCTTCTCCTTC	TCGCGTCGCTTCCTCTTCTCCTTCCAGATA	test	test	1957	57	2935	633	547.515	3017	559	471.126	3569	655	551.049
TTTGCTCATATCTGCTCTG	GTCGCTTCCTCTTCTCCTTC	TCGCGTCGCTTCCTCTTCTCCTTCCAGCTA	test	test	1846	75	2689	751	641.75	2695	729	619.507	3223	774	643.055
TTTGACACTAGTCATCTAG	GTCGCTTCCTCTTCTCCTTC	TCGCGTCGCTTCCTCTTCTCCTTCCAGGTA	test	test	1673	82	6058	1543	1246.07	5974	1392	1099.19	7446	1620	1255.04
TTTGGATCATCATCTGACG	GTCGCTTCCTCTTCTCCTTC	TCGCGTCGCTTCCTCTTCTCCTTCCAGTTA	test	test	1464	50	2353	536	455.638	2319	513	433.799	2744	568	474.284
TTTGTACACGCTCATATCA	GTCGCTTCCTCTTCTCCTTC	TCGCGTCGCTTCCTCTTCTCCTTCCATATA	test	test	1856	69	2014	105	30.1261	2162	101	20.6239	2433	93	2.54903
TTTGATGCTCATATCTCTC	GTCGCTTCCTCTTCTCCTTC	TCGCGTCGCTTCCTCTTCTCCTTCCATCTA	test	test	1884	123	2673	158	-16.5111	2589	139	-30.0271	3435	244	19.7404
TTTGTCTCTAGTCTATCAT	GTCGCTTCCTCTTCTCCTTC	TCGCGTCGCTTCCTCTTCTCCTTCCATGTA	test	test	1576	41	2353	61	-0.213832	2477	63	-1.43972	2838	72	-1.83122
TTTGTATCGCATCTCGACT	GTCGCTTCCTCTTCTCCTTC	TCGCGTCGCTTCCTCTTCTCCTTCCATTTA	test	test	1178	42	1456	63	11.0883	1609	64	6.63328	1760	64	1.24958
TTTGGCTCTACACACATAG	GTCGCTTCCTCTTCTCCTTC	TCGCGTCGCTTCCTCTTCTCCTTCCCAATA	test	test	941	59	1146	67	-4.85335	1218	60	-16.3677	1520	76	-19.3029
TTTGACACGATCTCTCGCT	GTCGCTTCCTCTTCTCCTTC	TCGCGTCGCTTCCTCTTCTCCTTCCCACTA	test	test	1234	53	1554	83	16.2561	1492	59	-5.08104	1817	95	16.9603
TTTGTATGCTATCACGTAG	GTCGCTTCCTCTTCTCCTTC	TCGCGTCGCTTCCTCTTCTCCTTCCCAGTA	test	test	1202	85	1332	94	-0.193012	1228	70	-16.8386	1482	86	-18.8003
TTTGATCATCTATGCTGCG	GTCGCTTCCTCTTCTCCTTC	TCGCGTCGCTTCCTCTTCTCCTTCCCATTA	test	test	1672	74	2407	91	-15.5299	2396	106	-0.0430622	2838	177	51.3947
TTTGCTCTCTATCATCGTA	GTCGCTTCCTCTTCTCCTTC	TCGCGTCGCTTCCTCTTCTCCTTCCCCATA	test	test	1374	35	1630	23	-18.5211	1663	32	-10.3617	2038	54	2.08588
TTTGCTATCTACATATGCT	GTCGCTTCCTCTTCTCCTTC	TCGCGTCGCTTCCTCTTCTCCTTCCCCCTA	test	test	1050	29	1355	24	-13.4238	1191	24	-8.89429	1487	37	-4.06952
TTTGGCACTGCTATCTCAT	GTCGCTTCCTCTTCTCCTTC	TCGCGTCGCTTCCTCTTCTCCTTCCCCGTA	test	test	679	29	918	45	5.79234	880	24	-13.5847	1083	27	-19.2548
TTTGGTCAGCACACACGCG	GTCGCTTCCTCTTCTCCTTC	TCGCGTCGCTTCCTCTTCTCCTTCCCCTTA	test	test	1102	19	1502	12	-13.8966	1465	38	12.7414	1835	25	-6.63793
TTTGCTCTATCTACGATAT	GTCGCTTCCTCTTCTCCTTC	TCGCGTCGCTTCCTCTTCTCCTTCCCGATA	test	test	829	34	799	55	22.2304	864	49	13.5645	984	60	19.6429
TTTGCATCAGTACTATCAT	GTCGCTTCCTCTTCTCCTTC	TCGCGTCGCTTCCTCTTCTCCTTCCCGCTA	test	test	599	5	828	26	19.0885	822	26	19.1386	963	28	19.9616
TTTGTCAGTACTATATCTC	GTCGCTTCCTCTTCTCCTTC	TCGCGTCGCTTCCTCTTCTCCTTCCCGGTA	test	test	616	17	585	164	147.856	627	124	106.696	739	130	109.606
TTTGCGATCTCGATATCAG	GTCGCTTCCTCTTCTCCTTC	TCGCGTCGCTTCCTCTTCTCCTTCCCGTTA	test	test	619	19	601	21	2.5525	577	28	10.2892	762	35	11.6107
TTTGCACAGTACTATCATA	GTCGCTTCCTCTTCTCCTTC	TCGCGTCGCTTCCTCTTCTCCTTCCCTATA	test	test	477	18	625	28	4.41509	587	31	8.84906	727	36	8.56604
TTTGAGATCAGCACACTAC	GTCGCTTCCTCTTCTCCTTC	TCGCGTCGCTTCCTCTTCTCCTTCCCTCTA	test	test	1704	85	2291	148	33.7189	2259	122	9.31514	2830	164	22.8322
TTTGAGATCTCACACTCTC	GTCGCTTCCTCTTCTCCTTC	TCGCGTCGCTTCCTCTTCTCCTTCCCTGTA	test	test	1781	71	2561	98	-4.09489	2460	108	9.9315	3018	104	-16.3133
TTTGTCGCTGTCATATCAC	GTCGCTTCCTCTTCTCCTTC	TCGCGTCGCTTCCTCTTCTCCTTCCCTTTA	test	test	1484	57	2169	153	69.6894	2166	134	50.8046	2529	155	57.8619
TTTGACATGCACTCAGTCA	GTCGCTTCCTCTTCTCCTTC	TCGCGTCGCTTCCTCTTCTCCTTCCGAATA	test	test	2096	123	2557	481	330.947	2472	437	291.935	3122	496	312.791
TTTGGATCATACATCGCTA	GTCGCTTCCTCTTCTCCTTC	TCGCGTCGCTTCCTCTTCTCCTTCCGACTA	test	test	1310	78	1293	197	120.012	1387	185	102.415	1605	243	147.435
TTTGCTATCACACTAGCAG	GTCGCTTCCTCTTCTCCTTC	TCGCGTCGCTTCCTCTTCTCCTTCCGAGTA	test	test	1174	43	1498	306	251.133	1506	260	204.84	1705	235	172.551
TTTGTGCTACGTATATATC	GTCGCTTCCTCTTCTCCTTC	TCGCGTCGCTTCCTCTTCTCCTTCCGATTA	test	test	443	26	402	69	45.4063	397	45	21.6998	468	63	35.5327
TTTGATACTATACACTCAT	GTCGCTTCCTCTTCTCCTTC	TCGCGTCGCTTCCTCTTCTCCTTCCGCATA	test	test	432	10	537	30	17.5694	631	37	22.3935	799	32	13.5046
TTTGGCATATCAGCTACTC	GTCGCTTCCTCTTCTCCTTC	TCGCGTCGCTTCCTCTTCTCCTTCCGCCTA	test	test	976	25	1396	106	70.2418	1388	97	61.4467	1663	122	79.4027
TTTGACTACTCACGCTCTG	GTCGCTTCCTCTTCTCCTTC	TCGCGTCGCTTCCTCTTCTCCTTCCGCGTA	test	test	1802	75	2855	212	93.1737	2839	158	39.8396	3527	239	92.2048
TTTGATCATCTGCATCACT	GTCGCTTCCTCTTCTCCTTC	TCGCGTCGCTTCCTCTTCTCCTTCCGCTTA	test	test	1711	94	2064	170	56.6067	2119	131	14.585	2451	155	20.3454
TTTGACGATCATCACACAC	GTCGCTTCCTCTTCTCCTTC	TCGCGTCGCTTCCTCTTCTCCTTCCGGATA	test	test	1825	44	1593	874	835.593	1705	935	893.893	2004	842	793.684
TTTGTCGTCACGTCATCTG	GTCGCTTCCTCTTCTCCTTC	TCGCGTCGCTTCCTCTTCTCCTTCCGGCTA	test	test	1170	35	1047	522	490.679	1065	563	531.141	1240	562	524.906
TTTGATCACATAGCACTGT	GTCGCTTCCTCTTCTCCTTC	TCGCGTCGCTTCCTCTTCTCCTTCCGGGTA	test	test	1869	55	2156	1037	973.554	2130	1124	1061.32	2624	1141	1063.78
TTTGGACTCTACGTCTACT	GTCGCTTCCTCTTCTCCTTC	TCGCGTCGCTTCCTCTTCTCCTTCCGGTTA	test	test	1084	37	1053	565	529.058	1141	651	612.054	1326	580	534.74
TTTGTGATACACGCTATCG	GTCGCTTCCTCTTCTCCTTC	TCGCGTCGCTTCCTCTTCTCCTTCCGTATA	test	test	659	24	711	38	12.1062	697	28	2.61608	850	49	18.044
TTTGTCTGCGCACATCTAG	GTCGCTTCCTCTTCTCCTTC	TCGCGTCGCTTCCTCTTCTCCTTCCGTCTA	test	test	827	22	978	59	32.9831	860	46	23.1221	1019	57	29.8924
TTTGCATCGTCACACTCGC	GTCGCTTCCTCTTCTCCTTC	TCGCGTCGCTTCCTCTTCTCCTTCCGTGTA	test	test	454	25	746	35	-6.0793	765	32	-10.1256	902	70	20.3304
TTTGTGCACGCACTGTCAG	GTCGCTTCCTCTTCTCCTTC	TCGCGTCGCTTCCTCTTCTCCTTCCGTTTA	test	test	1245	59	1599	77	1.2241	1619	82	5.27631	1963	87	-6.0257
TTTGGACTCACACTACTCG	GTCGCTTCCTCTTCTCCTTC	TCGCGTCGCTTCCTCTTCTCCTTCCTAATA	test	test	1054	74	1521	118	11.2125	1487	105	0.59962	1838	129	-0.0436433
TTTGCTGCTGTCGTCATCG	GTCGCTTCCTCTTCTCCTTC	TCGCGTCGCTTCCTCTTCTCCTTCCTACTA	test	test	521	40	817	77	14.2745	836	88	23.8157	912	76	5.98081
TTTGCTGAGTCACTCTGCA	GTCGCTTCCTCTTCTCCTTC	TCGCGTCGCTTCCTCTTCTCCTTCCTAGTA	test	test	1007	45	1282	43	-14.289	1240	43	-12.4121	1494	59	-7.76266
TTTGATACGACTCTATACA	GTCGCTTCCTCTTCTCCTTC	TCGCGTCGCTTCCTCTTCTCCTTCCTATTA	test	test	1124	40	1186	40	-2.20641	1365	67	18.4235	1474	69	16.5445
TTTGGCACACACAGTAGTA	GTCGCTTCCTCTTCTCCTTC	TCGCGTCGCTTCCTCTTCTCCTTCCTCATA	test	test	1516	81	2031	75	-33.5165	2063	69	-41.2263	2271	78	-43.3397
TTTGCTCTCACGCATCACT	GTCGCTTCCTCTTCTCCTTC	TCGCGTCGCTTCCTCTTCTCCTTCCTCCTA	test	test	890	55	1184	59	-14.1685	1023	72	8.7809	1131	34	-35.8933
TTTGCACTGCACGCGTATA	GTCGCTTCCTCTTCTCCTTC	TCGCGTCGCTTCCTCTTCTCCTTCCTCGTA	test	test	536	27	749	33	-4.72948	727	37	0.378731	1001	57	6.57649
TTTGGATCTGCACGCGTCA	GTCGCTTCCTCTTCTCCTTC	TCGCGTCGCTTCCTCTTCTCCTTCCTCTTA	test	test	1288	45	1351	39	-8.20109	1482	61	9.22205	1784	52	-10.3292
TTTGATCATCATACTCGTG	GTCGCTTCCTCTTCTCCTTC	TCGCGTCGCTTCCTCTTCTCCTTCCTGATA	test	test	971	22	1156	89	62.8084	1220	76	48.3584	1532	93	58.2894
TTTGTGATCAGCATACTAT	GTCGCTTCCTCTTCTCCTTC	TCGCGTCGCTTCCTCTTCTCCTTCCTGCTA	test	test	854	44	901	124	77.5785	864	90	45.4848	1030	81	27.9321
TTTGTATCGCTCATCTAGT	GTCGCTTCCTCTTCTCCTTC	TCGCGTCGCTTCCTCTTCTCCTTCCTGGTA	test	test	1639	58	2538	654	564.187	2649	562	468.259	3192	596	483.043
TTTGCATCTGCTATCGCAC	GTCGCTTCCTCTTCTCCTTC	TCGCGTCGCTTCCTCTTCTCCTTCCTGTTA	test	test	400	23	492	44	15.71	578	51	17.765	707	46	5.3475
TTTGTCATATATACACGAT	GTCGCTTCCTCTTCTCCTTC	TCGCGTCGCTTCCTCTTCTCCTTCCTTATA	test	test	572	24	584	31	6.4965	605	34	8.61538	739	56	24.993
TTTGCATCTAGCTCGCACT	GTCGCTTCCTCTTCTCCTTC	TCGCGTCGCTTCCTCTTCTCCTTCCTTCTA	test	test	827	41	1009	57	6.97703	996	44	-5.37848	1190	54	-4.99637
TTTGATCTCATGCTGCACG	GTCGCTTCCTCTTCTCCTTC	TCGCGTCGCTTCCTCTTCTCCTTCCTTGTA	test	test	1123	56	1683	74	-9.9252	1592	86	6.61264	1801	87	-2.80944
TTTGTCATGCTATGCTATC	GTCGCTTCCTCTTCTCCTTC	TCGCGTCGCTTCCTCTTCTCCTTCCTTTTA	test	test	1087	28	1332	51	16.6891	1266	54	21.3891	1503	33	-5.71573
TTTGAGACTATCTCACTAT	GTCGCTTCCTCTTCTCCTTC	TCGCGTCGCTTCCTCTTCTCCTTCGAAATA	test	test	680	22	760	22	-2.58824	848	33	5.56471	897	29	-0.0205882
TTTGGCACTCTCAGTCTCG	GTCGCTTCCTCTTCTCCTTC	TCGCGTCGCTTCCTCTTCTCCTTCGAACTA	test	test	1560	72	1961	98	7.49231	1920	113	24.3846	2368	85	-24.2923
TTTGCTACTACTATACAGT	GTCGCTTCCTCTTCTCCTTC	TCGCGTCGCTTCCTCTTCTCCTTCGAAGTA	test	test	577	28	784	35	-3.04506	784	45	6.95494	844	26	-14.9567
TTTGCTCATATCATCTAGT	GTCGCTTCCTCTTCTCCTTC	TCGCGTCGCTTCCTCTTCTCCTTCGAATTA	test	test	847	61	1110	82	2.05903	1100	113	33.7792	1357	101	3.27037
TTTGCTATCATCTAGATAC	GTCGCTTCCTCTTCTCCTTC	TCGCGTCGCTTCCTCTTCTCCTTCGACATA	test	test	1170	56	1362	77	11.8103	1218	71	12.7026	1536	60	-13.5179
TTTGCGTCACTCTACTACA	GTCGCTTCCTCTTCTCCTTC	TCGCGTCGCTTCCTCTTCTCCTTCGACCTA	test	test	521	6	640	17	9.62956	596	5	-1.86372	649	5	-2.47409
TTTGCATGATCAGTACTAT	GTCGCTTCCTCTTCTCCTTC	TCGCGTCGCTTCCTCTTCTCCTTCGACGTA	test	test	480	5	574	9	3.02083	520	3	-2.41667	663	6	-0.90625
TTTGGTAGTCATAGCACTA	GTCGCTTCCTCTTCTCCTTC	TCGCGTCGCTTCCTCTTCTCCTTCGACTTA	test	test	1630	50	1523	49	2.28221	1586	54	5.34969	1990	63	1.95706
TTTGAGTACTGCATCTATG	GTCGCTTCCTCTTCTCCTTC	TCGCGTCGCTTCCTCTTCTCCTTCGAGATA	test	test	1125	43	1457	397	341.31	1510	418	360.284	1700	403	338.022
TTTGTCTACATAGCACGTC	GTCGCTTCCTCTTCTCCTTC	TCGCGTCGCTTCCTCTTCTCCTTCGAGCTA	test	test	1972	97	1812	557	467.87	1907	554	460.197	2304	544	430.669
TTTGCTCATCATAGCTGCT	GTCGCTTCCTCTTCTCCTTC	TCGCGTCGCTTCCTCTTCTCCTTCGAGGTA	test	test	874	26	1270	302	264.22	1328	292	252.494	1624	318	269.689
TTTGTACGCTGTCATACAC	GTCGCTTCCTCTTCTCCTTC	TCGCGTCGCTTCCTCTTCTCCTTCGAGTTA	test	test	855	55	1147	374	300.216	1221	344	265.456	1561	391	290.585
TTTGCATATCTATAGCGAT	GTCGCTTCCTCTTCTCCTTC	TCGCGTCGCTTCCTCTTCTCCTTCGATATA	test	test	463	12	508	15	1.83369	451	10	-1.68898	475	11	-1.31102
TTTGCAGTCACTCTGTAGA	GTCGCTTCCTCTTCTCCTTC	TCGCGTCGCTTCCTCTTCTCCTTCGATCTA	test	test	812	30	987	33	-3.46552	975	41	4.97783	1134	42	0.103448
TTTGGATCATCTAGACTAT	GTCGCTTCCTCTTCTCCTTC	TCGCGTCGCTTCCTCTTCTCCTTCGATGTA	test	test	961	39	1390	78	21.59	1514	82	20.5578	1706	55	-14.2341
TTTGAGCTCTACATGATAC	GTCGCTTCCTCTTCTCCTTC	TCGCGTCGCTTCCTCTTCTCCTTCGATTTA	test	test	1052	62	1577	116	23.0589	1437	108	23.3099	1829	137	29.2072
TTTGGTACACTAGCACGCG	GTCGCTTCCTCTTCTCCTTC	TCGCGTCGCTTCCTCTTCTCCTTCGCAATA	test	test	1662	58	2017	40	-30.3887	1951	50	-18.0854	2454	43	-42.639
TTTGCAGTACTATCATAGA	GTCGCTTCCTCTTCTCCTTC	TCGCGTCGCTTCCTCTTCTCCTTCGCACTA	test	test	395	7	555	24	14.1646	546	13	3.32405	607	20	9.24304
TTTGGTCTCGCTCTATCAG	GTCGCTTCCTCTTCTCCTTC	TCGCGTCGCTTCCTCTTCTCCTTCGCAGTA	test	test	960	49	1327	109	41.2677	1340	98	29.6042	1663	130	45.1177
TTTGGTAGTCTGCTATCAT	GTCGCTTCCTCTTCTCCTTC	TCGCGTCGCTTCCTCTTCTCCTTCGCATTA	test	test	1034	41	1224	57	8.46615	1308	60	8.1354	1504	66	6.36364
TTTGATGACATCGTCACAT	GTCGCTTCCTCTTCTCCTTC	TCGCGTCGCTTCCTCTTCTCCTTCGCCATA	test	test	1842	77	2577	74	-33.7248	2525	114	8.44897	3010	140	14.1748
TTTGTATGCTCTATCATAT	GTCGCTTCCTCTTCTCCTTC	TCGCGTCGCTTCCTCTTCTCCTTCGCCCTA	test	test	2161	63	2776	78	-2.9292	2786	70	-11.2207	3305	76	-20.3512
TTTGCGTACTATATCTCGT	GTCGCTTCCTCTTCTCCTTC	TCGCGTCGCTTCCTCTTCTCCTTCGCCGTA	test	test	1076	31	984	19	-9.34944	998	19	-9.75279	1300	48	10.5465
TTTGGTCATCATGTCTGAT	GTCGCTTCCTCTTCTCCTTC	TCGCGTCGCTTCCTCTTCTCCTTCGCCTTA	test	test	1561	56	1937	80	10.5112	1936	51	-18.4529	2327	71	-12.4798
TTTGTCAGCTACTCTAGAC	GTCGCTTCCTCTTCTCCTTC	TCGCGTCGCTTCCTCTTCTCCTTCGCGATA	test	test	898	33	1056	69	30.1938	1027	30	-7.74053	1241	81	35.3953
TTTGAGAGTCATCATCAGC	GTCGCTTCCTCTTCTCCTTC	TCGCGTCGCTTCCTCTTCTCCTTCGCGCTA	test	test	1152	31	1765	125	77.5043	1815	96	47.1589	1898	109	57.9253
TTTGACTCTGTCTCGTCAT	GTCGCTTCCTCTTCTCCTTC	TCGCGTCGCTTCCTCTTCTCCTTCGCGGTA	test	test	1798	57	2705	424	338.246	2823	288	198.506	3242	330	227.222
TTTGCACTCTCTGCTGTCG	GTCGCTTCCTCTTCTCCTTC	TCGCGTCGCTTCCTCTTCTCCTTCGCGTTA	test	test	802	35	984	92	49.0574	907	67	27.4177	1060	72	25.7406
TTTGCGCATCTATCTCGAC	GTCGCTTCCTCTTCTCCTTC	TCGCGTCGCTTCCTCTTCTCCTTCGCTATA	test	test	367	24	366	25	1.0654	418	27	-0.33515	455	37	7.24523
TTTGTAGTATCTCATGCTC	GTCGCTTCCTCTTCTCCTTC	TCGCGTCGCTTCCTCTTCTCCTTCGCTCTA	test	test	1198	38	1760	101	45.1736	1561	108	58.4858	2013	120	56.1486
TTTGATGTCTGCTATCTAC	GTCGCTTCCTCTTCTCCTTC	TCGCGTCGCTTCCTCTTCTCCTTCGCTGTA	test	test	1841	88	2496	239	119.691	2480	228	109.456	2911	220	80.8539
TTTGTGCACACATAGACTG	GTCGCTTCCTCTTCTCCTTC	TCGCGTCGCTTCCTCTTCTCCTTCGCTTTA	test	test	1158	52	1611	83	10.658	1486	65	-1.72884	1782	55	-25.0207
TTTGATGTACTATCTCAGA	GTCGCTTCCTCTTCTCCTTC	TCGCGTCGCTTCCTCTTCTCCTTCGGAATA	test	test	855	34	1052	169	127.166	1125	128	83.2632	1285	145	93.9006
TTTGATGCTATCTCTGCAT	GTCGCTTCCTCTTCTCCTTC	TCGCGTCGCTTCCTCTTCTCCTTCGGACTA	test	test	984	47	890	162	119.49	843	128	87.7348	976	142	95.3821
TTTGATGCATACTCTCTGA	GTCGCTTCCTCTTCTCCTTC	TCGCGTCGCTTCCTCTTCTCCTTCGGAGTA	test	test	1310	46	1464	321	269.592	1559	320	265.256	1763	304	242.093
TTTGCACTAGCATACTATC	GTCGCTTCCTCTTCTCCTTC	TCGCGTCGCTTCCTCTTCTCCTTCGGATTA	test	test	465	20	769	155	121.925	709	110	79.5054	843	112	75.7419
TTTGCGCTCTCACTCGTGA	GTCGCTTCCTCTTCTCCTTC	TCGCGTCGCTTCCTCTTCTCCTTCGGCATA	test	test	251	4	313	18	13.012	252	9	4.98406	339	15	9.59761
TTTGCAGTATCAGCTATCA	GTCGCTTCCTCTTCTCCTTC	TCGCGTCGCTTCCTCTTCTCCTTCGGCCTA	test	test	224	5	307	18	11.1473	307	15	8.14732	344	24	16.3214
TTTGTGTCATATCACGACG	GTCGCTTCCTCTTCTCCTTC	TCGCGTCGCTTCCTCTTCTCCTTCGGCGTA	test	test	1018	40	1154	59	13.6562	1182	55	8.55599	1508	75	15.7466
TTTGATCTGTCTCTCGACT	GTCGCTTCCTCTTCTCCTTC	TCGCGTCGCTTCCTCTTCTCCTTCGGCTTA	test	test	1473	69	2100	232	133.629	2017	175	80.5173	2428	210	96.2648
TTTGCTACATAGCGACATC	GTCGCTTCCTCTTCTCCTTC	TCGCGTCGCTTCCTCTTCTCCTTCGGGATA	test	test	1232	27	1265	594	566.277	1278	686	657.992	1408	603	572.143
TTTGAGTATAGCTACACTA	GTCGCTTCCTCTTCTCCTTC	TCGCGTCGCTTCCTCTTCTCCTTCGGGCTA	test	test	1518	43	1155	582	549.283	1317	740	702.694	1531	696	652.632
TTTGCTCACTCTACATCGT	GTCGCTTCCTCTTCTCCTTC	TCGCGTCGCTTCCTCTTCTCCTTCGGGGTA	test	test	1410	25	1697	889	858.911	1737	960	929.202	2143	936	898.004
TTTGCATGCTATCGCTCAT	GTCGCTTCCTCTTCTCCTTC	TCGCGTCGCTTCCTCTTCTCCTTCGGGTTA	test	test	874	29	813	407	380.024	884	464	434.668	1096	444	407.634
TTTGCTGAGTCTCATATAT	GTCGCTTCCTCTTCTCCTTC	TCGCGTCGCTTCCTCTTCTCCTTCGGTATA	test	test	705	18	894	17	-5.82553	888	20	-2.67234	1011	23	-2.81277
TTTGACATCTAGCACACGA	GTCGCTTCCTCTTCTCCTTC	TCGCGTCGCTTCCTCTTCTCCTTCGGTCTA	test	test	1135	48	1518	72	7.80264	1430	49	-11.4758	1720	84	11.2599
TTTGTCGTATATCTCTCGA	GTCGCTTCCTCTTCTCCTTC	TCGCGTCGCTTCCTCTTCTCCTTCGGTGTA	test	test	628	22	658	30	6.94904	608	25	3.70064	764	45	18.2357
TTTGCTCACTGCTCTATGC	GTCGCTTCCTCTTCTCCTTC	TCGCGTCGCTTCCTCTTCTCCTTCGGTTTA	test	test	1495	60	1823	81	7.83612	1864	100	25.1906	2143	108	21.9933
TTTGTCATGTCTCATCTCT	GTCGCTTCCTCTTCTCCTTC	TCGCGTCGCTTCCTCTTCTCCTTCGTAATA	test	test	928	51	1279	58	-12.2899	1263	58	-11.4106	1517	88	4.63039
TTTGCTCGTCACGATCTCA	GTCGCTTCCTCTTCTCCTTC	TCGCGTCGCTTCCTCTTCTCCTTCGTACTA	test	test	517	8	559	15	6.3501	583	7	-2.02128	636	10	0.158607
TTTGTGATCAGCTACATCG	GTCGCTTCCTCTTCTCCTTC	TCGCGTCGCTTCCTCTTCTCCTTCGTAGTA	test	test	1610	82	1844	103	9.08199	1904	88	-8.97391	2229	135	21.4733
TTTGCAGTAGTCATCTCTG	GTCGCTTCCTCTTCTCCTTC	TCGCGTCGCTTCCTCTTCTCCTTCGTATTA	test	test	623	15	624	14	-1.02408	718	27	9.71268	842	18	-2.27287
TTTGGACTCTACATATGCT	GTCGCTTCCTCTTCTCCTTC	TCGCGTCGCTTCCTCTTCTCCTTCGTCATA	test	test	580	15	663	14	-3.14655	710	15	-3.36207	847	29	7.09483
TTTGAGTCACACACATCTC	GTCGCTTCCTCTTCTCCTTC	TCGCGTCGCTTCCTCTTCTCCTTCGTCCTA	test	test	2586	123	3631	144	-28.7042	3404	133	-28.9072	4173	172	-26.4838
TTTGTATATACATCTCTGA	GTCGCTTCCTCTTCTCCTTC	TCGCGTCGCTTCCTCTTCTCCTTCGTCGTA	test	test	1105	42	1419	82	28.0652	1388	55	2.24344	1745	65	-1.32579
TTTGTACTCTATCTGCGTA	GTCGCTTCCTCTTCTCCTTC	TCGCGTCGCTTCCTCTTCTCCTTCGTCTTA	test	test	1205	46	1156	49	4.87054	1175	40	-4.85477	1334	39	-11.9245
TTTGGTCATACAGTCAGTA	GTCGCTTCCTCTTCTCCTTC	TCGCGTCGCTTCCTCTTCTCCTTCGTGATA	test	test	756	41	917	121	71.2685	866	126	79.0344	1053	108	50.8929
TTTGACTATATCTGCTCGT	GTCGCTTCCTCTTCTCCTTC	TCGCGTCGCTTCCTCTTCTCCTTCGTGCTA	test	test	1852	88	2198	365	260.559	2236	298	191.754	2687	334	206.324
TTTGGACTCATAGCTATAT	GTCGCTTCCTCTTCTCCTTC	TCGCGTCGCTTCCTCTTCTCCTTCGTGGTA	test	test	400	14	442	83	67.53	390	57	43.35	517	80	61.905
TTTGTATGCTACGTATATC	GTCGCTTCCTCTTCTCCTTC	TCGCGTCGCTTCCTCTTCTCCTTCGTGTTA	test	test	824	25	876	109	82.4223	880	100	73.301	1034	123	91.6286
TTTGATCACGCTCATCATC	GTCGCTTCCTCTTCTCCTTC	TCGCGTCGCTTCCTCTTCTCCTTCGTTATA	test	test	2241	112	2804	158	17.8626	2760	146	8.06158	3280	152	-11.9268
TTTGTAGTACTACTCTCTG	GTCGCTTCCTCTTCTCCTTC	TCGCGTCGCTTCCTCTTCTCCTTCGTTCTA	test	test	1231	51	1453	70	9.8026	1392	60	2.32981	1743	94	21.788
TTTGGTCTCTCACACTCAC	GTCGCTTCCTCTTCTCCTTC	TCGCGTCGCTTCCTCTTCTCCTTCGTTGTA	test	test	1542	44	2004	54	-3.18288	2006	44	-13.2399	2421	78	8.91829
TTTGACATGCACTCTCTAT	GTCGCTTCCTCTTCTCCTTC	TCGCGTCGCTTCCTCTTCTCCTTCGTTTTA	test	test	1711	104	1878	111	-3.15079	1916	112	-4.46055	2236	121	-14.9112
TTTGGCACGTACATCATAT	GTCGCTTCCTCTTCTCCTTC	TCGCGTCGCTTCCTCTTCTCCTTCTAAATA	test	test	983	59	1485	73	-16.1302	1402	81	-3.14852	1678	93	-7.71414
TTTGCTCATATACTACTAT	GTCGCTTCCTCTTCTCCTTC	TCGCGTCGCTTCCTCTTCTCCTTCTAACTA	test	test	834	32	1126	55	11.7962	1177	59	13.8393	1541	59	-0.127098
TTTGATCATATCACGCTAC	GTCGCTTCCTCTTCTCCTTC	TCGCGTCGCTTCCTCTTCTCCTTCTAAGTA	test	test	1030	36	1047	37	0.405825	1002	37	1.97864	1149	28	-12.1592
TTTGGTGACATATCATCGA	GTCGCTTCCTCTTCTCCTTC	TCGCGTCGCTTCCTCTTCTCCTTCTAATTA	test	test	1055	42	1110	42	-2.18957	1184	27	-20.1355	1330	48	-4.94787
TTTGCTCTATCATCAGTGC	GTCGCTTCCTCTTCTCCTTC	TCGCGTCGCTTCCTCTTCTCCTTCTACATA	test	test	735	46	875	52	-2.7619	894	51	-4.95102	1018	69	5.28844
TTTGTACTAGCACGTCTGT	GTCGCTTCCTCTTCTCCTTC	TCGCGTCGCTTCCTCTTCTCCTTCTACCTA	test	test	1489	48	1752	66	9.52183	1846	68	8.49161	2064	55	-11.5359
TTTGAGCTCGTACTACTCT	GTCGCTTCCTCTTCTCCTTC	TCGCGTCGCTTCCTCTTCTCCTTCTACGTA	test	test	1009	42	1330	50	-5.36174	1205	34	-16.1586	1443	73	12.9346
TTTGCACATCTGCATATCA	GTCGCTTCCTCTTCTCCTTC	TCGCGTCGCTTCCTCTTCTCCTTCTACTTA	test	test	714	33	912	31	-11.1513	821	39	1.05462	971	54	9.12185
TTTGCATATCGTCATCGTA	GTCGCTTCCTCTTCTCCTTC	TCGCGTCGCTTCCTCTTCTCCTTCTAGATA	test	test	699	26	854	149	117.235	917	112	77.8913	1101	133	92.0472
TTTGTGCTGCATCACACTA	GTCGCTTCCTCTTCTCCTTC	TCGCGTCGCTTCCTCTTCTCCTTCTAGCTA	test	test	602	29	748	170	133.967	682	137	104.146	858	155	113.668
TTTGCTAGCTCGTATCTAG	GTCGCTTCCTCTTCTCCTTC	TCGCGTCGCTTCCTCTTCTCCTTCTAGGTA	test	test	883	38	1989	432	346.403	2155	440	347.259	2463	410	304.005
TTTGCACACAGCATCTCAG	GTCGCTTCCTCTTCTCCTTC	TCGCGTCGCTTCCTCTTCTCCTTCTAGTTA	test	test	995	50	1429	255	183.191	1370	237	168.156	1635	249	166.839
TTTGAGTCGTACACGTACA	GTCGCTTCCTCTTCTCCTTC	TCGCGTCGCTTCCTCTTCTCCTTCTATATA	test	test	1097	53	1171	69	12.4248	1107	35	-18.4831	1345	71	6.01823
TTTGATGTCATATGCACGT	GTCGCTTCCTCTTCTCCTTC	TCGCGTCGCTTCCTCTTCTCCTTCTATCTA	test	test	1318	62	1620	90	13.7936	1578	83	8.76935	1862	109	21.4097
TTTGGCTGCACTCGTATAT	GTCGCTTCCTCTTCTCCTTC	TCGCGTCGCTTCCTCTTCTCCTTCTATGTA	test	test	912	62	1193	54	-27.1031	1096	73	-1.50877	1307	57	-31.8531
TTTGAGTCATACACTCTGA	GTCGCTTCCTCTTCTCCTTC	TCGCGTCGCTTCCTCTTCTCCTTCTATTTA	test	test	1358	103	1852	124	-16.4683	1756	141	7.81296	2223	129	-39.6075
TTTGGTCATACACATATCT	GTCGCTTCCTCTTCTCCTTC	TCGCGTCGCTTCCTCTTCTCCTTCTCAATA	test	test	1401	76	1706	126	33.4547	1649	126	36.5468	2055	134	22.5225
TTTGGCTGTCATCATCAGA	GTCGCTTCCTCTTCTCCTTC	TCGCGTCGCTTCCTCTTCTCCTTCTCACTA	test	test	992	35	1430	67	16.5464	1362	54	5.94556	1665	84	25.255
TTTGCATCTCACTAGCTCA	GTCGCTTCCTCTTCTCCTTC	TCGCGTCGCTTCCTCTTCTCCTTCTCAGTA	test	test	549	29	938	56	6.45173	836	18	-26.1603	1121	38	-21.2149
TTTGGTGTATCACATAGTC	GTCGCTTCCTCTTCTCCTTC	TCGCGTCGCTTCCTCTTCTCCTTCTCATTA	test	test	1140	40	1369	52	3.96491	1409	54	4.5614	1604	61	4.7193
TTTGCTCGTATCGTCTACA	GTCGCTTCCTCTTCTCCTTC	TCGCGTCGCTTCCTCTTCTCCTTCTCCATA	test	test	629	28	695	40	9.062	749	44	10.6582	927	39	-2.2655
TTTGTGATCTCTGCTCGAC	GTCGCTTCCTCTTCTCCTTC	TCGCGTCGCTTCCTCTTCTCCTTCTCCCTA	test	test	1213	34	1549	62	18.582	1532	40	-2.94147	1777	46	-3.80874
TTTGCTCGTCATACATCAG	GTCGCTTCCTCTTCTCCTTC	TCGCGTCGCTTCCTCTTCTCCTTCTCCGTA	test	test	435	16	699	38	12.2897	671	29	4.31954	848	31	-0.190805
TTTGTGATCGACTCTAGTA	GTCGCTTCCTCTTCTCCTTC	TCGCGTCGCTTCCTCTTCTCCTTCTCCTTA	test	test	1638	99	1911	80	-35.5	1815	67	-42.6978	2277	88	-49.6209
TTTGCTCAGTACATCATCA	GTCGCTTCCTCTTCTCCTTC	TCGCGTCGCTTCCTCTTCTCCTTCTCGATA	test	test	1203	50	1556	57	-7.67165	1563	60	-4.96259	1821	76	0.314214
TTTGTCTGTCTCACTCATG	GTCGCTTCCTCTTCTCCTTC	TCGCGTCGCTTCCTCTTCTCCTTCTCGCTA	test	test	1175	53	1368	56	-5.70553	1530	58	-11.0128	1762	69	-10.4774
TTTGTCTACGTACACACTC	GTCGCTTCCTCTTCTCCTTC	TCGCGTCGCTTCCTCTTCTCCTTCTCGGTA	test	test	1244	35	3355	681	586.607	3239	447	355.871	4028	435	321.672
TTTGCTCTCACATCACAGT	GTCGCTTCCTCTTCTCCTTC	TCGCGTCGCTTCCTCTTCTCCTTCTCGTTA	test	test	1614	85	2116	159	47.5626	2064	121	12.3011	2565	165	29.9164
TTTGATCACTCATCAGCAC	GTCGCTTCCTCTTCTCCTTC	TCGCGTCGCTTCCTCTTCTCCTTCTCTATA	test	test	1984	131	2788	159	-25.0867	2716	161	-18.3327	3396	192	-32.2319
TTTGCTACGATATCTATCG	GTCGCTTCCTCTTCTCCTTC	TCGCGTCGCTTCCTCTTCTCCTTCTCTCTA	test	test	968	51	1048	55	-0.214876	947	42	-7.8936	1172	84	22.2521
TTTGTACTGCTCATCACAT	GTCGCTTCCTCTTCTCCTTC	TCGCGTCGCTTCCTCTTCTCCTTCTCTGTA	test	test	1341	54	1683	69	1.22819	1748	58	-12.3893	1874	80	4.53691
TTTGTGCACTCATCGTATC	GTCGCTTCCTCTTCTCCTTC	TCGCGTCGCTTCCTCTTCTCCTTCTCTTTA	test	test	1603	87	2294	140	15.4972	2189	124	5.19588	2593	166	25.2695
TTTGCATCTACTAGCATAT	GTCGCTTCCTCTTCTCCTTC	TCGCGTCGCTTCCTCTTCTCCTTCTGAATA	test	test	405	22	464	87	61.7951	473	56	30.3062	558	85	54.6889
TTTGGTGCACTATCGCGTA	GTCGCTTCCTCTTCTCCTTC	TCGCGTCGCTTCCTCTTCTCCTTCTGACTA	test	test	960	48	985	163	113.75	1002	148	97.9	1271	162	98.45
TTTGCATGTCTGTCTATCG	GTCGCTTCCTCTTCTCCTTC	TCGCGTCGCTTCCTCTTCTCCTTCTGAGTA	test	test	646	30	715	116	82.7957	732	126	92.0062	889	95	53.7152
TTTGCAGTACACTAGTCAC	GTCGCTTCCTCTTCTCCTTC	TCGCGTCGCTTCCTCTTCTCCTTCTGATTA	test	test	359	9	422	55	44.4206	424	48	37.3705	476	51	39.0669
TTTGGTCGCATCACGTATG	GTCGCTTCCTCTTCTCCTTC	TCGCGTCGCTTCCTCTTCTCCTTCTGCATA	test	test	875	28	946	40	9.728	862	28	0.416	1059	33	-0.888
TTTGGCACTCATCGTATCT	GTCGCTTCCTCTTCTCCTTC	TCGCGTCGCTTCCTCTTCTCCTTCTGCCTA	test	test	1620	67	2020	136	52.4568	1875	128	50.4537	2325	149	52.8426
TTTGGTCTGTCGTATACAT	GTCGCTTCCTCTTCTCCTTC	TCGCGTCGCTTCCTCTTCTCCTTCTGCGTA	test	test	1483	67	1503	105	37.0964	1685	95	18.8739	1930	92	4.80512
TTTGATCTCTCTGCACATC	GTCGCTTCCTCTTCTCCTTC	TCGCGTCGCTTCCTCTTCTCCTTCTGCTTA	test	test	2535	100	3361	293	160.416	3317	250	119.152	4075	241	80.2505
TTTGATCACGATCTCTACT	GTCGCTTCCTCTTCTCCTTC	TCGCGTCGCTTCCTCTTCTCCTTCTGGATA	test	test	998	16	973	503	487.401	1018	551	534.679	1214	508	488.537
TTTGGCTCATCATCAGTCA	GTCGCTTCCTCTTCTCCTTC	TCGCGTCGCTTCCTCTTCTCCTTCTGGCTA	test	test	1365	32	1554	803	766.569	1551	831	794.64	1873	776	732.091
TTTGCTCGCTCTCACGTCG	GTCGCTTCCTCTTCTCCTTC	TCGCGTCGCTTCCTCTTCTCCTTCTGGGTA	test	test	1218	25	2908	1529	1469.31	2670	1537	1482.2	3599	1583	1509.13
TTTGTCATGCATCACTATA	GTCGCTTCCTCTTCTCCTTC	TCGCGTCGCTTCCTCTTCTCCTTCTGGTTA	test	test	1225	36	1176	606	571.44	1136	603	569.616	1462	625	582.035
TTTGCACTGAGTATCATCA	GTCGCTTCCTCTTCTCCTTC	TCGCGTCGCTTCCTCTTCTCCTTCTGTATA	test	test	531	12	646	19	4.40113	715	14	-2.15819	858	42	22.6102
TTTGCAGTCACGATCATCG	GTCGCTTCCTCTTCTCCTTC	TCGCGTCGCTTCCTCTTCTCCTTCTGTCTA	test	test	565	29	800	47	5.93805	753	62	23.3504	926	66	18.4708
TTTGTCTGCATCACTAGCA	GTCGCTTCCTCTTCTCCTTC	TCGCGTCGCTTCCTCTTCTCCTTCTGTGTA	test	test	1434	85	2309	109	-27.8654	2186	104	-25.5746	2738	123	-39.2943
TTTGAGCACTCATCACAGT	GTCGCTTCCTCTTCTCCTTC	TCGCGTCGCTTCCTCTTCTCCTTCTGTTTA	test	test	999	23	1490	30	-4.3043	1430	41	8.07708	1725	69	29.2853
TTTGTCTACTCTACTAGAT	GTCGCTTCCTCTTCTCCTTC	TCGCGTCGCTTCCTCTTCTCCTTCTTAATA	test	test	878	31	1358	84	36.0524	1333	79	31.9351	1603	109	52.4021
TTTGGTCTCTAGTATAGAT	GTCGCTTCCTCTTCTCCTTC	TCGCGTCGCTTCCTCTTCTCCTTCTTACTA	test	test	956	55	1104	60	-3.51464	1072	55	-6.67364	1319	89	13.1161
TTTGCTATATCAGCACTGC	GTCGCTTCCTCTTCTCCTTC	TCGCGTCGCTTCCTCTTCTCCTTCTTAGTA	test	test	968	38	1254	54	4.77273	1326	52	-0.053719	1379	31	-23.1343
TTTGTCTATCTCGATACTA	GTCGCTTCCTCTTCTCCTTC	TCGCGTCGCTTCCTCTTCTCCTTCTTATTA	test	test	1896	92	2072	99	-1.54008	1870	51	-39.7384	2446	107	-11.6878
TTTGACTCTGCACACACGC	GTCGCTTCCTCTTCTCCTTC	TCGCGTCGCTTCCTCTTCTCCTTCTTCATA	test	test	1634	106	2648	147	-24.7797	2533	113	-51.3195	2765	116	-63.3696
TTTGGTAGTCTCATAGTCT	GTCGCTTCCTCTTCTCCTTC	TCGCGTCGCTTCCTCTTCTCCTTCTTCCTA	test	test	1597	66	2242	111	18.3438	2093	54	-32.4984	2470	112	9.9211
TTTGGCACATCAGTATAGT	GTCGCTTCCTCTTCTCCTTC	TCGCGTCGCTTCCTCTTCTCCTTCTTCGTA	test	test	1569	75	2441	141	24.3174	2334	144	32.4321	2770	170	37.5908
TTTGGATAGCACTATCGTA	GTCGCTTCCTCTTCTCCTTC	TCGCGTCGCTTCCTCTTCTCCTTCTTCTTA	test	test	1030	71	1156	105	25.3146	1148	67	-12.134	1229	94	9.28252
TTTGGTCTCACTATATATC	GTCGCTTCCTCTTCTCCTTC	TCGCGTCGCTTCCTCTTCTCCTTCTTGATA	test	test	1003	43	1464	64	1.23629	1491	63	-0.921236	1617	91	21.677
TTTGGTATACATCGTCATC	GTCGCTTCCTCTTCTCCTTC	TCGCGTCGCTTCCTCTTCTCCTTCTTGCTA	test	test	1697	104	1852	121	7.50088	1774	89	-19.7189	2171	100	-33.0489
TTTGTCATCTGCACTGCAT	GTCGCTTCCTCTTCTCCTTC	TCGCGTCGCTTCCTCTTCTCCTTCTTGGTA	test	test	1343	69	2372	453	331.133	2408	340	216.283	2867	342	194.701
TTTGCATCTAGCATCGTAC	GTCGCTTCCTCTTCTCCTTC	TCGCGTCGCTTCCTCTTCTCCTTCTTGTTA	test	test	405	16	395	17	1.39506	445	31	13.4198	552	21	-0.807407
TTTGTCACTGTATACACAT	GTCGCTTCCTCTTCTCCTTC	TCGCGTCGCTTCCTCTTCTCCTTCTTTATA	test	test	851	45	1126	46	-13.5417	1174	68	5.92009	1414	75	0.229142
TTTGCACACATGCACTACT	GTCGCTTCCTCTTCTCCTTC	TCGCGTCGCTTCCTCTTCTCCTTCTTTCTA	test	test	1078	46	1593	87	19.0241	1589	93	25.1948	1743	87	12.6234
TTTGACGCTCGTATATCTC	GTCGCTTCCTCTTCTCCTTC	TCGCGTCGCTTCCTCTTCTCCTTCTTTGTA	test	test	743	23	876	32	4.88291	882	26	-1.30283	1050	38	5.49664
TTTGTATGATCTCGTATAC	GTCGCTTCCTCTTCTCCTTC	TCGCGTCGCTTCCTCTTCTCCTTCTTTTTA	test	test	1551	92	2163	182	53.6983	2121	179	53.1896	2364	224	83.7756
TTTGCTGCTATCGCATCTC	GTCGCTTCCTCTTCTCCTTC	TCGCGTCGCTTCCTCTTCTCCTTCAGGTAA	test	test	962	52	1072	599	541.054	1064	562	504.486	1217	534	468.216
TTTGTATCTACTAGTCATC	GTCGCTTCCTCTTCTCCTTC	TCGCGTCGCTTCCTCTTCTCCTTCAGGTAC	test	test	1474	76	1802	943	850.088	1902	1116	1017.93	2133	1015	905.022
TTTGGCTATCTGCGTCACA	GTCGCTTCCTCTTCTCCTTC	TCGCGTCGCTTCCTCTTCTCCTTCAGGTAG	test	test	1740	126	1533	865	753.99	1558	949	836.179	1946	941	800.083
TTTGAGTAGTCATCTAGAC	GTCGCTTCCTCTTCTCCTTC	TCGCGTCGCTTCCTCTTCTCCTTCAGGTAT	test	test	1170	69	1019	524	463.905	1006	586	526.672	1101	517	452.069
TTTGTGCATCATCTGCACT	GTCGCTTCCTCTTCTCCTTC	TCGCGTCGCTTCCTCTTCTCCTTCAGGTCA	test	test	1818	89	1750	913	827.329	1695	962	879.021	2192	955	847.691
TTTGACGTACTATCATATA	GTCGCTTCCTCTTCTCCTTC	TCGCGTCGCTTCCTCTTCTCCTTCAGGTCC	test	test	993	35	4769	2630	2461.91	4853	2787	2615.95	5800	2600	2395.57
TTTGCATCAGTCACGTATC	GTCGCTTCCTCTTCTCCTTC	TCGCGTCGCTTCCTCTTCTCCTTCAGGTCG	test	test	594	20	921	496	464.99	989	589	555.7	1352	637	591.478
TTTGTCTCTACAGTCACGT	GTCGCTTCCTCTTCTCCTTC	TCGCGTCGCTTCCTCTTCTCCTTCAGGTCT	test	test	1149	52	1228	682	626.425	1236	750	694.063	1485	645	577.794
TTTGGAGTCTCTGTATACT	GTCGCTTCCTCTTCTCCTTC	TCGCGTCGCTTCCTCTTCTCCTTCAGGTGA	test	test	682	38	703	399	359.83	752	400	358.1	853	360	312.472
TTTGTACTGCACGTCTACA	GTCGCTTCCTCTTCTCCTTC	TCGCGTCGCTTCCTCTTCTCCTTCAGGTGC	test	test	1557	69	2288	1264	1162.61	2387	1337	1231.22	2821	1250	1124.98
TTTGATCGTATCGCGTCAC	GTCGCTTCCTCTTCTCCTTC	TCGCGTCGCTTCCTCTTCTCCTTCAGGTGG	test	test	1552	65	1408	829	770.031	1457	895	833.979	1684	878	807.472
TTTGAGATCAGTCATAGTA	GTCGCTTCCTCTTCTCCTTC	TCGCGTCGCTTCCTCTTCTCCTTCAGGTGT	test	test	1158	48	971	545	504.751	994	573	531.798	1224	568	517.264
TTTGATGTCTCTACTACGA	GTCGCTTCCTCTTCTCCTTC	TCGCGTCGCTTCCTCTTCTCCTTCAGGTTC	test	test	1872	54	2010	947	889.019	2049	1095	1035.89	2580	1137	1062.58
TTTGCATCGATCTCAGTCA	GTCGCTTCCTCTTCTCCTTC	TCGCGTCGCTTCCTCTTCTCCTTCAGGTTG	test	test	548	20	592	303	281.394	632	370	346.934	810	354	324.438
TTTGTCTATATCTCTAGTA	GTCGCTTCCTCTTCTCCTTC	TCGCGTCGCTTCCTCTTCTCCTTCAGGTTT	test	test	1663	69	2036	965	880.524	1939	971	890.548	2437	1083	981.886
TTTGGCACATCACTCATAG	GTTACTTGCCAAACACTTCC	TATGGTTACTTGCCAAACACTTCCAAAATA	Training	0	1103	25	1624	33	-3.8087	1696	38	-0.440617	1941	47	3.00635
TTTGCATCATCTACAGTGA	GTTACTTGCCAAACACTTCC	TATGGTTACTTGCCAAACACTTCCAAACTA	Training	0	404	11	532	15	0.514851	620	16	-0.881188	700	10	-9.05941
TTTGTATCTCACTGCTCTC	GTTACTTGCCAAACACTTCC	TATGGTTACTTGCCAAACACTTCCAAAGTA	Training	0	1675	52	2577	91	10.9976	2762	68	-17.7457	3102	106	9.6991
TTTGCGCTGCTCATCATCT	GTTACTTGCCAAACACTTCC	TATGGTTACTTGCCAAACACTTCCAAATTA	Training	0	82	0	103	2	na	112	0	na	104	6	na
TTTGACACTCATCACGATC	GTTACTTGCCAAACACTTCC	TATGGTTACTTGCCAAACACTTCCAACATA	Training	0	1189	51	1577	48	-19.6426	1589	38	-30.1573	1777	40	-36.2212
TTTGGTCTCTACTGCTACG	GTTACTTGCCAAACACTTCC	TATGGTTACTTGCCAAACACTTCCAACCTA	Training	0	1150	36	1703	45	-8.3113	1647	54	2.44174	1962	46	-15.4191
TTTGGACTCATATCTGTGC	GTTACTTGCCAAACACTTCC	TATGGTTACTTGCCAAACACTTCCAACGTA	Training	0	372	22	579	28	-6.24194	543	28	-4.1129	607	22	-13.8978
TTTGATACTATCGTATCAC	GTTACTTGCCAAACACTTCC	TATGGTTACTTGCCAAACACTTCCAACTTA	Training	0	724	24	1154	33	-5.25414	1168	31	-7.71823	1413	48	1.16022
TTTGTCTCTACTCTGCTCT	GTTACTTGCCAAACACTTCC	TATGGTTACTTGCCAAACACTTCCAAGATA	Training	0	1202	23	1813	404	369.309	1872	388	352.18	2120	369	328.434
TTTGCTCAGCACATCTCAG	GTTACTTGCCAAACACTTCC	TATGGTTACTTGCCAAACACTTCCAAGCTA	Training	0	723	16	977	235	213.379	1047	278	254.83	1209	252	225.245
TTTGAGCACGTCACACTGC	GTTACTTGCCAAACACTTCC	TATGGTTACTTGCCAAACACTTCCAAGGTA	Training	0	1638	52	2143	726	657.968	2087	649	582.746	2507	616	536.413
TTTGCTAGTCTGCGTATCA	GTTACTTGCCAAACACTTCC	TATGGTTACTTGCCAAACACTTCCAAGTTA	Training	0	523	4	626	161	156.212	681	140	134.792	681	119	113.792
TTTGGTCTCTCTGAGCTAT	GTTACTTGCCAAACACTTCC	TATGGTTACTTGCCAAACACTTCCAATATA	Training	0	694	19	1300	37	1.40922	1268	31	-3.7147	1423	30	-8.95821
TTTGGATCTCTCGATCATA	GTTACTTGCCAAACACTTCC	TATGGTTACTTGCCAAACACTTCCAATCTA	Training	0	494	27	709	19	-19.751	717	22	-17.1883	828	45	-0.255061
TTTGCTGTACACTCATAGC	GTTACTTGCCAAACACTTCC	TATGGTTACTTGCCAAACACTTCCAATGTA	Training	0	685	32	922	37	-6.07153	877	27	-13.9693	1047	32	-16.9109
TTTGCTCATGTCAGTACTA	GTTACTTGCCAAACACTTCC	TATGGTTACTTGCCAAACACTTCCAATTTA	Training	0	902	26	1412	42	1.29933	1410	27	-13.643	1614	45	-1.52328
TTTGACATGCACGTACTAC	GTTACTTGCCAAACACTTCC	TATGGTTACTTGCCAAACACTTCCACAATA	Training	0	818	12	1217	19	1.1467	1130	8	-8.57702	1276	5	-13.7188
TTTGCATGCACACACTGAG	GTTACTTGCCAAACACTTCC	TATGGTTACTTGCCAAACACTTCCACACTA	Training	0	625	24	920	38	2.672	971	38	0.7136	1096	31	-11.0864
TTTGGACGCTCATATCTAT	GTTACTTGCCAAACACTTCC	TATGGTTACTTGCCAAACACTTCCACAGTA	Training	0	472	11	641	14	-0.938559	663	16	0.548729	825	32	12.7733
TTTGTGATCATCGTCACGA	GTTACTTGCCAAACACTTCC	TATGGTTACTTGCCAAACACTTCCACATTA	Training	0	1615	63	2155	72	-12.065	2013	57	-21.5257	2364	72	-20.218
TTTGTCTCGCATCACTCTC	GTTACTTGCCAAACACTTCC	TATGGTTACTTGCCAAACACTTCCACCATA	Training	0	932	25	1498	38	-2.1824	1382	63	25.9292	1655	64	19.6062
TTTGTCAGTAGTCTCATAG	GTTACTTGCCAAACACTTCC	TATGGTTACTTGCCAAACACTTCCACCCTA	Training	0	707	35	1002	44	-5.60396	1106	49	-5.75248	1179	58	-0.366337
TTTGTACGTCATCACTAGT	GTTACTTGCCAAACACTTCC	TATGGTTACTTGCCAAACACTTCCACCGTA	Training	0	477	19	681	11	-16.1258	594	22	-1.66038	763	39	8.60797
TTTGATGTCACACTCGTAG	GTTACTTGCCAAACACTTCC	TATGGTTACTTGCCAAACACTTCCACCTTA	Training	0	1543	29	2382	30	-14.7686	2312	31	-12.453	2890	48	-6.31627
TTTGCACTACATCGTCTGT	GTTACTTGCCAAACACTTCC	TATGGTTACTTGCCAAACACTTCCACGATA	Training	0	411	14	658	29	6.58637	607	26	5.3236	781	38	11.3966
TTTGCTCACAGTCTATCAC	GTTACTTGCCAAACACTTCC	TATGGTTACTTGCCAAACACTTCCACGCTA	Training	0	1264	31	1951	80	32.1511	1825	61	16.2413	2367	89	30.9486
TTTGCGTATCTCATGCACG	GTTACTTGCCAAACACTTCC	TATGGTTACTTGCCAAACACTTCCACGGTA	Training	0	891	47	945	280	230.152	1019	299	245.248	1199	265	201.753
TTTGTAGTCTCTCTCGTGC	GTTACTTGCCAAACACTTCC	TATGGTTACTTGCCAAACACTTCCACGTTA	Training	0	983	12	1334	18	1.71516	1329	24	7.7762	1673	27	6.57681
TTTGTAGTCATACACTCTA	GTTACTTGCCAAACACTTCC	TATGGTTACTTGCCAAACACTTCCACTATA	Training	0	739	16	1195	11	-14.8728	1166	23	-2.24493	1471	34	2.15156
TTTGTATCATATCTGTGCA	GTTACTTGCCAAACACTTCC	TATGGTTACTTGCCAAACACTTCCACTCTA	Training	0	1334	52	2061	53	-27.3388	2117	61	-21.5217	2525	91	-7.42579
TTTGGTCTAGCACACATAG	GTTACTTGCCAAACACTTCC	TATGGTTACTTGCCAAACACTTCCACTGTA	Training	0	772	27	1286	55	10.0233	1070	35	-2.42228	1480	38	-13.7617
TTTGGATCTCTCGTCATGT	GTTACTTGCCAAACACTTCC	TATGGTTACTTGCCAAACACTTCCACTTTA	Training	0	668	21	977	42	11.2859	973	39	8.41168	1013	54	22.1542
TTTGACTCATCATCACGAC	GTTACTTGCCAAACACTTCC	TATGGTTACTTGCCAAACACTTCCAGAATA	Training	0	929	7	1305	169	159.167	1290	134	124.28	1629	134	121.726
TTTGCTCTATCGAGTCTAT	GTTACTTGCCAAACACTTCC	TATGGTTACTTGCCAAACACTTCCAGACTA	Training	0	668	16	850	165	144.641	874	101	80.0659	1014	135	110.713
TTTGCGCTCTATCGACGTA	GTTACTTGCCAAACACTTCC	TATGGTTACTTGCCAAACACTTCCAGAGTA	Training	0	181	3	161	28	25.3315	171	28	25.1657	216	31	27.4199
TTTGTCATATATCTGCACT	GTTACTTGCCAAACACTTCC	TATGGTTACTTGCCAAACACTTCCAGATTA	Training	0	563	20	850	127	96.8046	861	111	80.4139	988	118	82.9023
TTTGTAGTCATGCTACGTC	GTTACTTGCCAAACACTTCC	TATGGTTACTTGCCAAACACTTCCAGCATA	Training	0	1243	33	1884	98	47.9823	1835	81	32.2832	2062	74	19.2566
TTTGTCTGCGCACATATCA	GTTACTTGCCAAACACTTCC	TATGGTTACTTGCCAAACACTTCCAGCCTA	Training	0	967	25	1288	109	75.7011	1435	121	83.9007	1486	93	54.5822
TTTGGCTCTATCTCTGTAT	GTTACTTGCCAAACACTTCC	TATGGTTACTTGCCAAACACTTCCAGCGTA	Training	0	872	74	1137	135	na	1115	113	na	1256	97	na
TTTGTCTCATCTATAGTAG	GTTACTTGCCAAACACTTCC	TATGGTTACTTGCCAAACACTTCCAGCTTA	Training	0	981	16	1302	52	30.7645	1326	57	35.3731	1695	55	27.3547
TTTGATCTCTGTCAGATCA	GTTACTTGCCAAACACTTCC	TATGGTTACTTGCCAAACACTTCCAGGATA	Training	0	865	15	931	501	484.855	965	541	524.266	1166	528	507.78
TTTGGTCTGCTCGATATAT	GTTACTTGCCAAACACTTCC	TATGGTTACTTGCCAAACACTTCCAGGCTA	Training	0	974	15	1003	533	517.553	985	561	545.831	1306	578	557.887
TTTGTACTAGCACACTCAC	GTTACTTGCCAAACACTTCC	TATGGTTACTTGCCAAACACTTCCAGGGTA	Training	0	617	13	863	406	387.817	819	419	401.744	980	427	406.352
TTTGTCTCGTACTAGTCAC	GTTACTTGCCAAACACTTCC	TATGGTTACTTGCCAAACACTTCCAGGTTA	Training	0	1112	21	1147	653	631.339	1215	721	698.055	1472	676	648.201
TTTGATGTCACACGTCATG	GTTACTTGCCAAACACTTCC	TATGGTTACTTGCCAAACACTTCCAGTATA	Training	0	1208	45	1837	71	2.56871	1784	85	18.543	2156	93	12.6854
TTTGGTATATCACGCTCGA	GTTACTTGCCAAACACTTCC	TATGGTTACTTGCCAAACACTTCCAGTCTA	Training	0	1143	43	1484	68	12.1715	1487	83	27.0586	1671	76	13.1365
TTTGGTAGATCGTCTATCG	GTTACTTGCCAAACACTTCC	TATGGTTACTTGCCAAACACTTCCAGTGTA	Training	0	720	18	865	19	-2.625	872	15	-6.8	1016	21	-4.4
TTTGCTAGCATCTCTCTAG	GTTACTTGCCAAACACTTCC	TATGGTTACTTGCCAAACACTTCCAGTTTA	Training	0	1401	45	2269	90	17.1199	2264	86	13.2805	2574	87	4.32334
TTTGCTATCGCATCTATCA	GTTACTTGCCAAACACTTCC	TATGGTTACTTGCCAAACACTTCCATAATA	Training	0	1207	46	1761	56	-11.1135	1789	57	-11.1806	2102	80	-0.109362
TTTGACACTCTCGACACAG	GTTACTTGCCAAACACTTCC	TATGGTTACTTGCCAAACACTTCCATACTA	Training	0	336	19	585	23	-10.0804	618	27	-7.94643	684	33	-5.67857
TTTGGACATCTCAGTCATC	GTTACTTGCCAAACACTTCC	TATGGTTACTTGCCAAACACTTCCATAGTA	Training	0	649	18	1058	26	-3.34361	1075	33	3.1849	1368	34	-3.94145
TTTGCTCTACTAGCACGTA	GTTACTTGCCAAACACTTCC	TATGGTTACTTGCCAAACACTTCCATATTA	Training	0	616	5	861	17	10.0114	939	16	8.37825	1041	7	-1.44968
TTTGACGTACATCATCACT	GTTACTTGCCAAACACTTCC	TATGGTTACTTGCCAAACACTTCCATCATA	Training	0	1223	35	1727	37	-12.4235	1792	40	-11.2837	2041	35	-23.4096
TTTGTATCATCTCATGCTG	GTTACTTGCCAAACACTTCC	TATGGTTACTTGCCAAACACTTCCATCCTA	Training	0	991	35	1496	64	11.1645	1606	53	-3.72048	1762	51	-11.2301
TTTGTGTATCAGCACTCAG	GTTACTTGCCAAACACTTCC	TATGGTTACTTGCCAAACACTTCCATCGTA	Training	0	697	41	1028	42	-18.4706	1045	46	-15.4706	1350	74	-5.41176
TTTGACTAGCACGTATCTC	GTTACTTGCCAAACACTTCC	TATGGTTACTTGCCAAACACTTCCATCTTA	Training	0	963	20	1703	29	-6.36864	1732	30	-5.97092	2100	55	11.3863
TTTGTCATATACTGCTCGA	GTTACTTGCCAAACACTTCC	TATGGTTACTTGCCAAACACTTCCATGATA	Training	0	694	14	956	61	41.7147	987	46	26.0893	1157	33	9.65994
TTTGGTACACACGTACATC	GTTACTTGCCAAACACTTCC	TATGGTTACTTGCCAAACACTTCCATGCTA	Training	0	995	24	1309	95	63.4261	1291	111	79.8603	1429	106	71.5317
TTTGTATGATCTCGTCATC	GTTACTTGCCAAACACTTCC	TATGGTTACTTGCCAAACACTTCCATGGTA	Training	0	815	22	1024	281	253.358	1117	255	224.848	1181	225	193.12
TTTGGCTATCTCATCTCTA	GTTACTTGCCAAACACTTCC	TATGGTTACTTGCCAAACACTTCCATGTTA	Training	0	1188	32	1945	165	112.609	2009	124	69.8855	2251	137	76.367
TTTGATGCATCTCAGTCTA	GTTACTTGCCAAACACTTCC	TATGGTTACTTGCCAAACACTTCCATTATA	Training	0	1304	44	2294	64	-13.4049	2189	60	-13.862	2503	71	-13.4571
TTTGCTATCGTATATATAT	GTTACTTGCCAAACACTTCC	TATGGTTACTTGCCAAACACTTCCATTCTA	Training	0	464	8	939	40	23.8103	959	35	18.4655	1116	31	11.7586
TTTGAGTACTACTCTAGAC	GTTACTTGCCAAACACTTCC	TATGGTTACTTGCCAAACACTTCCATTGTA	Training	0	1712	81	2244	87	-19.1706	2377	90	-22.4632	2808	110	-22.8551
TTTGTCTGCTACATCATGT	GTTACTTGCCAAACACTTCC	TATGGTTACTTGCCAAACACTTCCATTTTA	Training	0	1409	47	2313	91	13.8453	2333	80	2.17814	2821	89	-5.10007
TTTGTCGCATACTCTGATA	GTTACTTGCCAAACACTTCC	TATGGTTACTTGCCAAACACTTCCCAAATA	Training	0	622	20	710	20	-2.82958	802	22	-3.78778	882	25	-3.36013
TTTGATCTACTCGTACACA	GTTACTTGCCAAACACTTCC	TATGGTTACTTGCCAAACACTTCCCAACTA	Training	0	930	27	1376	45	5.05161	1312	26	-12.0903	1632	38	-9.38065
TTTGGCTGCTACTACGTAT	GTTACTTGCCAAACACTTCC	TATGGTTACTTGCCAAACACTTCCCAAGTA	Training	0	934	31	885	46	16.6263	946	43	11.6017	1056	46	10.9507
TTTGCGCTCGTCTACTCGC	GTTACTTGCCAAACACTTCC	TATGGTTACTTGCCAAACACTTCCCAATTA	Training	0	299	9	392	7	-4.79933	386	1	-10.6187	400	1	-11.0401
TTTGCGATCAGTCTCTGCT	GTTACTTGCCAAACACTTCC	TATGGTTACTTGCCAAACACTTCCCACATA	Training	0	352	16	407	10	-8.5	448	8	-12.3636	539	15	-9.5
TTTGTGTAGTCACATCATG	GTTACTTGCCAAACACTTCC	TATGGTTACTTGCCAAACACTTCCCACCTA	Training	0	666	18	1025	28	0.297297	1036	19	-9	1254	35	1.10811
TTTGGTCACACTCTAGACA	GTTACTTGCCAAACACTTCC	TATGGTTACTTGCCAAACACTTCCCACGTA	Training	0	1851	43	2976	74	4.86548	2989	66	-3.43652	3646	109	24.3009
TTTGTCGTACACGCACTAG	GTTACTTGCCAAACACTTCC	TATGGTTACTTGCCAAACACTTCCCACTTA	Training	0	849	26	1197	35	-1.65724	1256	23	-15.4641	1507	45	-1.15077
TTTGAGTATCTCATAGCAC	GTTACTTGCCAAACACTTCC	TATGGTTACTTGCCAAACACTTCCCAGATA	Training	0	1620	35	2299	586	536.33	2217	552	504.102	2558	510	454.735
TTTGCAGTCTCTGCTCATC	GTTACTTGCCAAACACTTCC	TATGGTTACTTGCCAAACACTTCCCAGCTA	Training	0	605	24	850	249	215.281	771	246	215.415	975	274	235.322
TTTGTATGTCTCATCGACA	GTTACTTGCCAAACACTTCC	TATGGTTACTTGCCAAACACTTCCCAGGTA	Training	0	1109	17	1390	522	500.693	1322	475	454.735	1619	424	399.182
TTTGGTCTCAGATCACACA	GTTACTTGCCAAACACTTCC	TATGGTTACTTGCCAAACACTTCCCAGTTA	Training	0	846	24	1189	376	342.27	1246	416	380.652	1456	379	337.695
TTTGACTAGCTACGTACTA	GTTACTTGCCAAACACTTCC	TATGGTTACTTGCCAAACACTTCCCATATA	Training	0	760	35	1375	62	-1.32237	1331	71	9.70395	1634	75	-0.25
TTTGTCTATCTCTGAGTCA	GTTACTTGCCAAACACTTCC	TATGGTTACTTGCCAAACACTTCCCATCTA	Training	0	1281	44	2193	81	5.67447	2205	65	-10.7377	2570	91	2.72521
TTTGTCACAGCATCTCTAG	GTTACTTGCCAAACACTTCC	TATGGTTACTTGCCAAACACTTCCCATGTA	Training	0	1421	47	2270	82	6.91907	2342	69	-8.46235	2754	71	-20.0894
TTTGTGTATGTCTCATCGT	GTTACTTGCCAAACACTTCC	TATGGTTACTTGCCAAACACTTCCCATTTA	Training	0	679	22	994	23	-9.20619	1065	39	4.49337	1256	43	2.30486
TTTGAGCATCACTACTACG	GTTACTTGCCAAACACTTCC	TATGGTTACTTGCCAAACACTTCCCCAATA	Training	0	1722	43	2743	49	-19.4954	2659	57	-9.39779	2989	71	-3.63821
TTTGTCTCTGTCTCATCTG	GTTACTTGCCAAACACTTCC	TATGGTTACTTGCCAAACACTTCCCCACTA	Training	0	878	9	1334	33	19.3257	1366	16	1.99772	1587	26	9.73235
TTTGCAGTCGTACTACTAC	GTTACTTGCCAAACACTTCC	TATGGTTACTTGCCAAACACTTCCCCAGTA	Training	0	210	4	236	10	5.50476	234	6	1.54286	363	10	3.08571
TTTGCTCGCTATCTCTCAG	GTTACTTGCCAAACACTTCC	TATGGTTACTTGCCAAACACTTCCCCATTA	Training	0	1011	27	1510	39	-1.32641	1411	36	-1.68249	1768	63	15.7834
TTTGAGCACTGCTACGTAC	GTTACTTGCCAAACACTTCC	TATGGTTACTTGCCAAACACTTCCCCCATA	Training	0	1487	50	1837	46	-15.7687	1846	36	-26.0713	2244	63	-12.4539
TTTGGTCATCACTCGTACT	GTTACTTGCCAAACACTTCC	TATGGTTACTTGCCAAACACTTCCCCCCTA	Training	0	1188	22	1743	31	-1.27778	1779	22	-10.9444	1954	42	5.81481
TTTGAGACTATCTGCACTC	GTTACTTGCCAAACACTTCC	TATGGTTACTTGCCAAACACTTCCCCCGTA	Training	0	994	27	1550	34	-8.10262	1486	36	-4.36419	1734	38	-9.1006
TTTGTGTCTACATCTATGA	GTTACTTGCCAAACACTTCC	TATGGTTACTTGCCAAACACTTCCCCCTTA	Training	0	793	18	1118	16	-9.37705	1063	23	-1.12863	1299	31	1.5145
TTTGTCTGCATCTATACAG	GTTACTTGCCAAACACTTCC	TATGGTTACTTGCCAAACACTTCCCCGATA	Training	0	668	13	795	33	17.5284	902	37	19.4461	1084	35	13.9042
TTTGGCTCATCACTCGTGC	GTTACTTGCCAAACACTTCC	TATGGTTACTTGCCAAACACTTCCCCGCTA	Training	0	1210	24	1823	79	42.8413	1814	65	29.0198	2160	98	55.157
TTTGACTAGCACATCAGCT	GTTACTTGCCAAACACTTCC	TATGGTTACTTGCCAAACACTTCCCCGGTA	Training	0	1617	28	2424	813	771.026	2425	785	743.009	2823	692	643.117
TTTGGCACTAGCACTCACG	GTTACTTGCCAAACACTTCC	TATGGTTACTTGCCAAACACTTCCCCGTTA	Training	0	646	23	1023	45	8.5774	863	49	18.274	967	54	19.5712
TTTGACACACAGTCACGAT	GTTACTTGCCAAACACTTCC	TATGGTTACTTGCCAAACACTTCCCCTATA	Training	0	1719	60	2728	77	-18.2182	2721	69	-25.9738	3130	57	-52.2496
TTTGTAGTCATCTGTCTGC	GTTACTTGCCAAACACTTCC	TATGGTTACTTGCCAAACACTTCCCCTCTA	Training	0	1305	58	1923	61	-24.4667	1921	73	-12.3778	2086	94	1.28889
TTTGTCTGCTCATCTGCTA	GTTACTTGCCAAACACTTCC	TATGGTTACTTGCCAAACACTTCCCCTGTA	Training	0	1093	24	1546	21	-12.9469	1559	40	5.76761	1859	48	7.18024
TTTGTCGCTCATCATATGA	GTTACTTGCCAAACACTTCC	TATGGTTACTTGCCAAACACTTCCCCTTTA	Training	0	522	15	705	30	9.74138	806	6	-17.1609	946	25	-2.18391
TTTGCTATATACTGTCGTC	GTTACTTGCCAAACACTTCC	TATGGTTACTTGCCAAACACTTCCCGAATA	Training	0	452	6	500	112	105.363	588	85	77.1947	679	70	60.9867
TTTGACATCACGCTATCGC	GTTACTTGCCAAACACTTCC	TATGGTTACTTGCCAAACACTTCCCGACTA	Training	0	1290	26	1686	324	290.019	1687	263	228.998	2010	280	239.488
TTTGTCACTGCTGCTCGTC	GTTACTTGCCAAACACTTCC	TATGGTTACTTGCCAAACACTTCCCGAGTA	Training	0	826	18	1162	260	234.678	1152	252	226.896	1298	251	222.714
TTTGCGCACATCTAGCACG	GTTACTTGCCAAACACTTCC	TATGGTTACTTGCCAAACACTTCCCGATTA	Training	0	501	10	613	99	86.7645	605	104	91.9242	693	91	77.1677
TTTGAGCTACTCTCACGTC	GTTACTTGCCAAACACTTCC	TATGGTTACTTGCCAAACACTTCCCGCATA	Training	0	1323	60	1737	193	114.224	1908	156	69.4694	2257	158	55.6417
TTTGTGCATCATCATATGC	GTTACTTGCCAAACACTTCC	TATGGTTACTTGCCAAACACTTCCCGCCTA	Training	0	1298	46	1798	165	101.28	1763	155	92.5208	2159	137	60.4869
TTTGACTATCTCTAGTCTA	GTTACTTGCCAAACACTTCC	TATGGTTACTTGCCAAACACTTCCCGCGTA	Training	0	1314	20	1889	164	135.248	2120	175	142.732	2431	185	147.998
TTTGATACACTCTCTGACA	GTTACTTGCCAAACACTTCC	TATGGTTACTTGCCAAACACTTCCCGCTTA	Training	0	1296	29	1748	96	56.8858	1958	83	39.1867	2231	113	63.0779
TTTGATCACAGTATCACGT	GTTACTTGCCAAACACTTCC	TATGGTTACTTGCCAAACACTTCCCGGATA	Training	0	827	10	897	442	431.154	909	497	486.008	1097	541	527.735
TTTGTACATCGTACTCACT	GTTACTTGCCAAACACTTCC	TATGGTTACTTGCCAAACACTTCCCGGCTA	Training	0	992	24	954	526	502.919	1049	646	620.621	1188	619	590.258
TTTGACACTCTCTGCTGAT	GTTACTTGCCAAACACTTCC	TATGGTTACTTGCCAAACACTTCCCGGGTA	Training	0	916	18	1050	574	553.367	1145	639	616.5	1301	551	525.434
TTTGTCTGCGACATCACAC	GTTACTTGCCAAACACTTCC	TATGGTTACTTGCCAAACACTTCCCGGTTA	Training	0	1035	20	1141	595	572.952	1326	782	756.377	1459	640	611.807
TTTGTCGCTCGTCTGTACT	GTTACTTGCCAAACACTTCC	TATGGTTACTTGCCAAACACTTCCCGTATA	Training	0	438	10	591	11	-2.49315	576	12	-1.15068	644	8	-6.7032
TTTGTATAGCACTCATAGT	GTTACTTGCCAAACACTTCC	TATGGTTACTTGCCAAACACTTCCCGTCTA	Training	0	1606	36	2483	122	66.3412	2452	95	40.0361	2613	94	35.4271
TTTGCATACTATCTGCGTA	GTTACTTGCCAAACACTTCC	TATGGTTACTTGCCAAACACTTCCCGTGTA	Training	0	923	10	1103	18	6.04984	1196	22	9.04225	1322	16	1.67714
TTTGATGCTACTCTATCTG	GTTACTTGCCAAACACTTCC	TATGGTTACTTGCCAAACACTTCCCGTTTA	Training	0	1334	24	1848	48	14.7526	1946	46	10.9895	2236	84	43.7721
TTTGTCGCTCGTCACGTCG	GTTACTTGCCAAACACTTCC	TATGGTTACTTGCCAAACACTTCCCTAATA	Training	0	858	19	972	26	4.47552	986	39	17.1655	1228	24	-3.19347
TTTGACTCTATCAGCACAT	GTTACTTGCCAAACACTTCC	TATGGTTACTTGCCAAACACTTCCCTACTA	Training	0	1073	29	1651	35	-9.62162	1666	49	3.97297	1836	51	1.37838
TTTGTACTCTGTCTCACGT	GTTACTTGCCAAACACTTCC	TATGGTTACTTGCCAAACACTTCCCTAGTA	Training	0	1040	28	1491	36	-4.14231	1545	37	-4.59615	1898	55	3.9
TTTGCATAGTCTCTACAGT	GTTACTTGCCAAACACTTCC	TATGGTTACTTGCCAAACACTTCCCTATTA	Training	0	782	23	1229	22	-14.1471	1439	28	-14.3235	1390	40	-0.882353
TTTGCGTATACACTCATCA	GTTACTTGCCAAACACTTCC	TATGGTTACTTGCCAAACACTTCCCTCATA	Training	0	419	9	520	12	0.830549	569	12	-0.221957	702	8	-7.07876
TTTGCTCTCTACTGCGTCG	GTTACTTGCCAAACACTTCC	TATGGTTACTTGCCAAACACTTCCCTCCTA	Training	0	1089	23	1528	47	14.7282	1587	40	6.48209	1918	53	12.4913
TTTGTACTCTCAGTACATC	GTTACTTGCCAAACACTTCC	TATGGTTACTTGCCAAACACTTCCCTCGTA	Training	0	1630	26	2480	12	-27.5583	2448	28	-11.0479	2917	26	-20.5288
TTTGTACACATAGCTATAG	GTTACTTGCCAAACACTTCC	TATGGTTACTTGCCAAACACTTCCCTCTTA	Training	0	454	4	645	10	4.31718	670	11	5.09692	755	6	-0.651982
TTTGTCATCATCATGTGTA	GTTACTTGCCAAACACTTCC	TATGGTTACTTGCCAAACACTTCCCTGATA	Training	0	1441	35	1858	174	128.872	1950	123	75.6371	2485	137	76.6426
TTTGACTACTCGTACAGTA	GTTACTTGCCAAACACTTCC	TATGGTTACTTGCCAAACACTTCCCTGCTA	Training	0	1822	75	2487	372	269.626	2532	340	235.774	2972	353	230.662
TTTGCTAGCTCTATATAGC	GTTACTTGCCAAACACTTCC	TATGGTTACTTGCCAAACACTTCCCTGGTA	Training	0	760	10	722	219	209.5	906	246	234.079	1059	252	238.066
TTTGCATCTCTCTGCTGCA	GTTACTTGCCAAACACTTCC	TATGGTTACTTGCCAAACACTTCCCTGTTA	Training	0	414	19	608	64	36.0966	638	57	27.7198	729	51	17.5435
TTTGCTATATCACTCGATC	GTTACTTGCCAAACACTTCC	TATGGTTACTTGCCAAACACTTCCCTTATA	Training	0	779	30	1138	31	-12.8254	1210	53	6.4018	1320	50	-0.834403
TTTGGATCATGTCTCTAGC	GTTACTTGCCAAACACTTCC	TATGGTTACTTGCCAAACACTTCCCTTCTA	Training	0	1397	46	2256	66	-8.2849	2239	71	-2.72513	2492	62	-20.0558
TTTGTGTATCTCTACTACA	GTTACTTGCCAAACACTTCC	TATGGTTACTTGCCAAACACTTCCCTTGTA	Training	0	1133	18	1973	40	8.6549	1976	46	14.6072	2259	45	9.11121
TTTGCGTCACTCTCTCGAC	GTTACTTGCCAAACACTTCC	TATGGTTACTTGCCAAACACTTCCCTTTTA	Training	0	568	12	869	10	-8.35915	892	19	0.15493	948	17	-3.02817
TTTGGAGTCACATCATACG	GTTACTTGCCAAACACTTCC	TATGGTTACTTGCCAAACACTTCCGAAATA	Training	0	698	14	809	13	-3.22636	872	17	-0.489971	975	15	-4.55587
TTTGATATCATATGCTCAT	GTTACTTGCCAAACACTTCC	TATGGTTACTTGCCAAACACTTCCGAACTA	Training	0	955	24	1409	45	9.59058	1329	31	-2.39895	1551	46	7.02199
TTTGGTACATATCTACTCG	GTTACTTGCCAAACACTTCC	TATGGTTACTTGCCAAACACTTCCGAAGTA	Training	0	1175	52	1548	55	-13.5072	1438	57	-6.63915	1707	69	-6.54383
TTTGATATACTCTCTGATC	GTTACTTGCCAAACACTTCC	TATGGTTACTTGCCAAACACTTCCGAATTA	Training	0	851	21	1107	44	16.6827	1162	40	11.3255	1235	35	4.52409
TTTGCTGCTGCACACACGC	GTTACTTGCCAAACACTTCC	TATGGTTACTTGCCAAACACTTCCGACATA	Training	0	424	12	722	26	5.56604	653	17	-1.48113	707	13	-7.00943
TTTGATCGTATACATCACG	GTTACTTGCCAAACACTTCC	TATGGTTACTTGCCAAACACTTCCGACCTA	Training	0	1222	34	1366	41	2.99345	1371	27	-11.1457	1677	54	7.34043
TTTGTCTCATCACACTACT	GTTACTTGCCAAACACTTCC	TATGGTTACTTGCCAAACACTTCCGACGTA	Training	0	976	32	1356	66	21.541	1514	41	-8.63934	1711	60	3.90164
TTTGCTAGTCTAGCTACGA	GTTACTTGCCAAACACTTCC	TATGGTTACTTGCCAAACACTTCCGACTTA	Training	0	845	17	1105	23	0.769231	1052	28	6.8355	1314	28	1.5645
TTTGAGCATACTATCTCGT	GTTACTTGCCAAACACTTCC	TATGGTTACTTGCCAAACACTTCCGAGATA	Training	0	793	14	928	264	247.617	926	264	247.652	1103	209	189.527
TTTGCTCAGTATCATAGTA	GTTACTTGCCAAACACTTCC	TATGGTTACTTGCCAAACACTTCCGAGCTA	Training	0	1118	24	1249	415	388.188	1215	393	366.918	1490	392	360.014
TTTGATCGTACTACTGCTA	GTTACTTGCCAAACACTTCC	TATGGTTACTTGCCAAACACTTCCGAGGTA	Training	0	1330	28	1366	368	339.242	1497	388	356.484	1799	370	332.126
TTTGTCTCTAGTCATACTA	GTTACTTGCCAAACACTTCC	TATGGTTACTTGCCAAACACTTCCGAGTTA	Training	0	1044	26	1402	447	412.084	1384	410	375.533	1608	360	319.954
TTTGCACTCTCATCTGTAG	GTTACTTGCCAAACACTTCC	TATGGTTACTTGCCAAACACTTCCGATATA	Training	0	547	15	775	34	12.7477	810	20	-2.21207	910	21	-3.9543
TTTGTCTGCTACATCAGTA	GTTACTTGCCAAACACTTCC	TATGGTTACTTGCCAAACACTTCCGATCTA	Training	0	732	19	1058	35	7.53825	1148	32	2.20219	1274	32	-1.06831
TTTGGACATATCATCATGA	GTTACTTGCCAAACACTTCC	TATGGTTACTTGCCAAACACTTCCGATGTA	Training	0	891	15	1481	18	-6.93266	1411	39	15.2458	1607	28	0.946128
TTTGTCTGTCATCGCACAC	GTTACTTGCCAAACACTTCC	TATGGTTACTTGCCAAACACTTCCGATTTA	Training	0	1242	56	1789	61	-19.6634	1671	62	-13.343	2114	90	-5.31723
TTTGGTATACACGCTCGAC	GTTACTTGCCAAACACTTCC	TATGGTTACTTGCCAAACACTTCCGCAATA	Training	0	989	26	1205	32	0.321537	1082	24	-4.44489	1236	38	5.50657
TTTGACTCGTACTACGTAC	GTTACTTGCCAAACACTTCC	TATGGTTACTTGCCAAACACTTCCGCACTA	Training	0	921	32	1292	61	16.1097	1151	48	8.00869	1508	61	8.60478
TTTGTGACATCATCTACAG	GTTACTTGCCAAACACTTCC	TATGGTTACTTGCCAAACACTTCCGCAGTA	Training	0	744	24	1249	36	-4.29032	1220	30	-9.35484	1401	46	0.806452
TTTGATCTGCTACACGCGT	GTTACTTGCCAAACACTTCC	TATGGTTACTTGCCAAACACTTCCGCATTA	Training	0	1156	64	1374	74	-2.0692	1330	51	-22.6332	1512	71	-12.7093
TTTGATCTCTACAGTAGAC	GTTACTTGCCAAACACTTCC	TATGGTTACTTGCCAAACACTTCCGCCATA	Training	0	1038	17	1391	19	-3.78131	1405	29	5.9894	1712	27	-1.03854
TTTGGTCTGCATCGCTATC	GTTACTTGCCAAACACTTCC	TATGGTTACTTGCCAAACACTTCCGCCCTA	Training	0	1137	63	1588	93	5.01055	1564	64	-22.6596	1842	89	-13.0633
TTTGGTACTCACACTGTCT	GTTACTTGCCAAACACTTCC	TATGGTTACTTGCCAAACACTTCCGCCGTA	Training	0	1305	37	1884	42	-11.4161	1835	38	-14.0268	2144	40	-20.7877
TTTGTCAGTCTCTACACGT	GTTACTTGCCAAACACTTCC	TATGGTTACTTGCCAAACACTTCCGCCTTA	Training	0	954	19	1600	34	2.13417	1571	26	-5.28826	1786	27	-8.57023
TTTGCTCATCTGTGATCAG	GTTACTTGCCAAACACTTCC	TATGGTTACTTGCCAAACACTTCCGCGATA	Training	0	1117	21	1355	50	24.5255	1378	45	19.0931	1659	49	17.8102
TTTGTGCACGTACACTCTC	GTTACTTGCCAAACACTTCC	TATGGTTACTTGCCAAACACTTCCGCGCTA	Training	0	1151	30	1673	104	60.3944	1636	87	44.3588	1805	110	62.954
TTTGGCATATCACGTCACT	GTTACTTGCCAAACACTTCC	TATGGTTACTTGCCAAACACTTCCGCGGTA	Training	0	667	6	861	138	130.255	762	104	97.1454	969	143	134.283
TTTGTCATCAGTCATCTGA	GTTACTTGCCAAACACTTCC	TATGGTTACTTGCCAAACACTTCCGCGTTA	Training	0	1360	41	1985	115	55.1581	2097	83	19.7816	2472	119	44.4765
TTTGCTCGTAGTCACTGTC	GTTACTTGCCAAACACTTCC	TATGGTTACTTGCCAAACACTTCCGCTATA	Training	0	307	11	431	18	2.557	428	15	-0.335505	503	22	3.9772
TTTGGATCAGTCATGTATG	GTTACTTGCCAAACACTTCC	TATGGTTACTTGCCAAACACTTCCGCTCTA	Training	0	519	11	642	28	14.3931	650	9	-4.77649	710	15	-0.0481696
TTTGCTCTACTAGATCATA	GTTACTTGCCAAACACTTCC	TATGGTTACTTGCCAAACACTTCCGCTGTA	Training	0	661	6	1106	7	-3.03933	979	17	8.11346	1234	10	-1.20121
TTTGGCTGCTATCGCTCGA	GTTACTTGCCAAACACTTCC	TATGGTTACTTGCCAAACACTTCCGCTTTA	Training	0	692	20	683	27	7.26012	696	16	-4.11561	842	22	-2.33526
TTTGATCATGTCAGTACAC	GTTACTTGCCAAACACTTCC	TATGGTTACTTGCCAAACACTTCCGGAATA	Training	0	1421	28	1645	191	158.586	1761	190	155.3	2127	184	142.089
TTTGCGACATCTCTCAGAT	GTTACTTGCCAAACACTTCC	TATGGTTACTTGCCAAACACTTCCGGACTA	Training	0	402	11	478	83	69.9204	538	69	54.2786	582	56	40.0746
TTTGTGCACACGCACACGT	GTTACTTGCCAAACACTTCC	TATGGTTACTTGCCAAACACTTCCGGAGTA	Training	0	437	10	531	71	58.849	495	81	69.6728	567	76	63.0252
TTTGCATCTCATCAGTCTA	GTTACTTGCCAAACACTTCC	TATGGTTACTTGCCAAACACTTCCGGATTA	Training	0	323	1	441	51	49.6347	490	55	53.483	490	33	31.483
TTTGGCTACTCTCACTCAG	GTTACTTGCCAAACACTTCC	TATGGTTACTTGCCAAACACTTCCGGCATA	Training	0	1164	18	1676	75	49.0825	1742	57	30.0619	2052	67	35.268
TTTGCTGTCTGTCATCGCT	GTTACTTGCCAAACACTTCC	TATGGTTACTTGCCAAACACTTCCGGCCTA	Training	0	1032	47	1321	87	26.8382	1407	89	24.9215	1590	94	21.5872
TTTGGACTCTACGTCATAG	GTTACTTGCCAAACACTTCC	TATGGTTACTTGCCAAACACTTCCGGCGTA	Training	0	592	12	834	31	14.0946	824	32	15.2973	884	56	38.0811
TTTGCTGCTCTATCGATAC	GTTACTTGCCAAACACTTCC	TATGGTTACTTGCCAAACACTTCCGGCTTA	Training	0	1017	24	1279	90	59.8171	1356	69	37	1593	63	25.4071
TTTGCAGACTATCATATCT	GTTACTTGCCAAACACTTCC	TATGGTTACTTGCCAAACACTTCCGGGATA	Training	0	554	11	570	299	287.682	542	302	291.238	665	273	259.796
TTTGGCTCATAGTCTCATA	GTTACTTGCCAAACACTTCC	TATGGTTACTTGCCAAACACTTCCGGGCTA	Training	0	876	20	859	416	396.388	873	442	422.068	1114	470	444.566
TTTGCATGATACATACTGT	GTTACTTGCCAAACACTTCC	TATGGTTACTTGCCAAACACTTCCGGGGTA	Training	0	291	5	288	129	124.052	254	137	132.636	325	87	81.4158
TTTGTAGTAGTCACACTCA	GTTACTTGCCAAACACTTCC	TATGGTTACTTGCCAAACACTTCCGGGTTA	Training	0	684	6	644	281	275.351	682	361	355.018	894	360	352.158
TTTGGCTCTCTCATCGTGT	GTTACTTGCCAAACACTTCC	TATGGTTACTTGCCAAACACTTCCGGTATA	Training	0	940	16	1078	33	14.6511	1182	38	17.8809	1322	59	36.4979
TTTGCGTCACACGCACGTA	GTTACTTGCCAAACACTTCC	TATGGTTACTTGCCAAACACTTCCGGTCTA	Training	0	282	9	418	16	2.65957	371	17	5.15957	435	12	-1.88298
TTTGCGTCTACTCTATCAT	GTTACTTGCCAAACACTTCC	TATGGTTACTTGCCAAACACTTCCGGTGTA	Training	0	167	10	209	9	-3.51497	202	7	-5.09581	217	19	6.00599
TTTGACTACTCATATACTA	GTTACTTGCCAAACACTTCC	TATGGTTACTTGCCAAACACTTCCGGTTTA	Training	0	1444	28	1860	33	-3.06648	1910	59	21.964	2335	34	-11.277
TTTGAGATCTATATCATCG	GTTACTTGCCAAACACTTCC	TATGGTTACTTGCCAAACACTTCCGTAATA	Training	0	956	24	1023	35	9.31799	1087	27	-0.288703	1320	36	2.86192
TTTGGCACAGCATCACGTC	GTTACTTGCCAAACACTTCC	TATGGTTACTTGCCAAACACTTCCGTACTA	Training	0	690	25	612	8	-14.1739	607	18	-3.99275	791	17	-11.6594
TTTGGCTCGATATCTGTAC	GTTACTTGCCAAACACTTCC	TATGGTTACTTGCCAAACACTTCCGTAGTA	Training	0	806	33	950	26	-12.8958	1025	30	-11.9665	1217	28	-21.8275
TTTGAGCATCATCGTACAG	GTTACTTGCCAAACACTTCC	TATGGTTACTTGCCAAACACTTCCGTATTA	Training	0	1381	34	1659	29	-11.8443	1808	42	-2.51267	2003	37	-12.3135
TTTGTAGTATCGCATCTGT	GTTACTTGCCAAACACTTCC	TATGGTTACTTGCCAAACACTTCCGTCATA	Training	0	895	17	1094	18	-2.77989	1013	7	-12.2413	1175	17	-5.31844
TTTGTAGATCAGCACATCT	GTTACTTGCCAAACACTTCC	TATGGTTACTTGCCAAACACTTCCGTCCTA	Training	0	1993	48	2325	54	-1.99599	2395	68	10.3181	2823	79	11.01
TTTGGTGTCTCTATATCAG	GTTACTTGCCAAACACTTCC	TATGGTTACTTGCCAAACACTTCCGTCGTA	Training	0	1031	34	1414	40	-6.63046	1479	32	-16.774	1830	51	-9.34918
TTTGGATCTCGTATACTGT	GTTACTTGCCAAACACTTCC	TATGGTTACTTGCCAAACACTTCCGTCTTA	Training	0	773	28	937	30	-3.94049	1004	40	3.6326	1197	25	-18.3583
TTTGACTATGCTATATCTA	GTTACTTGCCAAACACTTCC	TATGGTTACTTGCCAAACACTTCCGTGATA	Training	0	480	17	596	75	53.8917	631	55	32.6521	740	67	40.7917
TTTGGCGAGTCTCTCTATC	GTTACTTGCCAAACACTTCC	TATGGTTACTTGCCAAACACTTCCGTGCTA	Training	0	959	24	1322	212	178.916	1308	157	124.266	1501	167	129.436
TTTGCGAGCTACATCTATG	GTTACTTGCCAAACACTTCC	TATGGTTACTTGCCAAACACTTCCGTGGTA	Training	0	122	8	153	31	20.9672	140	33	23.8197	174	25	13.5902
TTTGTACATATCTCACTGC	GTTACTTGCCAAACACTTCC	TATGGTTACTTGCCAAACACTTCCGTGTTA	Training	0	520	32	718	104	59.8154	712	85	41.1846	880	86	31.8462
TTTGCAGTCATACATCTAG	GTTACTTGCCAAACACTTCC	TATGGTTACTTGCCAAACACTTCCGTTATA	Training	0	337	20	490	20	-9.08012	494	22	-7.31751	473	22	-6.07122
TTTGATGAGCTACATATCT	GTTACTTGCCAAACACTTCC	TATGGTTACTTGCCAAACACTTCCGTTCTA	Training	0	751	28	1125	47	5.05593	1024	38	-0.178429	1331	52	2.3755
TTTGTAGTCTCGTACTACT	GTTACTTGCCAAACACTTCC	TATGGTTACTTGCCAAACACTTCCGTTGTA	Training	0	825	19	1164	30	3.19273	1212	34	6.08727	1378	35	3.26424
TTTGATGTCACACGTAGTC	GTTACTTGCCAAACACTTCC	TATGGTTACTTGCCAAACACTTCCGTTTTA	Training	0	1581	74	1926	75	-15.148	1986	75	-17.9564	2348	97	-12.9001
TTTGATCTCTCGTCTACAG	GTTACTTGCCAAACACTTCC	TATGGTTACTTGCCAAACACTTCCTAAATA	Training	0	1605	56	2664	95	2.05047	2905	82	-19.3583	3293	127	12.104
TTTGTCTCATAGCACACAT	GTTACTTGCCAAACACTTCC	TATGGTTACTTGCCAAACACTTCCTAACTA	Training	0	1309	47	2042	73	-0.318564	2040	66	-7.24675	2472	113	24.2422
TTTGAGCTCTACGACTATA	GTTACTTGCCAAACACTTCC	TATGGTTACTTGCCAAACACTTCCTAAGTA	Training	0	394	6	516	2	-5.85787	562	10	1.44162	585	2	-6.90863
TTTGCTATCAGATCTCAGT	GTTACTTGCCAAACACTTCC	TATGGTTACTTGCCAAACACTTCCTAATTA	Training	0	1056	27	1490	21	-17.0966	1500	52	13.6477	1759	44	-0.974432
TTTGCACATAGTACATCAT	GTTACTTGCCAAACACTTCC	TATGGTTACTTGCCAAACACTTCCTACATA	Training	0	429	28	612	39	-0.944056	676	33	-11.1212	814	35	-18.1282
TTTGTACATCATACATCAG	GTTACTTGCCAAACACTTCC	TATGGTTACTTGCCAAACACTTCCTACCTA	Training	0	1347	43	2185	87	17.2487	2193	75	4.99332	2517	94	13.6503
TTTGCTGCTATCATCGCTC	GTTACTTGCCAAACACTTCC	TATGGTTACTTGCCAAACACTTCCTACGTA	Training	0	792	24	1074	22	-10.5455	1263	32	-6.27273	1400	41	-1.42424
TTTGCTCTCTGCACTAGTC	GTTACTTGCCAAACACTTCC	TATGGTTACTTGCCAAACACTTCCTACTTA	Training	0	597	31	892	37	-9.31826	861	60	15.2915	1021	43	-10.0168
TTTGTGCTGCACATCAGTA	GTTACTTGCCAAACACTTCC	TATGGTTACTTGCCAAACACTTCCTAGATA	Training	0	635	28	795	147	111.945	900	146	106.315	1104	172	123.32
TTTGTGTCTATCACGTATA	GTTACTTGCCAAACACTTCC	TATGGTTACTTGCCAAACACTTCCTAGCTA	Training	0	462	16	593	150	129.463	554	101	81.8139	806	146	118.087
TTTGCATACTCTGCTGTCA	GTTACTTGCCAAACACTTCC	TATGGTTACTTGCCAAACACTTCCTAGGTA	Training	0	936	20	1303	386	358.158	1241	358	331.483	1573	301	267.389
TTTGCTCTGTCAGTCACGA	GTTACTTGCCAAACACTTCC	TATGGTTACTTGCCAAACACTTCCTAGTTA	Training	0	410	4	504	86	81.0829	569	105	99.4488	717	104	97.0049
TTTGTGAGTCATCATACAG	GTTACTTGCCAAACACTTCC	TATGGTTACTTGCCAAACACTTCCTATATA	Training	0	249	8	471	11	-4.13253	493	15	-0.839357	529	8	-8.99598
TTTGTCTATCTCAGATACT	GTTACTTGCCAAACACTTCC	TATGGTTACTTGCCAAACACTTCCTATCTA	Training	0	1082	26	1743	28	-13.8835	1749	29	-13.0277	2067	45	-4.66913
TTTGAGTATCTCTATCTGA	GTTACTTGCCAAACACTTCC	TATGGTTACTTGCCAAACACTTCCTATGTA	Training	0	1098	49	1715	34	-42.5346	1848	41	-41.4699	2085	52	-41.0464
TTTGATCGTCATATCTCAC	GTTACTTGCCAAACACTTCC	TATGGTTACTTGCCAAACACTTCCTATTTA	Training	0	1001	35	1412	46	-3.37063	1508	53	0.272727	1802	57	-6.00699
TTTGAGATATCAGCTATCA	GTTACTTGCCAAACACTTCC	TATGGTTACTTGCCAAACACTTCCTCAATA	Training	0	642	17	843	27	4.67757	841	33	10.7305	981	29	3.02336
TTTGTGACAGTAGTCATAG	GTTACTTGCCAAACACTTCC	TATGGTTACTTGCCAAACACTTCCTCACTA	Training	0	627	23	755	21	-6.69537	722	19	-7.48485	940	24	-10.4817
TTTGCTCTGCTACACGCTA	GTTACTTGCCAAACACTTCC	TATGGTTACTTGCCAAACACTTCCTCAGTA	Training	0	550	35	813	19	-32.7364	784	22	-27.8909	931	41	-18.2455
TTTGAGCACTCTAGTCAGT	GTTACTTGCCAAACACTTCC	TATGGTTACTTGCCAAACACTTCCTCATTA	Training	0	1498	46	2200	72	4.44326	2237	83	14.3071	2460	110	34.4593
TTTGCATAGCACACATCTG	GTTACTTGCCAAACACTTCC	TATGGTTACTTGCCAAACACTTCCTCCATA	Training	0	599	10	866	28	13.5426	885	10	-4.77462	992	16	-0.560935
TTTGTGCATCATATATCTG	GTTACTTGCCAAACACTTCC	TATGGTTACTTGCCAAACACTTCCTCCCTA	Training	0	670	9	1020	11	-2.70149	945	5	-7.69403	1085	8	-6.57463
TTTGATCATCATAGCTCAT	GTTACTTGCCAAACACTTCC	TATGGTTACTTGCCAAACACTTCCTCCGTA	Training	0	1839	39	2456	59	6.91517	2447	46	-5.89396	3057	45	-19.8303
TTTGTGTCTCACATCAGTA	GTTACTTGCCAAACACTTCC	TATGGTTACTTGCCAAACACTTCCTCCTTA	Training	0	431	7	618	10	-0.037123	628	14	3.80046	829	6	-7.46404
TTTGGCACTCTAGTCTACA	GTTACTTGCCAAACACTTCC	TATGGTTACTTGCCAAACACTTCCTCGATA	Training	0	815	19	1272	41	11.346	1027	29	5.05767	1240	51	22.092
TTTGCTCTGCTACTCTAGA	GTTACTTGCCAAACACTTCC	TATGGTTACTTGCCAAACACTTCCTCGCTA	Training	0	817	18	1185	22	-4.10771	1114	21	-3.54345	1290	17	-11.4211
TTTGTACAGCACGTACTAT	GTTACTTGCCAAACACTTCC	TATGGTTACTTGCCAAACACTTCCTCGGTA	Training	0	986	32	1380	423	378.213	1266	348	306.913	1549	282	231.728
TTTGCACTCTCGCACGTAT	GTTACTTGCCAAACACTTCC	TATGGTTACTTGCCAAACACTTCCTCGTTA	Training	0	814	34	1006	64	21.9803	1051	70	26.1007	1238	86	34.2899
TTTGAGTCTCTACGTCTAC	GTTACTTGCCAAACACTTCC	TATGGTTACTTGCCAAACACTTCCTCTATA	Training	0	1143	51	1823	62	-19.3412	1862	89	5.91864	2011	71	-18.7297
TTTGCACACACATCTCGCA	GTTACTTGCCAAACACTTCC	TATGGTTACTTGCCAAACACTTCCTCTCTA	Training	0	1102	27	1674	44	2.98548	1623	51	11.235	1883	36	-10.1352
TTTGCATACACACGTCACT	GTTACTTGCCAAACACTTCC	TATGGTTACTTGCCAAACACTTCCTCTGTA	Training	0	708	16	1039	12	-11.4802	1007	12	-10.7571	1044	19	-4.59322
TTTGTCTACTAGCGACATA	GTTACTTGCCAAACACTTCC	TATGGTTACTTGCCAAACACTTCCTCTTTA	Training	0	1222	37	1450	40	-3.90344	1340	25	-15.5728	1528	62	15.7349
TTTGTACTACTGCATATCA	GTTACTTGCCAAACACTTCC	TATGGTTACTTGCCAAACACTTCCTGAATA	Training	0	907	7	1312	188	177.874	1305	184	173.928	1576	179	166.837
TTTGCACATCTCTGACATC	GTTACTTGCCAAACACTTCC	TATGGTTACTTGCCAAACACTTCCTGACTA	Training	0	1238	29	1667	269	229.951	1780	262	220.304	2225	232	179.88
TTTGTGAGTCATCGTATCT	GTTACTTGCCAAACACTTCC	TATGGTTACTTGCCAAACACTTCCTGAGTA	Training	0	545	14	694	134	116.172	664	118	100.943	797	126	105.527
TTTGAGTCACTCTGATACG	GTTACTTGCCAAACACTTCC	TATGGTTACTTGCCAAACACTTCCTGATTA	Training	0	879	24	1124	193	162.311	1143	146	114.792	1344	126	89.3038
TTTGAGTATACTGCATCAT	GTTACTTGCCAAACACTTCC	TATGGTTACTTGCCAAACACTTCCTGCATA	Training	0	2045	29	2643	135	97.5198	2756	118	78.9174	3394	148	99.8699
TTTGGACTATCAGCACGAT	GTTACTTGCCAAACACTTCC	TATGGTTACTTGCCAAACACTTCCTGCCTA	Training	0	566	11	852	58	41.4417	856	44	27.364	1024	45	25.0989
TTTGATGTAGTCACTAGCT	GTTACTTGCCAAACACTTCC	TATGGTTACTTGCCAAACACTTCCTGCGTA	Training	0	1615	43	2402	142	78.0458	2408	118	53.8861	2946	148	69.5616
TTTGTACTCTCGTCATATG	GTTACTTGCCAAACACTTCC	TATGGTTACTTGCCAAACACTTCCTGCTTA	Training	0	1760	38	1844	80	40.1864	1929	65	23.3511	2251	92	43.3989
TTTGCTGTCATACTCTGTC	GTTACTTGCCAAACACTTCC	TATGGTTACTTGCCAAACACTTCCTGGATA	Training	0	721	3	785	368	364.734	847	434	430.476	897	343	339.268
TTTGATGATCTATACACGT	GTTACTTGCCAAACACTTCC	TATGGTTACTTGCCAAACACTTCCTGGCTA	Training	0	848	8	749	387	379.934	725	428	421.16	997	422	412.594
TTTGCTACGACTATCTATC	GTTACTTGCCAAACACTTCC	TATGGTTACTTGCCAAACACTTCCTGGGTA	Training	0	894	22	960	453	429.376	1016	514	488.998	1220	447	416.978
TTTGTGTCTCATCTCGTGC	GTTACTTGCCAAACACTTCC	TATGGTTACTTGCCAAACACTTCCTGGTTA	Training	0	750	19	942	435	411.136	938	485	461.237	1112	459	430.829
TTTGGACATGCACACATAG	GTTACTTGCCAAACACTTCC	TATGGTTACTTGCCAAACACTTCCTGTATA	Training	0	503	4	727	7	1.21869	753	7	1.01193	918	8	0.699801
TTTGCATACATCTCAGTCT	GTTACTTGCCAAACACTTCC	TATGGTTACTTGCCAAACACTTCCTGTCTA	Training	0	1282	32	1898	60	12.624	2053	75	23.7551	2389	82	22.3682
TTTGCAGTATATATCGCGT	GTTACTTGCCAAACACTTCC	TATGGTTACTTGCCAAACACTTCCTGTGTA	Training	0	268	1	331	10	8.76493	314	4	2.82836	394	8	6.52985
TTTGTGATCACACTCTCAT	GTTACTTGCCAAACACTTCC	TATGGTTACTTGCCAAACACTTCCTGTTTA	Training	0	1528	71	2315	117	9.43128	2415	103	-9.21531	2832	128	-3.59162
TTTGTCAGTCACGTCATCG	GTTACTTGCCAAACACTTCC	TATGGTTACTTGCCAAACACTTCCTTAATA	Training	0	1148	72	1523	47	-48.5192	1562	72	-25.9652	1805	95	-18.2056
TTTGGCACGCTGTCTCGTC	GTTACTTGCCAAACACTTCC	TATGGTTACTTGCCAAACACTTCCTTACTA	Training	0	787	15	854	32	15.723	887	28	11.094	1057	35	14.8539
TTTGGTGTCTCTCTACAGT	GTTACTTGCCAAACACTTCC	TATGGTTACTTGCCAAACACTTCCTTAGTA	Training	0	1209	36	1931	50	-7.49876	2052	48	-13.1017	2246	54	-12.8784
TTTGCTAGTCATATCAGAT	GTTACTTGCCAAACACTTCC	TATGGTTACTTGCCAAACACTTCCTTATTA	Training	0	769	15	1152	37	14.5293	1214	35	11.3199	1446	46	17.7945
TTTGAGTAGCACTCTACAC	GTTACTTGCCAAACACTTCC	TATGGTTACTTGCCAAACACTTCCTTCATA	Training	0	821	24	1182	46	11.447	1281	53	15.553	1583	52	5.72473
TTTGTACATCTGCTGTCTA	GTTACTTGCCAAACACTTCC	TATGGTTACTTGCCAAACACTTCCTTCCTA	Training	0	1142	40	1623	51	-5.84764	1581	32	-23.3765	1980	53	-16.352
TTTGCTCGCTATCTCAGTC	GTTACTTGCCAAACACTTCC	TATGGTTACTTGCCAAACACTTCCTTCGTA	Training	0	384	6	485	6	-1.57812	516	4	-4.0625	539	5	-3.42188
TTTGAGTCACTGCTCGCAC	GTTACTTGCCAAACACTTCC	TATGGTTACTTGCCAAACACTTCCTTCTTA	Training	0	1023	40	1495	50	-8.45552	1516	49	-10.2766	1844	48	-24.1017
TTTGACTACATCTATATGT	GTTACTTGCCAAACACTTCC	TATGGTTACTTGCCAAACACTTCCTTGATA	Training	0	933	15	1296	33	12.164	1453	35	11.6399	1647	48	21.5209
TTTGAGAGTCACTCACACT	GTTACTTGCCAAACACTTCC	TATGGTTACTTGCCAAACACTTCCTTGCTA	Training	0	994	31	1562	74	25.2857	1497	65	18.3129	1806	57	0.676056
TTTGATATCTCTGTCGATA	GTTACTTGCCAAACACTTCC	TATGGTTACTTGCCAAACACTTCCTTGGTA	Training	0	1325	9	1593	314	303.18	1556	255	244.431	1874	202	189.271
TTTGATCGTACTATCGTCG	GTTACTTGCCAAACACTTCC	TATGGTTACTTGCCAAACACTTCCTTGTTA	Training	0	908	39	868	34	-3.28194	965	42	0.551762	1114	53	5.15198
TTTGTAGTCTCGATCTCGC	GTTACTTGCCAAACACTTCC	TATGGTTACTTGCCAAACACTTCCTTTATA	Training	0	1014	34	1581	32	-21.0118	1730	38	-20.0079	2055	63	-5.90533
TTTGGCTGCTCATCGTACT	GTTACTTGCCAAACACTTCC	TATGGTTACTTGCCAAACACTTCCTTTCTA	Training	0	1271	48	1665	54	-8.87962	1766	56	-10.6939	2144	53	-27.9693
TTTGACATATCTATATGCA	GTTACTTGCCAAACACTTCC	TATGGTTACTTGCCAAACACTTCCTTTGTA	Training	0	537	36	850	35	-21.9832	800	46	-7.63128	1069	35	-36.6648
TTTGATCGAGTCATCTCTC	GTTACTTGCCAAACACTTCC	TATGGTTACTTGCCAAACACTTCCTTTTTA	Training	0	1133	42	1861	53	-15.9868	1810	55	-12.0962	2152	60	-19.7741
TTTGTGCTATCATCGCATA	GTTACTTGCCAAACACTTCC	TATGGTTACTTGCCAAACACTTCCAGGTAA	Training	0	363	3	377	179	175.884	384	216	212.826	502	218	213.851
TTTGGTCTCTCTGAGCACA	GTTACTTGCCAAACACTTCC	TATGGTTACTTGCCAAACACTTCCAGGTAC	Training	0	1215	44	1542	902	846.158	1525	974	918.774	1742	898	834.915
TTTGAGCACTCAGTACTAT	GTTACTTGCCAAACACTTCC	TATGGTTACTTGCCAAACACTTCCAGGTAG	Training	0	456	16	445	265	249.386	491	309	291.772	629	331	308.93
TTTGACACAGCATCTCTGC	GTTACTTGCCAAACACTTCC	TATGGTTACTTGCCAAACACTTCCAGGTAT	Training	0	1390	24	1511	858	831.911	1516	950	923.824	1929	917	883.694
TTTGGCTCGCACACACACG	GTTACTTGCCAAACACTTCC	TATGGTTACTTGCCAAACACTTCCAGGTCA	Training	0	672	16	732	408	390.571	773	457	438.595	956	442	419.238
TTTGCGTCATCGATCTCGA	GTTACTTGCCAAACACTTCC	TATGGTTACTTGCCAAACACTTCCAGGTCC	Training	0	468	30	498	253	221.077	630	377	336.615	622	301	261.128
TTTGAGCATCGCACACTGC	GTTACTTGCCAAACACTTCC	TATGGTTACTTGCCAAACACTTCCAGGTCG	Training	0	1339	95	1354	832	735.936	1412	912	811.821	1762	903	777.989
TTTGGCTACATCATGTCTC	GTTACTTGCCAAACACTTCC	TATGGTTACTTGCCAAACACTTCCAGGTCT	Training	0	1235	54	1328	789	730.934	1343	781	722.278	1583	763	693.784
TTTGTAGCTATCTCTCAGA	GTTACTTGCCAAACACTTCC	TATGGTTACTTGCCAAACACTTCCAGGTGA	Training	0	863	4	954	545	540.578	977	598	593.472	1218	574	568.355
TTTGCTCAGCTCGCACTCT	GTTACTTGCCAAACACTTCC	TATGGTTACTTGCCAAACACTTCCAGGTGC	Training	0	774	25	900	517	487.93	825	474	447.353	1144	533	496.049
TTTGGCGCACTCTATCATG	GTTACTTGCCAAACACTTCC	TATGGTTACTTGCCAAACACTTCCAGGTGG	Training	0	869	29	902	516	485.899	935	584	552.797	1151	543	504.589
TTTGCATCGTCATCTGCAC	GTTACTTGCCAAACACTTCC	TATGGTTACTTGCCAAACACTTCCAGGTGT	Training	0	580	14	508	280	267.738	539	311	297.99	715	323	305.741
TTTGCTAGCTACACGTCTG	GTTACTTGCCAAACACTTCC	TATGGTTACTTGCCAAACACTTCCAGGTTC	Training	0	961	18	977	514	495.7	976	548	529.719	1120	515	494.022
TTTGGCTACGTACTCACAC	GTTACTTGCCAAACACTTCC	TATGGTTACTTGCCAAACACTTCCAGGTTG	Training	0	1060	34	1094	658	622.909	1041	672	638.609	1298	673	631.366
TTTGCTCTGCTACTACGAC	GTTACTTGCCAAACACTTCC	TATGGTTACTTGCCAAACACTTCCAGGTTT	Training	0	747	7	670	356	349.722	642	382	375.984	850	425	417.035
TTTGCTCGAGTCTCACTGA	GACCCAAGCCACGAACGAGC	TCTAGACCCAAGCCACGAACGAGCAAAATA	test	test	413	8	527	5	-5.20823	515	9	-0.975787	618	9	-2.97094
TTTGCTATCAGTCACGTCG	GACCCAAGCCACGAACGAGC	TCTAGACCCAAGCCACGAACGAGCAAACTA	test	test	867	43	974	35	-13.3068	961	39	-8.66205	1104	40	-14.7543
TTTGCACACTGAGTATATA	GACCCAAGCCACGAACGAGC	TCTAGACCCAAGCCACGAACGAGCAAAGTA	test	test	318	0	399	0	0	409	1	1	454	2	2
TTTGAGCTCTATCGTATCG	GACCCAAGCCACGAACGAGC	TCTAGACCCAAGCCACGAACGAGCAAATTA	test	test	573	36	607	20	-18.1361	598	30	-7.57068	625	35	-4.26702
TTTGATCGCACTAGTCATG	GACCCAAGCCACGAACGAGC	TCTAGACCCAAGCCACGAACGAGCAACATA	test	test	1341	39	1404	29	-11.8322	1414	31	-10.123	1743	45	-5.69128
TTTGCGTATGTCATATCTA	GACCCAAGCCACGAACGAGC	TCTAGACCCAAGCCACGAACGAGCAACCTA	test	test	763	29	784	22	-7.79817	788	17	-12.9502	897	21	-13.0931
TTTGATGCTCTATATACGC	GACCCAAGCCACGAACGAGC	TCTAGACCCAAGCCACGAACGAGCAACGTA	test	test	1009	47	836	36	-2.94153	846	33	-6.40733	1052	57	7.99703
TTTGCGACACTCTCATCAT	GACCCAAGCCACGAACGAGC	TCTAGACCCAAGCCACGAACGAGCAACTTA	test	test	265	4	385	13	7.18868	437	9	2.40377	496	9	1.51321
TTTGCATCTCACACAGTAC	GACCCAAGCCACGAACGAGC	TCTAGACCCAAGCCACGAACGAGCAAGATA	test	test	464	0	631	64	64	591	56	56	784	83	83
TTTGCTATCACACAGTAGT	GACCCAAGCCACGAACGAGC	TCTAGACCCAAGCCACGAACGAGCAAGCTA	test	test	898	21	1064	143	118.118	1079	143	117.767	1223	127	98.3998
TTTGCTGCATCGTACAGTC	GACCCAAGCCACGAACGAGC	TCTAGACCCAAGCCACGAACGAGCAAGGTA	test	test	760	35	3378	439	283.434	3335	466	312.414	4123	455	265.125
TTTGCATCTACTCTGCTGC	GACCCAAGCCACGAACGAGC	TCTAGACCCAAGCCACGAACGAGCAAGTTA	test	test	601	19	779	110	85.3727	803	87	61.614	900	72	43.5474
TTTGGCTCATCATACTGCT	GACCCAAGCCACGAACGAGC	TCTAGACCCAAGCCACGAACGAGCAATATA	test	test	1055	44	1414	46	-12.9725	1420	55	-4.22275	1709	58	-13.2758
TTTGTCATCTAGCATCATG	GACCCAAGCCACGAACGAGC	TCTAGACCCAAGCCACGAACGAGCAATCTA	test	test	981	42	1418	62	1.29052	1494	79	15.0367	1717	63	-10.5107
TTTGGCATCACATATCTAC	GACCCAAGCCACGAACGAGC	TCTAGACCCAAGCCACGAACGAGCAATGTA	test	test	782	57	1507	126	16.1547	1408	80	-22.6292	1652	93	-27.4143
TTTGTATACTCTAGTCATC	GACCCAAGCCACGAACGAGC	TCTAGACCCAAGCCACGAACGAGCAATTTA	test	test	668	28	1058	61	16.6527	995	47	5.29341	1245	50	-2.18563
TTTGGACATCTCTAGTACT	GACCCAAGCCACGAACGAGC	TCTAGACCCAAGCCACGAACGAGCACAATA	test	test	1136	26	1601	46	9.35739	1469	20	-13.6215	1716	37	-2.27465
TTTGACTCTATCACGCTAC	GACCCAAGCCACGAACGAGC	TCTAGACCCAAGCCACGAACGAGCACACTA	test	test	1383	54	1542	48	-12.2082	1670	42	-23.2061	1839	66	-5.80477
TTTGTCGCATATCTCTGTA	GACCCAAGCCACGAACGAGC	TCTAGACCCAAGCCACGAACGAGCACAGTA	test	test	548	29	752	22	-17.7956	681	22	-14.0383	798	28	-14.2299
TTTGGCTGCACGCTATCGC	GACCCAAGCCACGAACGAGC	TCTAGACCCAAGCCACGAACGAGCACATTA	test	test	417	14	534	26	8.07194	568	21	1.93046	652	21	-0.889688
TTTGCATGCACTCATCACT	GACCCAAGCCACGAACGAGC	TCTAGACCCAAGCCACGAACGAGCACCATA	test	test	584	8	786	17	6.23288	765	10	-0.479452	858	14	2.24658
TTTGTCATCATAGCTGCTC	GACCCAAGCCACGAACGAGC	TCTAGACCCAAGCCACGAACGAGCACCCTA	test	test	878	48	1510	75	-7.55125	1361	80	5.59453	1645	69	-20.9317
TTTGTGCTCATCATGTCAC	GACCCAAGCCACGAACGAGC	TCTAGACCCAAGCCACGAACGAGCACCGTA	test	test	996	56	1406	89	9.94779	1365	76	-0.746988	1619	89	-2.02811
TTTGCTACTCAGTCTATCT	GACCCAAGCCACGAACGAGC	TCTAGACCCAAGCCACGAACGAGCACCTTA	test	test	570	12	719	9	-6.13684	812	17	-0.0947368	940	18	-1.78947
TTTGGTCATAGCTACTCTA	GACCCAAGCCACGAACGAGC	TCTAGACCCAAGCCACGAACGAGCACGATA	test	test	871	9	1012	29	18.5431	987	26	15.8014	1253	24	11.0528
TTTGCTATCTATATGCTAC	GACCCAAGCCACGAACGAGC	TCTAGACCCAAGCCACGAACGAGCACGCTA	test	test	888	33	1015	39	1.28041	1139	27	-15.3277	1338	47	-2.72297
TTTGATGCATCACTATATA	GACCCAAGCCACGAACGAGC	TCTAGACCCAAGCCACGAACGAGCACGGTA	test	test	978	19	1649	236	203.964	1636	286	254.217	1996	243	204.223
TTTGTGTAGTCGTCGTCGT	GACCCAAGCCACGAACGAGC	TCTAGACCCAAGCCACGAACGAGCACGTTA	test	test	506	19	400	6	-9.01976	456	11	-6.12253	505	25	6.03755
TTTGATAGTCATACATAGA	GACCCAAGCCACGAACGAGC	TCTAGACCCAAGCCACGAACGAGCACTATA	test	test	1241	31	1814	31	-14.3135	1539	35	-3.444	2048	38	-13.1587
TTTGTCATCTCTACTGAGC	GACCCAAGCCACGAACGAGC	TCTAGACCCAAGCCACGAACGAGCACTCTA	test	test	1184	58	1679	73	-9.24831	1600	67	-11.3784	1945	64	-31.2787
TTTGGCTCATATCTGCTAT	GACCCAAGCCACGAACGAGC	TCTAGACCCAAGCCACGAACGAGCACTGTA	test	test	897	26	1199	23	-11.7536	1229	19	-16.6232	3032	36	-51.8841
TTTGTCTCATGCTCTATCA	GACCCAAGCCACGAACGAGC	TCTAGACCCAAGCCACGAACGAGCACTTTA	test	test	645	22	956	17	-15.6078	963	29	-3.84651	1142	22	-16.9519
TTTGTGCACATCTACGACA	GACCCAAGCCACGAACGAGC	TCTAGACCCAAGCCACGAACGAGCAGAATA	test	test	1140	10	1532	76	62.5614	1476	56	43.0526	1671	69	54.3421
TTTGACAGCTACATCTGAT	GACCCAAGCCACGAACGAGC	TCTAGACCCAAGCCACGAACGAGCAGACTA	test	test	1178	40	1347	104	58.2615	1376	102	55.2767	1614	103	48.1952
TTTGGATCATCTATAGCAC	GACCCAAGCCACGAACGAGC	TCTAGACCCAAGCCACGAACGAGCAGAGTA	test	test	714	27	906	87	52.7395	941	112	76.416	1028	89	50.1261
TTTGCGAGTCACTCATATG	GACCCAAGCCACGAACGAGC	TCTAGACCCAAGCCACGAACGAGCAGATTA	test	test	131	4	161	15	10.084	156	7	2.23664	167	12	6.90076
TTTGATCACATCTACGATA	GACCCAAGCCACGAACGAGC	TCTAGACCCAAGCCACGAACGAGCAGCATA	test	test	1574	16	2148	61	39.1652	1983	41	20.8424	2447	55	30.1258
TTTGTACATCGTCACGTAC	GACCCAAGCCACGAACGAGC	TCTAGACCCAAGCCACGAACGAGCAGCCTA	test	test	1498	39	1280	47	13.6756	1380	44	8.0721	1670	53	9.52203
TTTGTCACATATCATAGCG	GACCCAAGCCACGAACGAGC	TCTAGACCCAAGCCACGAACGAGCAGCGTA	test	test	1000	17	860	27	12.38	922	26	10.326	1145	30	10.535
TTTGTCATATCAGCTATCT	GACCCAAGCCACGAACGAGC	TCTAGACCCAAGCCACGAACGAGCAGCTTA	test	test	721	30	1069	64	19.5201	1070	47	2.4785	1219	62	11.2788
TTTGACTGTCTCTGCTCTC	GACCCAAGCCACGAACGAGC	TCTAGACCCAAGCCACGAACGAGCAGGATA	test	test	1103	47	1099	455	408.17	1012	479	435.878	1273	451	396.756
TTTGAGATACAGTCTCTGC	GACCCAAGCCACGAACGAGC	TCTAGACCCAAGCCACGAACGAGCAGGCTA	test	test	1215	55	1214	545	490.045	1206	642	587.407	1573	599	527.794
TTTGACACTCTGCTACTCA	GACCCAAGCCACGAACGAGC	TCTAGACCCAAGCCACGAACGAGCAGGGTA	test	test	1073	37	1207	528	486.379	1203	529	487.517	1361	530	483.069
TTTGGATGACATATATATA	GACCCAAGCCACGAACGAGC	TCTAGACCCAAGCCACGAACGAGCAGGTTA	test	test	331	5	259	114	110.088	311	147	142.302	338	142	136.894
TTTGTCAGTCTCATCTAGT	GACCCAAGCCACGAACGAGC	TCTAGACCCAAGCCACGAACGAGCAGTATA	test	test	944	33	1217	39	-3.54343	1235	29	-14.1727	1544	36	-17.9746
TTTGTGCTCATCTGTCTGT	GACCCAAGCCACGAACGAGC	TCTAGACCCAAGCCACGAACGAGCAGTCTA	test	test	460	17	533	12	-7.69783	480	30	12.2609	640	16	-7.65217
TTTGGTAGTCTCTGCATCA	GACCCAAGCCACGAACGAGC	TCTAGACCCAAGCCACGAACGAGCAGTGTA	test	test	477	30	630	23	-16.6226	583	29	-7.66667	733	29	-17.1006
TTTGCTACTATCTCTGCTG	GACCCAAGCCACGAACGAGC	TCTAGACCCAAGCCACGAACGAGCAGTTTA	test	test	627	42	705	55	7.77512	785	43	-9.58373	861	56	-1.67464
TTTGACATCAGTAGATCAT	GACCCAAGCCACGAACGAGC	TCTAGACCCAAGCCACGAACGAGCATAATA	test	test	1068	44	1551	35	-28.8989	1595	62	-3.71161	1805	58	-16.3633
TTTGACTCGATACTATATC	GACCCAAGCCACGAACGAGC	TCTAGACCCAAGCCACGAACGAGCATACTA	test	test	1237	46	1638	53	-7.91188	1606	57	-2.72191	1784	87	20.6589
TTTGCTCATCATACTCACG	GACCCAAGCCACGAACGAGC	TCTAGACCCAAGCCACGAACGAGCATAGTA	test	test	643	21	783	20	-5.57232	752	26	1.44012	998	50	17.4059
TTTGCTATCAGCACACTCT	GACCCAAGCCACGAACGAGC	TCTAGACCCAAGCCACGAACGAGCATATTA	test	test	521	18	732	23	-2.28983	651	22	-0.491363	754	23	-3.0499
TTTGTGCTACACACGCACG	GACCCAAGCCACGAACGAGC	TCTAGACCCAAGCCACGAACGAGCATCATA	test	test	386	27	469	14	-18.8057	480	30	-3.57513	555	26	-12.8212
TTTGCATACATCTGCACGC	GACCCAAGCCACGAACGAGC	TCTAGACCCAAGCCACGAACGAGCATCCTA	test	test	502	42	726	43	na	643	46	na	761	41	na
TTTGTCTGCTCTATAGTCT	GACCCAAGCCACGAACGAGC	TCTAGACCCAAGCCACGAACGAGCATCGTA	test	test	894	48	1117	45	-14.9732	1158	56	-6.1745	1456	67	-11.1745
TTTGCACTGCACATCACGC	GACCCAAGCCACGAACGAGC	TCTAGACCCAAGCCACGAACGAGCATCTTA	test	test	498	14	673	17	-1.91968	668	21	2.22088	736	42	21.3092
TTTGACTCTAGACATCGTA	GACCCAAGCCACGAACGAGC	TCTAGACCCAAGCCACGAACGAGCATGATA	test	test	1181	44	1335	57	7.26249	1372	62	10.884	1508	42	-14.1829
TTTGGATCTCTGAGTCTAT	GACCCAAGCCACGAACGAGC	TCTAGACCCAAGCCACGAACGAGCATGCTA	test	test	525	35	745	51	1.33333	691	50	3.93333	865	59	1.33333
TTTGGCTACATATCAGCTA	GACCCAAGCCACGAACGAGC	TCTAGACCCAAGCCACGAACGAGCATGGTA	test	test	1072	44	1792	212	138.448	1839	214	138.519	2236	290	198.224
TTTGTAGTCTCTGCTCGTG	GACCCAAGCCACGAACGAGC	TCTAGACCCAAGCCACGAACGAGCATGTTA	test	test	592	12	640	14	1.02703	638	13	0.0675676	766	17	1.47297
TTTGTCATATCTATCATGA	GACCCAAGCCACGAACGAGC	TCTAGACCCAAGCCACGAACGAGCATTATA	test	test	528	15	730	26	5.26136	673	10	-9.11932	732	20	-0.795455
TTTGCTCTCGTCATAGTAC	GACCCAAGCCACGAACGAGC	TCTAGACCCAAGCCACGAACGAGCATTCTA	test	test	1061	32	1368	37	-4.25919	1290	40	1.09331	1526	40	-6.02451
TTTGATACATACTACATCA	GACCCAAGCCACGAACGAGC	TCTAGACCCAAGCCACGAACGAGCATTGTA	test	test	1178	48	1522	45	-17.017	1637	69	2.29711	1930	81	2.35823
TTTGAGTCGTATCGTCACG	GACCCAAGCCACGAACGAGC	TCTAGACCCAAGCCACGAACGAGCATTTTA	test	test	921	51	869	37	-11.1205	924	38	-13.1661	1096	48	-12.6906
TTTGATCATATCATCTGAG	GACCCAAGCCACGAACGAGC	TCTAGACCCAAGCCACGAACGAGCCAAATA	test	test	742	15	999	20	-0.195418	946	19	-0.123989	1112	19	-3.47978
TTTGTATCTACTACGTATA	GACCCAAGCCACGAACGAGC	TCTAGACCCAAGCCACGAACGAGCCAACTA	test	test	693	25	665	16	-7.9899	755	21	-6.23665	893	39	6.78499
TTTGTATGCTGTCATCACA	GACCCAAGCCACGAACGAGC	TCTAGACCCAAGCCACGAACGAGCCAAGTA	test	test	1416	42	1583	40	-6.95339	1634	51	2.5339	1724	41	-10.1356
TTTGGTCATGCTATGCTAT	GACCCAAGCCACGAACGAGC	TCTAGACCCAAGCCACGAACGAGCCAATTA	test	test	741	23	962	24	-5.85965	1027	11	-20.8772	1235	27	-11.3333
TTTGCTCGCTCTACTCAGT	GACCCAAGCCACGAACGAGC	TCTAGACCCAAGCCACGAACGAGCCACATA	test	test	516	17	666	15	-6.94186	658	12	-9.67829	865	12	-16.4981
TTTGGAGTCTCATCATGAT	GACCCAAGCCACGAACGAGC	TCTAGACCCAAGCCACGAACGAGCCACCTA	test	test	879	24	1309	43	7.25939	1280	34	-0.948805	1453	51	11.3276
TTTGACGTCATACACACAC	GACCCAAGCCACGAACGAGC	TCTAGACCCAAGCCACGAACGAGCCACGTA	test	test	1012	60	1380	44	-37.8182	1214	52	-19.9763	1465	77	-9.85771
TTTGATCATAGCTACGTCA	GACCCAAGCCACGAACGAGC	TCTAGACCCAAGCCACGAACGAGCCACTTA	test	test	1474	36	1778	41	-2.42469	1850	44	-1.18318	1999	73	24.1777
TTTGACACACTACTCAGTC	GACCCAAGCCACGAACGAGC	TCTAGACCCAAGCCACGAACGAGCCAGATA	test	test	710	24	826	120	92.0789	941	122	90.1915	981	86	52.8394
TTTGGCATACACGTATAGC	GACCCAAGCCACGAACGAGC	TCTAGACCCAAGCCACGAACGAGCCAGCTA	test	test	928	38	918	158	120.409	981	173	132.83	1144	166	119.155
TTTGGTGTCTATATCTATG	GACCCAAGCCACGAACGAGC	TCTAGACCCAAGCCACGAACGAGCCAGGTA	test	test	904	14	2169	331	297.409	2117	306	273.215	2547	238	198.555
TTTGCAGTACACGTCTACT	GACCCAAGCCACGAACGAGC	TCTAGACCCAAGCCACGAACGAGCCAGTTA	test	test	248	5	327	33	26.4073	328	26	19.3871	405	36	27.8347
TTTGACATCATCTCTCGAG	GACCCAAGCCACGAACGAGC	TCTAGACCCAAGCCACGAACGAGCCATATA	test	test	911	34	1519	52	-4.69155	1468	38	-16.7881	1751	69	3.64984
TTTGATCTCACATCACTAG	GACCCAAGCCACGAACGAGC	TCTAGACCCAAGCCACGAACGAGCCATCTA	test	test	1309	64	1864	72	-19.1352	1882	57	-35.0153	2348	76	-38.7991
TTTGATCTCTGTGATCATC	GACCCAAGCCACGAACGAGC	TCTAGACCCAAGCCACGAACGAGCCATGTA	test	test	948	45	1218	51	-6.81646	1243	59	-0.00316456	1445	43	-25.5918
TTTGTAGTCATATATGCTC	GACCCAAGCCACGAACGAGC	TCTAGACCCAAGCCACGAACGAGCCATTTA	test	test	867	42	1079	47	-5.2699	1097	30	-23.1419	1216	74	15.0934
TTTGGACATATCAGTATCA	GACCCAAGCCACGAACGAGC	TCTAGACCCAAGCCACGAACGAGCCCAATA	test	test	887	18	1207	30	5.5062	1234	31	5.95829	1312	34	7.37542
TTTGTACTACATATCATAC	GACCCAAGCCACGAACGAGC	TCTAGACCCAAGCCACGAACGAGCCCACTA	test	test	714	45	1160	26	-47.1092	1048	35	-31.0504	1202	22	-53.7563
TTTGGTCTACATGTATATC	GACCCAAGCCACGAACGAGC	TCTAGACCCAAGCCACGAACGAGCCCAGTA	test	test	496	13	646	14	-2.93145	636	28	11.3306	735	12	-7.26411
TTTGATCTCTGCTACTCGC	GACCCAAGCCACGAACGAGC	TCTAGACCCAAGCCACGAACGAGCCCATTA	test	test	1633	48	2083	39	-22.2272	2092	31	-30.4917	2494	52	-21.308
TTTGTGCTCATCTATCAGC	GACCCAAGCCACGAACGAGC	TCTAGACCCAAGCCACGAACGAGCCCCATA	test	test	641	18	1042	17	-12.2605	962	13	-14.014	1219	22	-12.2309
TTTGCTACTCTCGACGTAC	GACCCAAGCCACGAACGAGC	TCTAGACCCAAGCCACGAACGAGCCCCCTA	test	test	742	24	762	15	-9.6469	868	19	-9.07547	922	18	-11.8221
TTTGCTATCTCTGCTGCTA	GACCCAAGCCACGAACGAGC	TCTAGACCCAAGCCACGAACGAGCCCCGTA	test	test	1048	44	1280	34	-19.7405	1447	34	-26.7519	1638	33	-35.771
TTTGTCTGCACGCTCTATC	GACCCAAGCCACGAACGAGC	TCTAGACCCAAGCCACGAACGAGCCCCTTA	test	test	1108	36	1440	27	-19.787	1428	38	-8.39711	1656	52	-1.80505
TTTGAGCACTCTGCTGCTA	GACCCAAGCCACGAACGAGC	TCTAGACCCAAGCCACGAACGAGCCCGATA	test	test	1039	19	1357	39	14.1848	1394	41	15.5082	1576	31	2.17998
TTTGATCGCTGTCTATCAT	GACCCAAGCCACGAACGAGC	TCTAGACCCAAGCCACGAACGAGCCCGCTA	test	test	1349	63	1517	62	-8.84581	1501	71	0.901408	1766	80	-2.47443
TTTGTACTCTACGATATAC	GACCCAAGCCACGAACGAGC	TCTAGACCCAAGCCACGAACGAGCCCGGTA	test	test	1161	48	1591	321	255.222	1655	354	285.576	2069	381	295.46
TTTGCGTACTATCATAGTA	GACCCAAGCCACGAACGAGC	TCTAGACCCAAGCCACGAACGAGCCCGTTA	test	test	423	12	502	12	-2.24113	455	9	-3.9078	541	18	2.65248
TTTGGTACATACTCTCTCA	GACCCAAGCCACGAACGAGC	TCTAGACCCAAGCCACGAACGAGCCCTATA	test	test	1656	82	2572	122	-5.35749	2684	99	-33.9034	3142	116	-39.5821
TTTGCTCAGTCATACAGTC	GACCCAAGCCACGAACGAGC	TCTAGACCCAAGCCACGAACGAGCCCTCTA	test	test	907	29	1190	38	-0.0485116	1203	40	1.53583	1320	41	-1.20507
TTTGGCATCTGCTCTATAT	GACCCAAGCCACGAACGAGC	TCTAGACCCAAGCCACGAACGAGCCCTGTA	test	test	558	24	864	24	-13.1613	845	23	-13.3441	982	27	-15.2366
TTTGCATATCGTATCTCTG	GACCCAAGCCACGAACGAGC	TCTAGACCCAAGCCACGAACGAGCCCTTTA	test	test	473	14	619	14	-4.32135	755	30	7.65328	777	22	-0.997886
TTTGTAGTCATACTGCTAC	GACCCAAGCCACGAACGAGC	TCTAGACCCAAGCCACGAACGAGCCGAATA	test	test	798	22	1047	67	38.1353	896	66	41.2982	1057	85	55.8596
TTTGTGTGTCTCTCTCAGA	GACCCAAGCCACGAACGAGC	TCTAGACCCAAGCCACGAACGAGCCGACTA	test	test	921	13	1433	100	79.7731	1359	96	76.8176	1560	95	72.9805
TTTGCATACTCTCTGACAT	GACCCAAGCCACGAACGAGC	TCTAGACCCAAGCCACGAACGAGCCGAGTA	test	test	365	16	567	63	38.1452	556	59	34.6274	572	55	29.926
TTTGCGATCTCACGCACTG	GACCCAAGCCACGAACGAGC	TCTAGACCCAAGCCACGAACGAGCCGATTA	test	test	354	17	375	53	34.9915	377	28	9.89548	420	33	12.8305
TTTGCTCTACATCTATACT	GACCCAAGCCACGAACGAGC	TCTAGACCCAAGCCACGAACGAGCCGCATA	test	test	149	3	214	22	17.6913	238	12	7.20805	278	7	1.40268
TTTGAGTATACACTAGCTA	GACCCAAGCCACGAACGAGC	TCTAGACCCAAGCCACGAACGAGCCGCCTA	test	test	756	30	830	55	22.0635	884	45	9.92063	1046	69	27.4921
TTTGATAGTCTCACTGTAT	GACCCAAGCCACGAACGAGC	TCTAGACCCAAGCCACGAACGAGCCGCGTA	test	test	698	9	764	18	8.149	835	11	0.233524	927	15	3.04728
TTTGACATCTCTGAGCTAT	GACCCAAGCCACGAACGAGC	TCTAGACCCAAGCCACGAACGAGCCGCTTA	test	test	1164	21	1545	36	8.12629	1551	40	12.018	1684	62	31.6186
TTTGCGACTATCAGCTACT	GACCCAAGCCACGAACGAGC	TCTAGACCCAAGCCACGAACGAGCCGGATA	test	test	106	3	73	28	25.934	76	40	37.8491	134	67	63.2075
TTTGCAGTCACGTACACTA	GACCCAAGCCACGAACGAGC	TCTAGACCCAAGCCACGAACGAGCCGGCTA	test	test	402	3	338	156	153.478	328	159	156.552	399	142	139.022
TTTGATGCTACTACGTCTA	GACCCAAGCCACGAACGAGC	TCTAGACCCAAGCCACGAACGAGCCGGGTA	test	test	681	11	1336	565	543.42	1285	631	610.244	1577	582	556.527
TTTGGCATCTGCACTCTCA	GACCCAAGCCACGAACGAGC	TCTAGACCCAAGCCACGAACGAGCCGGTTA	test	test	1041	42	1152	546	499.522	1049	603	560.677	1367	566	510.847
TTTGTAGATCTCTCACGTA	GACCCAAGCCACGAACGAGC	TCTAGACCCAAGCCACGAACGAGCCGTATA	test	test	959	49	2015	93	-9.9562	2214	104	-9.12409	2421	126	2.29927
TTTGCTAGCACGCTATCGT	GACCCAAGCCACGAACGAGC	TCTAGACCCAAGCCACGAACGAGCCGTCTA	test	test	855	24	976	26	-1.39649	867	24	-0.336842	1044	34	4.69474
TTTGACTATCTCACATCTA	GACCCAAGCCACGAACGAGC	TCTAGACCCAAGCCACGAACGAGCCGTGTA	test	test	1690	28	2380	50	10.568	2296	44	5.95976	2919	63	14.6379
TTTGGTGATCTCTCACACA	GACCCAAGCCACGAACGAGC	TCTAGACCCAAGCCACGAACGAGCCGTTTA	test	test	1428	32	2162	58	9.55182	2005	62	17.07	2502	76	19.9328
TTTGACACTCATATCAGCA	GACCCAAGCCACGAACGAGC	TCTAGACCCAAGCCACGAACGAGCCTAATA	test	test	1163	21	1626	17	-12.3603	1725	23	-8.14789	1984	22	-13.8246
TTTGATACACGTCACGTAT	GACCCAAGCCACGAACGAGC	TCTAGACCCAAGCCACGAACGAGCCTACTA	test	test	824	36	866	28	-9.83495	953	28	-13.6359	1055	35	-11.0922
TTTGGCACGTCATCGTCTG	GACCCAAGCCACGAACGAGC	TCTAGACCCAAGCCACGAACGAGCCTAGTA	test	test	1103	27	1499	39	2.30644	1473	46	9.94288	1954	66	18.1686
TTTGTCACAGTCACATATA	GACCCAAGCCACGAACGAGC	TCTAGACCCAAGCCACGAACGAGCCTATTA	test	test	968	40	1220	39	-11.4132	1205	28	-21.7934	1596	51	-14.9504
TTTGGCTCTCTCGACTGTA	GACCCAAGCCACGAACGAGC	TCTAGACCCAAGCCACGAACGAGCCTCATA	test	test	1160	42	1428	35	-16.7034	1373	71	21.2879	1552	70	13.8069
TTTGTCACACATCTAGCAC	GACCCAAGCCACGAACGAGC	TCTAGACCCAAGCCACGAACGAGCCTCCTA	test	test	1620	53	2300	57	-18.2469	2140	56	-14.0123	2612	108	22.5457
TTTGACTCTCGCATCTAGA	GACCCAAGCCACGAACGAGC	TCTAGACCCAAGCCACGAACGAGCCTCGTA	test	test	1100	28	1189	31	0.734545	1219	24	-7.02909	1420	22	-14.1455
TTTGGTATCGTCATCATCT	GACCCAAGCCACGAACGAGC	TCTAGACCCAAGCCACGAACGAGCCTCTTA	test	test	952	36	1388	39	-13.4874	1320	49	-0.915966	1473	26	-29.7017
TTTGACTCTCTATCAGCAT	GACCCAAGCCACGAACGAGC	TCTAGACCCAAGCCACGAACGAGCCTGATA	test	test	882	22	1286	39	6.9229	1275	44	12.1973	1376	53	18.678
TTTGGAGCTCATCGTCTGT	GACCCAAGCCACGAACGAGC	TCTAGACCCAAGCCACGAACGAGCCTGCTA	test	test	662	28	900	45	6.93353	864	47	10.4562	1035	24	-19.7764
TTTGGTCATCTACGACTAT	GACCCAAGCCACGAACGAGC	TCTAGACCCAAGCCACGAACGAGCCTGGTA	test	test	450	9	599	77	65.02	654	102	88.92	771	99	83.58
TTTGATCTCTGTGATCTCT	GACCCAAGCCACGAACGAGC	TCTAGACCCAAGCCACGAACGAGCCTGTTA	test	test	882	16	1922	68	33.1338	1940	83	47.8073	2237	92	51.4195
TTTGGATCTGCTCATATCA	GACCCAAGCCACGAACGAGC	TCTAGACCCAAGCCACGAACGAGCCTTATA	test	test	877	37	1258	30	-23.0741	1296	49	-5.67731	1427	50	-10.2041
TTTGGACTCATCTGCTATC	GACCCAAGCCACGAACGAGC	TCTAGACCCAAGCCACGAACGAGCCTTCTA	test	test	802	22	2658	120	47.0873	2623	150	78.0474	2986	139	57.0898
TTTGATAGAGTATCATCGC	GACCCAAGCCACGAACGAGC	TCTAGACCCAAGCCACGAACGAGCCTTGTA	test	test	553	17	703	16	-5.61121	657	20	-0.197107	755	10	-13.2098
TTTGTCATGCTGCACATCT	GACCCAAGCCACGAACGAGC	TCTAGACCCAAGCCACGAACGAGCCTTTTA	test	test	792	34	1184	28	-22.8283	1135	29	-19.7247	1304	32	-23.9798
TTTGTCTCATATACTATCA	GACCCAAGCCACGAACGAGC	TCTAGACCCAAGCCACGAACGAGCGAAATA	test	test	569	15	745	37	17.3603	798	42	20.9631	841	27	4.82953
TTTGGCACTCATCATCAGC	GACCCAAGCCACGAACGAGC	TCTAGACCCAAGCCACGAACGAGCGAACTA	test	test	1003	29	1423	39	-2.14357	1334	27	-11.5703	1635	50	2.72682
TTTGCACTCATCTCGATAC	GACCCAAGCCACGAACGAGC	TCTAGACCCAAGCCACGAACGAGCGAAGTA	test	test	787	20	996	42	16.6887	1107	32	3.86785	1171	41	11.2414
TTTGATGCTATCTACGTCA	GACCCAAGCCACGAACGAGC	TCTAGACCCAAGCCACGAACGAGCGAATTA	test	test	634	24	666	23	-2.21136	692	9	-17.1956	819	18	-13.0032
TTTGATCTCGCTACTCGTA	GACCCAAGCCACGAACGAGC	TCTAGACCCAAGCCACGAACGAGCGACATA	test	test	790	43	711	33	-5.7	723	21	-18.3532	971	32	-20.8519
TTTGAGTACTAGTCTATAG	GACCCAAGCCACGAACGAGC	TCTAGACCCAAGCCACGAACGAGCGACCTA	test	test	810	14	935	23	6.83951	1049	18	-0.130864	1179	14	-6.37778
TTTGTCAGCATCACACTAG	GACCCAAGCCACGAACGAGC	TCTAGACCCAAGCCACGAACGAGCGACGTA	test	test	833	16	939	14	-4.03601	1124	11	-10.5894	1123	9	-12.5702
TTTGTACACTAGCACTATA	GACCCAAGCCACGAACGAGC	TCTAGACCCAAGCCACGAACGAGCGACTTA	test	test	590	47	613	31	-17.8322	665	22	-30.9746	715	27	-29.9576
TTTGGCATCATCATCGTCG	GACCCAAGCCACGAACGAGC	TCTAGACCCAAGCCACGAACGAGCGAGATA	test	test	1111	35	1319	193	151.447	1313	202	160.636	1654	182	129.894
TTTGCGCACTCTACGTATC	GACCCAAGCCACGAACGAGC	TCTAGACCCAAGCCACGAACGAGCGAGCTA	test	test	429	16	346	46	33.0956	382	61	46.7529	437	66	49.7016
TTTGACTGTCGCGTATCTA	GACCCAAGCCACGAACGAGC	TCTAGACCCAAGCCACGAACGAGCGAGGTA	test	test	776	36	2146	283	183.443	2203	317	214.799	2641	280	157.479
TTTGTGCATCTCATACTGA	GACCCAAGCCACGAACGAGC	TCTAGACCCAAGCCACGAACGAGCGAGTTA	test	test	600	25	652	90	62.8333	670	126	98.0833	819	76	41.875
TTTGCGCACTCTACTCTAG	GACCCAAGCCACGAACGAGC	TCTAGACCCAAGCCACGAACGAGCGATATA	test	test	510	9	454	17	8.98824	487	15	6.40588	504	5	-3.89412
TTTGCTGTACACGCTCTAC	GACCCAAGCCACGAACGAGC	TCTAGACCCAAGCCACGAACGAGCGATCTA	test	test	454	34	463	38	3.32599	464	19	-15.7489	609	37	-8.60793
TTTGCTCTCAGTATCGTCG	GACCCAAGCCACGAACGAGC	TCTAGACCCAAGCCACGAACGAGCGATGTA	test	test	472	32	543	17	-19.8136	505	23	-11.2373	690	37	-9.77966
TTTGATCATCTGCACATAG	GACCCAAGCCACGAACGAGC	TCTAGACCCAAGCCACGAACGAGCGATTTA	test	test	554	16	664	30	10.8231	650	14	-4.77256	839	32	7.76895
TTTGTCACACATAGCACTG	GACCCAAGCCACGAACGAGC	TCTAGACCCAAGCCACGAACGAGCGCAATA	test	test	1039	51	1359	71	4.29259	1348	72	5.83253	1555	51	-25.3282
TTTGCTCTCATAGTCATGT	GACCCAAGCCACGAACGAGC	TCTAGACCCAAGCCACGAACGAGCGCACTA	test	test	778	32	1246	36	-15.2494	1176	35	-13.3702	1225	51	0.614396
TTTGCATATCATATGCTCA	GACCCAAGCCACGAACGAGC	TCTAGACCCAAGCCACGAACGAGCGCAGTA	test	test	719	13	911	21	4.52851	878	25	9.12517	1164	19	-2.0459
TTTGTCGTCTATCAGTCTC	GACCCAAGCCACGAACGAGC	TCTAGACCCAAGCCACGAACGAGCGCATTA	test	test	634	9	648	20	10.8013	648	18	8.80126	761	28	17.1972
TTTGCGCTCTACTATACTA	GACCCAAGCCACGAACGAGC	TCTAGACCCAAGCCACGAACGAGCGCCATA	test	test	114	3	146	1	-2.84211	151	6	2.02632	197	2	-3.18421
TTTGGTAGATACATCTCAT	GACCCAAGCCACGAACGAGC	TCTAGACCCAAGCCACGAACGAGCGCCCTA	test	test	766	33	1022	30	-14.0287	984	22	-20.3916	1126	41	-7.50914
TTTGCGACTCACACACAGA	GACCCAAGCCACGAACGAGC	TCTAGACCCAAGCCACGAACGAGCGCCGTA	test	test	94	8	80	3	na	104	15	na	152	11	na
TTTGTGCTACACATAGCAC	GACCCAAGCCACGAACGAGC	TCTAGACCCAAGCCACGAACGAGCGCCTTA	test	test	318	8	371	19	9.66667	387	25	15.2642	395	6	-3.93711
TTTGGATCTCATAGTGTAT	GACCCAAGCCACGAACGAGC	TCTAGACCCAAGCCACGAACGAGCGCGATA	test	test	363	17	348	2	-14.2975	410	15	-4.2011	347	14	-2.25069
TTTGTCAGATACATACTAT	GACCCAAGCCACGAACGAGC	TCTAGACCCAAGCCACGAACGAGCGCGCTA	test	test	387	15	399	29	13.5349	450	20	2.55814	511	26	6.1938
TTTGACACACACACAGCAC	GACCCAAGCCACGAACGAGC	TCTAGACCCAAGCCACGAACGAGCGCGGTA	test	test	702	23	1038	74	39.9915	966	64	32.3504	1217	84	44.1268
TTTGGCTGCATCACGTCTG	GACCCAAGCCACGAACGAGC	TCTAGACCCAAGCCACGAACGAGCGCGTTA	test	test	794	17	1012	26	4.33249	976	23	2.10327	1117	17	-6.91562
TTTGTCACGATCTCACTCT	GACCCAAGCCACGAACGAGC	TCTAGACCCAAGCCACGAACGAGCGCTATA	test	test	829	38	910	23	-18.7129	1010	44	-2.29674	1086	52	2.21954
TTTGGTATCTGCATACACA	GACCCAAGCCACGAACGAGC	TCTAGACCCAAGCCACGAACGAGCGCTCTA	test	test	758	24	912	42	13.124	1009	26	-5.94723	1129	24	-11.7467
TTTGGTCTCGATCTATATC	GACCCAAGCCACGAACGAGC	TCTAGACCCAAGCCACGAACGAGCGCTGTA	test	test	579	26	812	40	3.53713	744	26	-7.40933	975	43	-0.782383
TTTGACGATATCTCATCGC	GACCCAAGCCACGAACGAGC	TCTAGACCCAAGCCACGAACGAGCGCTTTA	test	test	1219	51	1011	37	-5.29779	963	51	10.7104	1148	29	-19.0295
TTTGCGTCATCGTACACAC	GACCCAAGCCACGAACGAGC	TCTAGACCCAAGCCACGAACGAGCGGAATA	test	test	215	7	208	20	13.2279	211	17	10.1302	268	11	2.27442
TTTGGCACTCGTACTCACT	GACCCAAGCCACGAACGAGC	TCTAGACCCAAGCCACGAACGAGCGGACTA	test	test	553	24	549	53	29.1736	610	54	27.5262	685	52	22.2712
TTTGTAGCTACGTACTATC	GACCCAAGCCACGAACGAGC	TCTAGACCCAAGCCACGAACGAGCGGAGTA	test	test	705	28	746	66	36.3716	766	81	50.5773	902	69	33.1759
TTTGATATACATCACACGC	GACCCAAGCCACGAACGAGC	TCTAGACCCAAGCCACGAACGAGCGGATTA	test	test	1900	57	1985	146	86.45	2126	139	75.22	2311	139	69.67
TTTGTGCATCTCTATGCAC	GACCCAAGCCACGAACGAGC	TCTAGACCCAAGCCACGAACGAGCGGCATA	test	test	1239	41	1433	39	-8.41969	1317	35	-8.58111	1662	62	7.00242
TTTGCATGTACATCTATAC	GACCCAAGCCACGAACGAGC	TCTAGACCCAAGCCACGAACGAGCGGCCTA	test	test	207	5	346	10	1.64251	299	14	6.77778	390	10	0.57971
TTTGAGACATCACACGTCA	GACCCAAGCCACGAACGAGC	TCTAGACCCAAGCCACGAACGAGCGGCGTA	test	test	733	9	917	28	16.7408	966	31	19.1392	1092	39	25.5921
TTTGGTCGTACTCTATCGC	GACCCAAGCCACGAACGAGC	TCTAGACCCAAGCCACGAACGAGCGGCTTA	test	test	405	17	385	27	10.8395	398	24	7.29383	421	27	9.3284
TTTGACACTGCATATCTCA	GACCCAAGCCACGAACGAGC	TCTAGACCCAAGCCACGAACGAGCGGGATA	test	test	981	16	966	434	418.245	897	463	448.37	1167	478	458.966
TTTGTATACTATCTCACGC	GACCCAAGCCACGAACGAGC	TCTAGACCCAAGCCACGAACGAGCGGGCTA	test	test	1439	52	1365	658	608.674	1276	650	603.89	1542	616	560.278
TTTGCGTAGTCATATCAGC	GACCCAAGCCACGAACGAGC	TCTAGACCCAAGCCACGAACGAGCGGGGTA	test	test	323	11	254	99	90.3498	265	127	117.975	305	131	120.613
TTTGCATCGTATGTCGTCA	GACCCAAGCCACGAACGAGC	TCTAGACCCAAGCCACGAACGAGCGGGTTA	test	test	194	0	159	79	79	166	91	91	176	78	78
TTTGGATCTCATCAGTGTC	GACCCAAGCCACGAACGAGC	TCTAGACCCAAGCCACGAACGAGCGGTATA	test	test	696	17	937	27	4.11351	1064	22	-3.98851	1127	22	-5.5273
TTTGGTATATACTATCGTA	GACCCAAGCCACGAACGAGC	TCTAGACCCAAGCCACGAACGAGCGGTCTA	test	test	703	30	669	31	2.45092	598	31	5.4808	745	42	10.2077
TTTGTCACTACATCGTATA	GACCCAAGCCACGAACGAGC	TCTAGACCCAAGCCACGAACGAGCGGTGTA	test	test	696	20	864	18	-6.82759	872	13	-12.0575	1019	36	6.71839
TTTGTACTACTGCACGTAT	GACCCAAGCCACGAACGAGC	TCTAGACCCAAGCCACGAACGAGCGGTTTA	test	test	590	17	614	6	-11.6915	634	11	-7.2678	682	12	-7.65085
TTTGATCACTCTAGTCTCG	GACCCAAGCCACGAACGAGC	TCTAGACCCAAGCCACGAACGAGCGTAATA	test	test	1456	38	1635	56	13.3283	1740	72	26.5879	2070	73	18.9753
TTTGGTCTCAGTATCACTG	GACCCAAGCCACGAACGAGC	TCTAGACCCAAGCCACGAACGAGCGTACTA	test	test	616	25	579	18	-5.49838	703	27	-1.53084	830	44	10.3149
TTTGACATCTCATAGACAT	GACCCAAGCCACGAACGAGC	TCTAGACCCAAGCCACGAACGAGCGTAGTA	test	test	227	4	260	9	4.4185	258	2	-2.54626	329	2	-3.79736
TTTGACATGTCTCACTCAT	GACCCAAGCCACGAACGAGC	TCTAGACCCAAGCCACGAACGAGCGTATTA	test	test	1219	95	1430	130	18.5562	1445	127	14.3872	1660	172	42.6317
TTTGCAGTCACATCACATA	GACCCAAGCCACGAACGAGC	TCTAGACCCAAGCCACGAACGAGCGTCATA	test	test	357	7	462	12	2.94118	504	7	-2.88235	603	15	3.17647
TTTGCTCAGCTATCTCTCT	GACCCAAGCCACGAACGAGC	TCTAGACCCAAGCCACGAACGAGCGTCCTA	test	test	614	24	854	22	-11.3811	805	34	2.5342	1022	29	-10.9479
TTTGCAGTCATATCTCAGC	GACCCAAGCCACGAACGAGC	TCTAGACCCAAGCCACGAACGAGCGTCGTA	test	test	284	11	353	13	-0.672535	348	14	0.521127	439	21	3.99648
TTTGGATACACTCTGCTAC	GACCCAAGCCACGAACGAGC	TCTAGACCCAAGCCACGAACGAGCGTCTTA	test	test	1612	86	2122	113	-0.208437	2186	112	-4.62283	2504	139	5.41191
TTTGACATCAGCATACTCA	GACCCAAGCCACGAACGAGC	TCTAGACCCAAGCCACGAACGAGCGTGATA	test	test	567	31	616	50	16.321	688	43	5.38448	766	45	3.11993
TTTGGTGTATCATCTGCTC	GACCCAAGCCACGAACGAGC	TCTAGACCCAAGCCACGAACGAGCGTGCTA	test	test	587	18	684	39	18.0256	726	46	23.7376	823	45	19.7632
TTTGGCACACTCTACTCGC	GACCCAAGCCACGAACGAGC	TCTAGACCCAAGCCACGAACGAGCGTGGTA	test	test	1111	26	1523	108	72.3582	1532	89	53.1476	1801	122	79.8524
TTTGCAGTCTCATCGTAGA	GACCCAAGCCACGAACGAGC	TCTAGACCCAAGCCACGAACGAGCGTGTTA	test	test	277	14	296	17	2.03971	239	15	2.92058	356	27	9.00722
TTTGTGTCAGATCTCATCA	GACCCAAGCCACGAACGAGC	TCTAGACCCAAGCCACGAACGAGCGTTATA	test	test	894	33	1168	35	-8.11409	1243	62	16.1174	1411	60	7.91611
TTTGAGTAGTCACACTCAG	GACCCAAGCCACGAACGAGC	TCTAGACCCAAGCCACGAACGAGCGTTCTA	test	test	930	17	921	21	4.16452	927	31	14.0548	1182	35	13.3935
TTTGTCAGTCATCAGTACT	GACCCAAGCCACGAACGAGC	TCTAGACCCAAGCCACGAACGAGCGTTGTA	test	test	1168	32	1674	39	-6.86301	1590	36	-7.56164	1947	47	-6.34247
TTTGAGATCATGTCTCTGC	GACCCAAGCCACGAACGAGC	TCTAGACCCAAGCCACGAACGAGCGTTTTA	test	test	1254	59	1600	66	-9.27911	1590	66	-8.80861	2014	126	31.2424
TTTGCATACATCTATACTA	GACCCAAGCCACGAACGAGC	TCTAGACCCAAGCCACGAACGAGCTAAATA	test	test	458	8	547	4	-5.55459	625	41	30.083	619	16	5.18777
TTTGAGTATCAGCTATCGA	GACCCAAGCCACGAACGAGC	TCTAGACCCAAGCCACGAACGAGCTAACTA	test	test	1003	52	1088	39	-17.4068	1101	46	-11.0808	1362	76	5.38784
TTTGATACTCTCTGTACAT	GACCCAAGCCACGAACGAGC	TCTAGACCCAAGCCACGAACGAGCTAAGTA	test	test	824	24	1087	25	-6.66019	1073	30	-1.25243	1324	33	-5.56311
TTTGAGAGCATCTACATCA	GACCCAAGCCACGAACGAGC	TCTAGACCCAAGCCACGAACGAGCTAATTA	test	test	851	40	1250	68	9.24559	1173	60	4.86486	1358	80	16.1692
TTTGTGCTACTCTACGTAC	GACCCAAGCCACGAACGAGC	TCTAGACCCAAGCCACGAACGAGCTACATA	test	test	235	17	248	20	2.05957	318	17	-6.00426	298	9	-12.5574
TTTGGCACATGCACACATG	GACCCAAGCCACGAACGAGC	TCTAGACCCAAGCCACGAACGAGCTACCTA	test	test	742	16	810	12	-5.46631	792	17	-0.0781671	996	14	-7.47709
TTTGATACTGCTATCGCAC	GACCCAAGCCACGAACGAGC	TCTAGACCCAAGCCACGAACGAGCTACGTA	test	test	1570	78	2120	82	-23.3248	2075	77	-26.0892	2428	120	-0.626752
TTTGTGTCACATGCTACGA	GACCCAAGCCACGAACGAGC	TCTAGACCCAAGCCACGAACGAGCTACTTA	test	test	456	11	514	16	3.60088	503	9	-3.13377	611	18	3.26096
TTTGTCACTAGATCTCGTA	GACCCAAGCCACGAACGAGC	TCTAGACCCAAGCCACGAACGAGCTAGATA	test	test	713	15	866	56	37.7812	953	67	46.9509	1031	45	23.31
TTTGATCTCATCTCATACT	GACCCAAGCCACGAACGAGC	TCTAGACCCAAGCCACGAACGAGCTAGCTA	test	test	1752	53	2182	239	172.992	2248	233	164.995	2586	222	143.771
TTTGGATATATCTCTCGCT	GACCCAAGCCACGAACGAGC	TCTAGACCCAAGCCACGAACGAGCTAGGTA	test	test	810	47	1352	155	76.5506	1259	108	34.9469	1433	144	60.8506
TTTGTGTCATAGCACTCGT	GACCCAAGCCACGAACGAGC	TCTAGACCCAAGCCACGAACGAGCTAGTTA	test	test	474	15	449	23	8.79114	470	31	16.1266	646	42	21.557
TTTGTGTCATAGCTACTAT	GACCCAAGCCACGAACGAGC	TCTAGACCCAAGCCACGAACGAGCTATATA	test	test	529	13	728	34	16.1096	718	26	8.35539	802	20	0.291115
TTTGCATGCATCATCTGCT	GACCCAAGCCACGAACGAGC	TCTAGACCCAAGCCACGAACGAGCTATCTA	test	test	599	38	707	39	-5.85142	793	38	-12.3072	874	41	-14.4457
TTTGAGAGTCTCTCGTCAT	GACCCAAGCCACGAACGAGC	TCTAGACCCAAGCCACGAACGAGCTATGTA	test	test	901	44	1386	47	-20.6848	1499	41	-32.2031	1791	47	-40.4628
TTTGCAGTCATACTATCAT	GACCCAAGCCACGAACGAGC	TCTAGACCCAAGCCACGAACGAGCTATTTA	test	test	271	9	427	2	-12.1808	466	14	-1.47601	519	11	-6.23616
TTTGCTGCGCACACTCATA	GACCCAAGCCACGAACGAGC	TCTAGACCCAAGCCACGAACGAGCTCAATA	test	test	763	20	1008	21	-5.42202	1075	21	-7.17824	1234	25	-7.346
TTTGTATACTACTCTCTCA	GACCCAAGCCACGAACGAGC	TCTAGACCCAAGCCACGAACGAGCTCACTA	test	test	1461	54	1648	43	-17.9117	1675	48	-13.9097	1992	48	-25.6263
TTTGTCTCACTCATAGACA	GACCCAAGCCACGAACGAGC	TCTAGACCCAAGCCACGAACGAGCTCAGTA	test	test	1108	67	1725	67	-37.3096	1718	67	-36.8863	1927	107	-9.52437
TTTGATCTGCTATCTATAC	GACCCAAGCCACGAACGAGC	TCTAGACCCAAGCCACGAACGAGCTCATTA	test	test	1948	71	2365	65	-21.1987	2629	71	-24.8208	2915	67	-39.2449
TTTGGAGCTACATCACTCG	GACCCAAGCCACGAACGAGC	TCTAGACCCAAGCCACGAACGAGCTCCATA	test	test	448	7	719	12	0.765625	553	10	1.35938	686	8	-2.71875
TTTGGTCTCATATATACAT	GACCCAAGCCACGAACGAGC	TCTAGACCCAAGCCACGAACGAGCTCCCTA	test	test	888	22	1484	8	-28.7658	1473	18	-18.4932	1715	27	-15.4887
TTTGAGCACTCTGTCTGAT	GACCCAAGCCACGAACGAGC	TCTAGACCCAAGCCACGAACGAGCTCCGTA	test	test	1041	27	1534	36	-3.78674	1479	22	-16.3602	1845	35	-12.853
TTTGGTAGTCACGTATGTC	GACCCAAGCCACGAACGAGC	TCTAGACCCAAGCCACGAACGAGCTCCTTA	test	test	569	19	617	11	-9.60281	613	9	-11.4692	707	22	-1.60808
TTTGGTCATCATCTAGCAG	GACCCAAGCCACGAACGAGC	TCTAGACCCAAGCCACGAACGAGCTCGATA	test	test	889	19	1247	35	8.34871	1248	33	6.32733	1518	31	-1.44319
TTTGCTCTCTCGTACTGCT	GACCCAAGCCACGAACGAGC	TCTAGACCCAAGCCACGAACGAGCTCGCTA	test	test	387	8	545	13	1.73385	516	7	-3.66667	605	5	-7.50646
TTTGATCTGTCGCGTATCA	GACCCAAGCCACGAACGAGC	TCTAGACCCAAGCCACGAACGAGCTCGGTA	test	test	931	26	1044	89	59.8443	1190	116	82.7669	1318	104	67.1923
TTTGCACACAGTCACATAT	GACCCAAGCCACGAACGAGC	TCTAGACCCAAGCCACGAACGAGCTCGTTA	test	test	1098	40	1255	29	-16.7195	1243	45	-0.282332	1451	53	0.140255
TTTGGTCTACTCATCTCTA	GACCCAAGCCACGAACGAGC	TCTAGACCCAAGCCACGAACGAGCTCTATA	test	test	618	24	779	26	-4.25243	824	31	-1	1012	39	-0.300971
TTTGCGTCACTACATATGC	GACCCAAGCCACGAACGAGC	TCTAGACCCAAGCCACGAACGAGCTCTCTA	test	test	207	4	203	6	2.07729	231	1	-3.46377	204	2	-1.94203
TTTGACTAGCATCGTCACT	GACCCAAGCCACGAACGAGC	TCTAGACCCAAGCCACGAACGAGCTCTGTA	test	test	1403	42	1865	55	-0.830364	1843	36	-19.1718	2158	56	-8.60157
TTTGTACATCACTAGCATC	GACCCAAGCCACGAACGAGC	TCTAGACCCAAGCCACGAACGAGCTCTTTA	test	test	961	37	1282	46	-3.359	1224	37	-10.1259	1419	50	-4.63371
TTTGCTCTCTGCTACACGA	GACCCAAGCCACGAACGAGC	TCTAGACCCAAGCCACGAACGAGCTGAATA	test	test	1222	21	1673	89	60.2496	1671	105	76.284	2010	110	75.4583
TTTGGTCTCGCATCACACG	GACCCAAGCCACGAACGAGC	TCTAGACCCAAGCCACGAACGAGCTGACTA	test	test	500	12	662	58	42.112	635	53	37.76	800	54	34.8
TTTGCATATCTGCTCATAG	GACCCAAGCCACGAACGAGC	TCTAGACCCAAGCCACGAACGAGCTGAGTA	test	test	349	5	494	34	26.9226	473	32	25.2235	584	37	28.6332
TTTGATGTCTCTGCTACAT	GACCCAAGCCACGAACGAGC	TCTAGACCCAAGCCACGAACGAGCTGATTA	test	test	1351	47	1387	126	77.7476	1363	110	62.5825	1667	107	49.0067
TTTGACTCTCTAGCGACAT	GACCCAAGCCACGAACGAGC	TCTAGACCCAAGCCACGAACGAGCTGCATA	test	test	1016	31	1387	63	20.6801	1443	46	1.97146	1840	81	24.8583
TTTGTCATCACTCGACTAT	GACCCAAGCCACGAACGAGC	TCTAGACCCAAGCCACGAACGAGCTGCCTA	test	test	646	28	719	37	5.83591	726	36	4.53251	936	22	-18.5697
TTTGTATGTATCACACATA	GACCCAAGCCACGAACGAGC	TCTAGACCCAAGCCACGAACGAGCTGCGTA	test	test	704	27	827	36	4.28267	829	13	-18.794	980	22	-15.5852
TTTGAGCATATCACACGAT	GACCCAAGCCACGAACGAGC	TCTAGACCCAAGCCACGAACGAGCTGCTTA	test	test	834	42	864	33	-10.5108	971	43	-5.89928	1087	36	-18.741
TTTGTCACTCTATCGCACT	GACCCAAGCCACGAACGAGC	TCTAGACCCAAGCCACGAACGAGCTGGATA	test	test	1216	16	984	397	384.053	1072	507	492.895	1325	452	434.566
TTTGTCACGCTGTCTATCT	GACCCAAGCCACGAACGAGC	TCTAGACCCAAGCCACGAACGAGCTGGCTA	test	test	753	18	766	336	317.689	749	370	352.096	1053	394	368.829
TTTGGAGTCACATCATGTA	GACCCAAGCCACGAACGAGC	TCTAGACCCAAGCCACGAACGAGCTGGGTA	test	test	452	17	426	168	151.978	402	145	129.881	516	155	135.593
TTTGGCTCTCTGTCTCTCG	GACCCAAGCCACGAACGAGC	TCTAGACCCAAGCCACGAACGAGCTGGTTA	test	test	1135	44	1217	489	441.821	1232	532	484.24	1459	510	453.44
TTTGGTCATCAGTATCGTC	GACCCAAGCCACGAACGAGC	TCTAGACCCAAGCCACGAACGAGCTGTATA	test	test	1230	54	1560	79	10.5122	1514	62	-4.46829	1905	75	-8.63415
TTTGTCATCTATCATATAT	GACCCAAGCCACGAACGAGC	TCTAGACCCAAGCCACGAACGAGCTGTCTA	test	test	666	32	1078	49	-2.7958	1078	59	7.2042	1340	63	-1.38438
TTTGGCATCTGCTGTCTCG	GACCCAAGCCACGAACGAGC	TCTAGACCCAAGCCACGAACGAGCTGTGTA	test	test	499	31	679	34	-8.18236	690	52	9.13427	782	50	1.41884
TTTGGAGCATCACTCTATG	GACCCAAGCCACGAACGAGC	TCTAGACCCAAGCCACGAACGAGCTGTTTA	test	test	653	20	783	22	-1.98162	735	31	8.48851	846	27	1.08882
TTTGTGTCACTACATCTCT	GACCCAAGCCACGAACGAGC	TCTAGACCCAAGCCACGAACGAGCTTAATA	test	test	643	8	1008	21	8.45879	1020	27	14.3095	1203	30	15.0327
TTTGGATCATCACAGCTAC	GACCCAAGCCACGAACGAGC	TCTAGACCCAAGCCACGAACGAGCTTACTA	test	test	794	32	938	35	-2.80353	990	43	3.10076	1159	49	2.28967
TTTGCTCTATCTGCACGCG	GACCCAAGCCACGAACGAGC	TCTAGACCCAAGCCACGAACGAGCTTAGTA	test	test	467	25	508	9	-18.1949	442	17	-6.66167	532	25	-3.47966
TTTGTACACTGTCTCACTA	GACCCAAGCCACGAACGAGC	TCTAGACCCAAGCCACGAACGAGCTTATTA	test	test	776	32	1055	33	-10.5052	1054	29	-14.4639	1306	49	-4.85567
TTTGCACATCATCGTATAG	GACCCAAGCCACGAACGAGC	TCTAGACCCAAGCCACGAACGAGCTTCATA	test	test	603	26	631	13	-14.2073	677	25	-4.19071	846	30	-6.47761
TTTGACATCTCTGCTGCAC	GACCCAAGCCACGAACGAGC	TCTAGACCCAAGCCACGAACGAGCTTCCTA	test	test	1879	79	2809	110	-8.10059	2958	105	-19.3651	3330	105	-35.0053
TTTGCTCAGTCTGTCAGAT	GACCCAAGCCACGAACGAGC	TCTAGACCCAAGCCACGAACGAGCTTCGTA	test	test	787	21	1108	26	-3.56544	1029	24	-3.45743	1281	43	8.8183
TTTGGTCTGCGTCACACTC	GACCCAAGCCACGAACGAGC	TCTAGACCCAAGCCACGAACGAGCTTCTTA	test	test	1148	49	1667	104	32.8476	1621	86	16.811	1920	124	42.0488
TTTGCATGCATCACGCTGT	GACCCAAGCCACGAACGAGC	TCTAGACCCAAGCCACGAACGAGCTTGATA	test	test	446	7	633	13	3.06502	674	8	-2.57848	767	4	-8.03812
TTTGAGTCTCGTACATAGC	GACCCAAGCCACGAACGAGC	TCTAGACCCAAGCCACGAACGAGCTTGCTA	test	test	1330	23	1553	53	26.1436	1606	43	15.2271	1856	47	14.9038
TTTGCAGATCACGCATCTG	GACCCAAGCCACGAACGAGC	TCTAGACCCAAGCCACGAACGAGCTTGGTA	test	test	367	18	351	25	7.78474	367	21	3	422	25	4.30245
TTTGGAGCACATCTAGACT	GACCCAAGCCACGAACGAGC	TCTAGACCCAAGCCACGAACGAGCTTGTTA	test	test	746	38	842	47	4.10992	858	48	4.29491	1036	73	20.2279
TTTGCTCATCGAGTCTATC	GACCCAAGCCACGAACGAGC	TCTAGACCCAAGCCACGAACGAGCTTTATA	test	test	784	26	1001	37	3.80357	1038	55	20.5765	1226	51	10.3418
TTTGACTCGCATCTATCAC	GACCCAAGCCACGAACGAGC	TCTAGACCCAAGCCACGAACGAGCTTTCTA	test	test	623	45	852	70	8.45907	723	42	-10.2231	963	59	-10.5586
TTTGGAGCTACTCACTCGA	GACCCAAGCCACGAACGAGC	TCTAGACCCAAGCCACGAACGAGCTTTGTA	test	test	558	20	659	14	-9.62007	755	32	4.93907	838	27	-3.03584
TTTGGTCACACTCGTACTC	GACCCAAGCCACGAACGAGC	TCTAGACCCAAGCCACGAACGAGCTTTTTA	test	test	886	54	1049	39	-24.9345	1129	79	10.1896	1375	79	-4.80361
TTTGTACTCTACACGTCTA	GACCCAAGCCACGAACGAGC	TCTAGACCCAAGCCACGAACGAGCAGGTAA	test	test	911	41	1390	659	596.442	1355	644	583.018	1687	656	580.076
TTTGTGCACTGTACACGTC	GACCCAAGCCACGAACGAGC	TCTAGACCCAAGCCACGAACGAGCAGGTAC	test	test	725	40	703	356	317.214	635	338	302.966	846	338	291.324
TTTGGTCTATCTCAGATAC	GACCCAAGCCACGAACGAGC	TCTAGACCCAAGCCACGAACGAGCAGGTAG	test	test	402	25	322	144	123.975	381	206	182.306	492	209	178.403
TTTGCTCATACATACTATC	GACCCAAGCCACGAACGAGC	TCTAGACCCAAGCCACGAACGAGCAGGTAT	test	test	511	32	499	252	220.751	497	237	205.877	527	225	191.998
TTTGTCACGCTCTACATAT	GACCCAAGCCACGAACGAGC	TCTAGACCCAAGCCACGAACGAGCAGGTCA	test	test	580	35	579	308	273.06	538	270	237.534	691	304	262.302
TTTGCTGTACTATCTGCAT	GACCCAAGCCACGAACGAGC	TCTAGACCCAAGCCACGAACGAGCAGGTCC	test	test	825	49	873	355	303.149	850	461	410.515	1114	469	402.835
TTTGACTCTCTCACTCGTG	GACCCAAGCCACGAACGAGC	TCTAGACCCAAGCCACGAACGAGCAGGTCG	test	test	977	63	875	441	384.577	936	531	470.644	1193	474	397.072
TTTGGACTAGCACTCATCG	GACCCAAGCCACGAACGAGC	TCTAGACCCAAGCCACGAACGAGCAGGTCT	test	test	325	29	229	100	na	234	135	na	323	143	na
TTTGGAGTATCACTCACTA	GACCCAAGCCACGAACGAGC	TCTAGACCCAAGCCACGAACGAGCAGGTGA	test	test	705	21	636	326	307.055	662	336	316.281	824	323	298.455
TTTGTAGATCGACATCTCG	GACCCAAGCCACGAACGAGC	TCTAGACCCAAGCCACGAACGAGCAGGTGC	test	test	1115	27	830	384	363.901	902	461	439.158	1140	495	467.395
TTTGCAGTATCATCATCGT	GACCCAAGCCACGAACGAGC	TCTAGACCCAAGCCACGAACGAGCAGGTGG	test	test	377	26	351	190	165.793	337	176	152.759	349	158	133.931
TTTGCATAGCTACATGCAC	GACCCAAGCCACGAACGAGC	TCTAGACCCAAGCCACGAACGAGCAGGTGT	test	test	548	17	396	203	190.715	411	183	170.25	471	179	164.389
TTTGTATCACTCTGCTGAC	GACCCAAGCCACGAACGAGC	TCTAGACCCAAGCCACGAACGAGCAGGTTC	test	test	209	4	178	73	69.5933	183	81	77.4976	184	71	67.4785
TTTGGATCATATCAGTCTG	GACCCAAGCCACGAACGAGC	TCTAGACCCAAGCCACGAACGAGCAGGTTG	test	test	1050	55	898	481	433.962	873	496	450.271	1122	455	396.229
TTTGTATCTGCTACACGCT	GACCCAAGCCACGAACGAGC	TCTAGACCCAAGCCACGAACGAGCAGGTTT	test	test	229	8	181	95	88.6769	210	105	97.6638	210	68	60.6638
TTTGATATCTCGATACTAT	GGCAGTGACCATAGGTCTCC	TGGTGGCAGTGACCATAGGTCTCCAAAATA	Training	4	685	15	792	24	6.65693	812	22	4.21898	941	35	14.3942
TTTGTCTCTGCTCGATATC	GGCAGTGACCATAGGTCTCC	TGGTGGCAGTGACCATAGGTCTCCAAACTA	Training	4	919	42	1024	42	-4.79869	1122	53	1.72252	1372	45	-17.7029
TTTGATGCATCTCACGTCA	GGCAGTGACCATAGGTCTCC	TGGTGGCAGTGACCATAGGTCTCCAAAGTA	Training	4	704	15	838	27	9.14489	975	23	2.22585	1069	36	13.223
TTTGGACTCTATACTATAC	GGCAGTGACCATAGGTCTCC	TGGTGGCAGTGACCATAGGTCTCCAAATTA	Training	4	365	4	457	9	3.99178	527	10	4.22466	461	22	16.9479
TTTGGTCGTACATCTCTGA	GGCAGTGACCATAGGTCTCC	TGGTGGCAGTGACCATAGGTCTCCAACATA	Training	4	401	19	452	22	0.583541	470	20	-2.26933	564	33	6.27681
TTTGTATATACACTAGTAT	GGCAGTGACCATAGGTCTCC	TGGTGGCAGTGACCATAGGTCTCCAACCTA	Training	4	631	9	910	22	9.0206	831	13	1.14739	925	13	-0.193344
TTTGATCTCTCTGTACTAC	GGCAGTGACCATAGGTCTCC	TGGTGGCAGTGACCATAGGTCTCCAACGTA	Training	4	862	39	1048	50	2.58469	1072	46	-2.50116	1152	54	1.87935
TTTGAGATATCAGCACACG	GGCAGTGACCATAGGTCTCC	TGGTGGCAGTGACCATAGGTCTCCAACTTA	Training	4	457	21	518	16	-7.80306	569	14	-12.1466	612	16	-12.1225
TTTGTGCACGTACTACGTA	GGCAGTGACCATAGGTCTCC	TGGTGGCAGTGACCATAGGTCTCCAAGATA	Training	4	299	2	267	52	50.214	321	78	75.8528	380	63	60.4582
TTTGCATAGTCACACACGA	GGCAGTGACCATAGGTCTCC	TGGTGGCAGTGACCATAGGTCTCCAAGCTA	Training	4	390	9	411	144	134.515	378	99	90.2769	524	105	92.9077
TTTGGTCTGCTCATCACTC	GGCAGTGACCATAGGTCTCC	TGGTGGCAGTGACCATAGGTCTCCAAGGTA	Training	4	836	13	1711	587	560.394	1721	608	581.238	1975	496	465.288
TTTGCATCATAGTGTCTCT	GGCAGTGACCATAGGTCTCC	TGGTGGCAGTGACCATAGGTCTCCAAGTTA	Training	4	451	9	555	152	140.925	577	145	133.486	791	103	87.2151
TTTGTATGAGTACATATCA	GGCAGTGACCATAGGTCTCC	TGGTGGCAGTGACCATAGGTCTCCAATATA	Training	4	397	11	408	15	3.69521	499	16	2.1738	567	14	-1.71033
TTTGACTCTCAGTACTAGC	GGCAGTGACCATAGGTCTCC	TGGTGGCAGTGACCATAGGTCTCCAATCTA	Training	4	299	5	309	8	2.83278	318	3	-2.31773	421	8	0.959866
TTTGCTGCATCATCATCTA	GGCAGTGACCATAGGTCTCC	TGGTGGCAGTGACCATAGGTCTCCAATGTA	Training	4	647	33	933	36	-11.5873	857	29	-14.711	1045	37	-16.2998
TTTGAGTATATCAGTCTCA	GGCAGTGACCATAGGTCTCC	TGGTGGCAGTGACCATAGGTCTCCAATTTA	Training	4	548	8	626	6	-3.13869	614	22	13.0365	734	25	14.2847
TTTGTGTATCATCTATAGT	GGCAGTGACCATAGGTCTCC	TGGTGGCAGTGACCATAGGTCTCCACAATA	Training	4	540	6	715	8	0.0555556	699	6	-1.76667	762	13	4.53333
TTTGTGATCTCTGCATACA	GGCAGTGACCATAGGTCTCC	TGGTGGCAGTGACCATAGGTCTCCACACTA	Training	4	653	18	763	17	-4.03216	766	19	-2.11485	829	37	14.1485
TTTGAGTCTCATGTCAGTA	GGCAGTGACCATAGGTCTCC	TGGTGGCAGTGACCATAGGTCTCCACAGTA	Training	4	464	15	669	25	3.37284	637	34	13.4073	778	26	0.849138
TTTGCATCGCTCATCTATC	GGCAGTGACCATAGGTCTCC	TGGTGGCAGTGACCATAGGTCTCCACATTA	Training	4	248	2	310	11	8.5	281	2	-0.266129	377	4	0.959677
TTTGATCGATCATCACTAG	GGCAGTGACCATAGGTCTCC	TGGTGGCAGTGACCATAGGTCTCCACCATA	Training	4	1268	46	1125	31	-9.8123	1107	25	-15.1593	1374	42	-7.84543
TTTGTCACACTCGCACGTC	GGCAGTGACCATAGGTCTCC	TGGTGGCAGTGACCATAGGTCTCCACCCTA	Training	4	1237	14	1374	15	-0.550525	1388	9	-6.70897	1716	10	-9.42118
TTTGCATCTGCTGTCATCG	GGCAGTGACCATAGGTCTCC	TGGTGGCAGTGACCATAGGTCTCCACCGTA	Training	4	160	4	218	3	-2.45	231	2	-3.775	251	4	-2.275
TTTGACACGTACTATCTCA	GGCAGTGACCATAGGTCTCC	TGGTGGCAGTGACCATAGGTCTCCACCTTA	Training	4	1107	19	971	31	14.3342	948	40	23.729	1223	37	16.009
TTTGCACGTCACACACTGC	GGCAGTGACCATAGGTCTCC	TGGTGGCAGTGACCATAGGTCTCCACGATA	Training	4	92	1	83	3	na	82	3	na	105	4	na
TTTGTGTCATAGCACACTG	GGCAGTGACCATAGGTCTCC	TGGTGGCAGTGACCATAGGTCTCCACGCTA	Training	4	692	20	833	56	31.9249	852	64	39.3757	988	55	26.4451
TTTGGAGCACTCATCGTAC	GGCAGTGACCATAGGTCTCC	TGGTGGCAGTGACCATAGGTCTCCACGGTA	Training	4	528	9	808	302	288.227	884	295	279.932	1107	276	257.131
TTTGTATATCGTCATCACT	GGCAGTGACCATAGGTCTCC	TGGTGGCAGTGACCATAGGTCTCCACGTTA	Training	4	1252	35	1552	71	27.6134	1553	71	27.5855	1901	60	6.85703
TTTGCATATCTGCATCTCG	GGCAGTGACCATAGGTCTCC	TGGTGGCAGTGACCATAGGTCTCCACTATA	Training	4	407	4	417	4	-0.0982801	413	8	3.94103	480	13	8.28256
TTTGTCTATCTCTACATCA	GGCAGTGACCATAGGTCTCC	TGGTGGCAGTGACCATAGGTCTCCACTCTA	Training	4	920	16	996	12	-5.32174	1039	30	11.9304	1186	28	7.37391
TTTGTGCACTCGTACTACG	GGCAGTGACCATAGGTCTCC	TGGTGGCAGTGACCATAGGTCTCCACTGTA	Training	4	676	16	745	8	-9.63314	744	14	-3.60947	917	18	-3.70414
TTTGACTCATCTAGACTAC	GGCAGTGACCATAGGTCTCC	TGGTGGCAGTGACCATAGGTCTCCACTTTA	Training	4	674	18	822	15	-6.95252	814	31	9.26113	772	13	-7.61721
TTTGATCATGTACATAGTA	GGCAGTGACCATAGGTCTCC	TGGTGGCAGTGACCATAGGTCTCCAGAATA	Training	4	454	20	485	69	47.6344	491	66	44.37	615	90	62.9075
TTTGGCTACTCACTCTGCA	GGCAGTGACCATAGGTCTCC	TGGTGGCAGTGACCATAGGTCTCCAGACTA	Training	4	877	23	1122	226	196.575	1227	232	199.821	1383	205	168.73
TTTGCTCGACTATCGTATA	GGCAGTGACCATAGGTCTCC	TGGTGGCAGTGACCATAGGTCTCCAGAGTA	Training	4	144	3	198	31	26.875	168	29	25.5	184	24	20.1667
TTTGATGTCTCTCTAGCGC	GGCAGTGACCATAGGTCTCC	TGGTGGCAGTGACCATAGGTCTCCAGATTA	Training	4	603	6	711	87	79.9254	690	100	93.1343	818	81	72.8607
TTTGTATAGTCTGTACTAG	GGCAGTGACCATAGGTCTCC	TGGTGGCAGTGACCATAGGTCTCCAGCATA	Training	4	641	27	670	58	29.7785	573	31	6.86427	730	42	11.2512
TTTGCACACGTCATCACTC	GGCAGTGACCATAGGTCTCC	TGGTGGCAGTGACCATAGGTCTCCAGCCTA	Training	4	435	27	412	53	27.4276	532	60	26.9793	571	54	18.5586
TTTGACTACTCTGTACTAT	GGCAGTGACCATAGGTCTCC	TGGTGGCAGTGACCATAGGTCTCCAGCGTA	Training	4	600	10	749	59	46.5167	713	51	39.1167	840	16	2
TTTGGTACATCATCATGAT	GGCAGTGACCATAGGTCTCC	TGGTGGCAGTGACCATAGGTCTCCAGCTTA	Training	4	779	38	981	63	15.1463	1056	63	11.4878	1129	82	26.9268
TTTGACTACATCAGCTGCG	GGCAGTGACCATAGGTCTCC	TGGTGGCAGTGACCATAGGTCTCCAGGATA	Training	4	1162	24	1072	527	504.859	1062	524	502.065	1321	511	483.716
TTTGGCATCATCTGCTCGC	GGCAGTGACCATAGGTCTCC	TGGTGGCAGTGACCATAGGTCTCCAGGCTA	Training	4	468	10	379	186	177.902	354	215	207.436	475	215	204.85
TTTGCAGTCACTAGCTCAT	GGCAGTGACCATAGGTCTCC	TGGTGGCAGTGACCATAGGTCTCCAGGGTA	Training	4	309	8	323	157	148.638	296	177	169.337	350	156	146.939
TTTGTCATCATACAGCTAC	GGCAGTGACCATAGGTCTCC	TGGTGGCAGTGACCATAGGTCTCCAGGTTA	Training	4	598	14	629	295	280.274	586	281	267.281	703	273	256.542
TTTGATGATCATCGCATCA	GGCAGTGACCATAGGTCTCC	TGGTGGCAGTGACCATAGGTCTCCAGTATA	Training	4	1199	20	1460	39	14.6464	1385	47	23.8974	1756	36	6.70892
TTTGCGTCGTACTATCTCT	GGCAGTGACCATAGGTCTCC	TGGTGGCAGTGACCATAGGTCTCCAGTCTA	Training	4	251	6	249	25	19.0478	233	10	4.43028	287	9	2.13944
TTTGCGCTACTCTCTCGAT	GGCAGTGACCATAGGTCTCC	TGGTGGCAGTGACCATAGGTCTCCAGTGTA	Training	4	206	4	168	5	1.73786	182	1	-2.53398	188	0	-3.65049
TTTGTCATATCATATGCTC	GGCAGTGACCATAGGTCTCC	TGGTGGCAGTGACCATAGGTCTCCAGTTTA	Training	4	604	27	744	38	4.74172	760	28	-5.97351	923	37	-4.25993
TTTGACTGTATACATCTAG	GGCAGTGACCATAGGTCTCC	TGGTGGCAGTGACCATAGGTCTCCATAATA	Training	4	395	7	588	25	14.5797	603	19	8.31392	669	22	10.1443
TTTGCACTCTACTCTGATC	GGCAGTGACCATAGGTCTCC	TGGTGGCAGTGACCATAGGTCTCCATACTA	Training	4	707	29	769	17	-14.5431	739	26	-4.31259	939	29	-9.51627
TTTGTACATCTGCTATATC	GGCAGTGACCATAGGTCTCC	TGGTGGCAGTGACCATAGGTCTCCATAGTA	Training	4	738	12	991	35	18.8862	898	19	4.39837	1091	11	-6.73984
TTTGGTACATCATCTAGCG	GGCAGTGACCATAGGTCTCC	TGGTGGCAGTGACCATAGGTCTCCATATTA	Training	4	489	16	554	21	2.87321	549	36	18.0368	641	16	-4.97342
TTTGACATAGCTCATCGTA	GGCAGTGACCATAGGTCTCC	TGGTGGCAGTGACCATAGGTCTCCATCATA	Training	4	952	12	809	25	14.8025	880	23	11.9076	938	29	17.1765
TTTGACTATCTGCTCATCT	GGCAGTGACCATAGGTCTCC	TGGTGGCAGTGACCATAGGTCTCCATCCTA	Training	4	1086	34	1156	39	2.80847	1203	31	-6.66298	1504	28	-19.0866
TTTGGTCTCTCATCGAGTA	GGCAGTGACCATAGGTCTCC	TGGTGGCAGTGACCATAGGTCTCCATCGTA	Training	4	726	15	825	17	-0.0454545	795	9	-7.42562	1004	8	-12.7438
TTTGACTCATAGCACTATC	GGCAGTGACCATAGGTCTCC	TGGTGGCAGTGACCATAGGTCTCCATCTTA	Training	4	711	17	844	17	-3.18003	916	23	1.09845	1025	13	-11.5077
TTTGAGACACTCGTACATC	GGCAGTGACCATAGGTCTCC	TGGTGGCAGTGACCATAGGTCTCCATGATA	Training	4	792	28	1045	70	33.0556	986	86	51.1414	1158	81	40.0606
TTTGCACTCTGTCGTATCG	GGCAGTGACCATAGGTCTCC	TGGTGGCAGTGACCATAGGTCTCCATGCTA	Training	4	279	7	331	52	43.6953	358	41	32.0179	426	34	23.3118
TTTGTCACTCTGTCTGACG	GGCAGTGACCATAGGTCTCC	TGGTGGCAGTGACCATAGGTCTCCATGGTA	Training	4	925	22	974	347	323.835	965	333	310.049	1333	357	325.296
TTTGGCATACTCTCTATCG	GGCAGTGACCATAGGTCTCC	TGGTGGCAGTGACCATAGGTCTCCATGTTA	Training	4	637	24	996	68	30.4741	978	63	26.1523	1106	77	35.3297
TTTGTATACATCTGTCTCA	GGCAGTGACCATAGGTCTCC	TGGTGGCAGTGACCATAGGTCTCCATTATA	Training	4	948	36	1097	40	-1.65823	1119	53	10.5063	1385	50	-2.59494
TTTGCACACTATCGCTGAG	GGCAGTGACCATAGGTCTCC	TGGTGGCAGTGACCATAGGTCTCCATTCTA	Training	4	470	30	620	28	-11.5745	613	28	-11.1277	712	27	-18.4468
TTTGCTGCTACATCAGCTG	GGCAGTGACCATAGGTCTCC	TGGTGGCAGTGACCATAGGTCTCCATTGTA	Training	4	307	3	315	9	5.92182	314	4	0.931596	365	5	1.43322
TTTGACTCTCGCTGTCGTC	GGCAGTGACCATAGGTCTCC	TGGTGGCAGTGACCATAGGTCTCCATTTTA	Training	4	825	22	1138	30	-0.346667	1130	28	-2.13333	1328	40	4.58667
TTTGGATCTACATAGCGTA	GGCAGTGACCATAGGTCTCC	TGGTGGCAGTGACCATAGGTCTCCCAAATA	Training	4	416	10	526	18	5.35577	526	6	-6.64423	608	7	-7.61538
TTTGCTCGTACACTCTCAC	GGCAGTGACCATAGGTCTCC	TGGTGGCAGTGACCATAGGTCTCCCAACTA	Training	4	308	6	321	11	4.74675	350	11	4.18182	415	17	8.91558
TTTGCACTGCGTATCACTG	GGCAGTGACCATAGGTCTCC	TGGTGGCAGTGACCATAGGTCTCCCAAGTA	Training	4	157	1	184	16	14.828	173	9	7.89809	223	9	7.57962
TTTGCTGCTCTACGATCTA	GGCAGTGACCATAGGTCTCC	TGGTGGCAGTGACCATAGGTCTCCCAATTA	Training	4	314	6	381	12	4.71975	395	16	8.45223	491	21	11.6178
TTTGAGCATCTACAGTATA	GGCAGTGACCATAGGTCTCC	TGGTGGCAGTGACCATAGGTCTCCCACATA	Training	4	450	7	451	14	6.98444	405	13	6.7	567	26	17.18
TTTGTCATGCATCTCGTCT	GGCAGTGACCATAGGTCTCC	TGGTGGCAGTGACCATAGGTCTCCCACCTA	Training	4	722	30	711	44	14.4571	598	29	4.15235	709	32	2.54017
TTTGTCAGCTACTCTCAGT	GGCAGTGACCATAGGTCTCC	TGGTGGCAGTGACCATAGGTCTCCCACGTA	Training	4	663	16	1000	31	6.86727	891	19	-2.50226	1062	28	2.37104
TTTGCAGATCATATCTGCG	GGCAGTGACCATAGGTCTCC	TGGTGGCAGTGACCATAGGTCTCCCACTTA	Training	4	466	7	453	24	17.1953	486	9	1.69957	549	25	16.7532
TTTGGACACGTCATCACGT	GGCAGTGACCATAGGTCTCC	TGGTGGCAGTGACCATAGGTCTCCCAGATA	Training	4	660	20	757	232	209.061	674	215	194.576	856	200	174.061
TTTGACTCATCTCTGTGTA	GGCAGTGACCATAGGTCTCC	TGGTGGCAGTGACCATAGGTCTCCCAGCTA	Training	4	856	19	1028	287	264.182	997	325	302.87	1146	275	249.563
TTTGGCTCTGTCTCACATG	GGCAGTGACCATAGGTCTCC	TGGTGGCAGTGACCATAGGTCTCCCAGGTA	Training	4	790	4	1379	495	488.018	1238	447	440.732	1812	535	525.825
TTTGAGTACTACTGCTATC	GGCAGTGACCATAGGTCTCC	TGGTGGCAGTGACCATAGGTCTCCCAGTTA	Training	4	700	5	720	178	172.857	726	207	201.814	918	189	182.443
TTTGCTCATGTATATCATA	GGCAGTGACCATAGGTCTCC	TGGTGGCAGTGACCATAGGTCTCCCATATA	Training	4	520	21	932	38	0.361538	829	17	-16.4788	998	30	-10.3038
TTTGTAGCTCTACACTCTA	GGCAGTGACCATAGGTCTCC	TGGTGGCAGTGACCATAGGTCTCCCATCTA	Training	4	1045	41	1434	60	3.7378	1508	84	24.8344	1787	67	-3.11196
TTTGATCGTATAGTCACAT	GGCAGTGACCATAGGTCTCC	TGGTGGCAGTGACCATAGGTCTCCCATGTA	Training	4	263	5	401	24	16.3764	373	8	0.908745	481	21	11.8555
TTTGACACATGCACTATAT	GGCAGTGACCATAGGTCTCC	TGGTGGCAGTGACCATAGGTCTCCCATTTA	Training	4	1037	33	1631	49	-2.9026	1571	25	-24.9932	1859	41	-18.1581
TTTGCTACTAGCTCTACGA	GGCAGTGACCATAGGTCTCC	TGGTGGCAGTGACCATAGGTCTCCCCAATA	Training	4	439	19	480	6	-14.7745	482	10	-10.861	525	9	-13.7221
TTTGTACATCACTCGTAGT	GGCAGTGACCATAGGTCTCC	TGGTGGCAGTGACCATAGGTCTCCCCACTA	Training	4	965	28	917	16	-10.6073	995	38	9.12953	1141	24	-9.10674
TTTGATGTCTCGTCATACT	GGCAGTGACCATAGGTCTCC	TGGTGGCAGTGACCATAGGTCTCCCCAGTA	Training	4	960	43	1345	85	24.7552	1418	75	11.4854	1538	69	0.110417
TTTGGACATATCACACATG	GGCAGTGACCATAGGTCTCC	TGGTGGCAGTGACCATAGGTCTCCCCATTA	Training	4	533	12	641	6	-8.43152	701	23	7.21764	820	11	-7.46154
TTTGCAGTGTCTCATATCT	GGCAGTGACCATAGGTCTCC	TGGTGGCAGTGACCATAGGTCTCCCCCATA	Training	4	480	9	593	14	2.88125	612	14	2.525	686	13	0.1375
TTTGGTATGCACTCGTACT	GGCAGTGACCATAGGTCTCC	TGGTGGCAGTGACCATAGGTCTCCCCCCTA	Training	4	758	18	953	23	0.369393	1039	22	-2.67282	1206	35	6.36148
TTTGTATACATCTCTGACT	GGCAGTGACCATAGGTCTCC	TGGTGGCAGTGACCATAGGTCTCCCCCGTA	Training	4	920	30	1391	55	9.6413	1368	45	0.391304	1619	38	-14.7935
TTTGATCGATCATCGTCTA	GGCAGTGACCATAGGTCTCC	TGGTGGCAGTGACCATAGGTCTCCCCCTTA	Training	4	550	11	590	6	-5.8	616	15	2.68	755	13	-2.1
TTTGACGCACACTCACATC	GGCAGTGACCATAGGTCTCC	TGGTGGCAGTGACCATAGGTCTCCCCGATA	Training	4	1157	9	1309	28	17.8176	1212	31	21.5722	1503	37	25.3086
TTTGCATCGCATCATATAT	GGCAGTGACCATAGGTCTCC	TGGTGGCAGTGACCATAGGTCTCCCCGCTA	Training	4	220	0	310	14	14	286	10	10	401	8	8
TTTGGCTAGCACTCTACTC	GGCAGTGACCATAGGTCTCC	TGGTGGCAGTGACCATAGGTCTCCCCGGTA	Training	4	768	19	869	354	332.501	804	318	298.109	978	273	248.805
TTTGCTACTCGACGTATGT	GGCAGTGACCATAGGTCTCC	TGGTGGCAGTGACCATAGGTCTCCCCGTTA	Training	4	505	11	535	10	-1.65347	512	26	14.8475	536	10	-1.67525
TTTGCATGCATACTATACA	GGCAGTGACCATAGGTCTCC	TGGTGGCAGTGACCATAGGTCTCCCCTATA	Training	4	211	13	268	16	-0.511848	264	19	2.7346	296	13	-5.23697
TTTGGCGCACTCACTCAGT	GGCAGTGACCATAGGTCTCC	TGGTGGCAGTGACCATAGGTCTCCCCTCTA	Training	4	1103	19	1298	18	-4.35902	1328	21	-1.87579	1629	27	-1.06074
TTTGTAGATCTCACGCTCG	GGCAGTGACCATAGGTCTCC	TGGTGGCAGTGACCATAGGTCTCCCCTGTA	Training	4	837	31	1024	21	-16.9259	1199	13	-31.4074	1306	23	-25.3704
TTTGTGATCATACTCACAC	GGCAGTGACCATAGGTCTCC	TGGTGGCAGTGACCATAGGTCTCCCCTTTA	Training	4	793	17	1072	23	0.0189155	1075	23	-0.0453972	1225	25	-1.26103
TTTGTATCAGTCTATCTAC	GGCAGTGACCATAGGTCTCC	TGGTGGCAGTGACCATAGGTCTCCCGAATA	Training	4	364	5	337	61	56.3709	363	66	61.0137	446	75	68.8736
TTTGTGTCATGCATCGTAT	GGCAGTGACCATAGGTCTCC	TGGTGGCAGTGACCATAGGTCTCCCGACTA	Training	4	560	5	557	113	108.027	573	108	102.884	739	124	117.402
TTTGGAGTCTCACATCACA	GGCAGTGACCATAGGTCTCC	TGGTGGCAGTGACCATAGGTCTCCCGAGTA	Training	4	332	1	482	114	112.548	515	135	133.449	574	101	99.2711
TTTGCTACATCACATAGCT	GGCAGTGACCATAGGTCTCC	TGGTGGCAGTGACCATAGGTCTCCCGATTA	Training	4	677	10	671	126	116.089	621	102	92.8272	857	92	79.3412
TTTGACGTATCTCTACTAC	GGCAGTGACCATAGGTCTCC	TGGTGGCAGTGACCATAGGTCTCCCGCATA	Training	4	455	3	519	40	36.578	529	36	32.5121	596	39	35.0703
TTTGACATAGACATATCAG	GGCAGTGACCATAGGTCTCC	TGGTGGCAGTGACCATAGGTCTCCCGCCTA	Training	4	452	13	580	73	56.3186	623	61	43.0819	697	48	27.9535
TTTGTAGCACTCATCACAC	GGCAGTGACCATAGGTCTCC	TGGTGGCAGTGACCATAGGTCTCCCGCGTA	Training	4	138	0	271	19	19	197	25	25	270	9	9
TTTGATACATCAGTCATGC	GGCAGTGACCATAGGTCTCC	TGGTGGCAGTGACCATAGGTCTCCCGCTTA	Training	4	522	5	619	49	43.0709	506	29	24.1533	688	31	24.41
TTTGTCTGCGCACTCACAT	GGCAGTGACCATAGGTCTCC	TGGTGGCAGTGACCATAGGTCTCCCGGATA	Training	4	600	14	531	249	236.61	504	277	265.24	627	269	254.37
TTTGCATCGACTATCAGCT	GGCAGTGACCATAGGTCTCC	TGGTGGCAGTGACCATAGGTCTCCCGGCTA	Training	4	355	12	300	164	153.859	292	163	153.13	366	144	131.628
TTTGGTCGTCTACATCGCG	GGCAGTGACCATAGGTCTCC	TGGTGGCAGTGACCATAGGTCTCCCGGGTA	Training	4	403	5	406	218	212.963	384	215	210.236	542	235	228.275
TTTGATCTCATCGTACTAG	GGCAGTGACCATAGGTCTCC	TGGTGGCAGTGACCATAGGTCTCCCGGTTA	Training	4	730	27	494	263	244.729	482	270	252.173	554	257	236.51
TTTGCGTCACGTATCACTC	GGCAGTGACCATAGGTCTCC	TGGTGGCAGTGACCATAGGTCTCCCGTATA	Training	4	52	0	53	1	na	53	0	na	68	0	na
TTTGGTCTCGATCTCTAGT	GGCAGTGACCATAGGTCTCC	TGGTGGCAGTGACCATAGGTCTCCCGTCTA	Training	4	650	14	660	49	34.7846	790	62	44.9846	847	38	19.7569
TTTGACGTACACACTCATC	GGCAGTGACCATAGGTCTCC	TGGTGGCAGTGACCATAGGTCTCCCGTGTA	Training	4	771	21	1030	44	15.9455	1075	29	-0.280156	1102	18	-12.0156
TTTGCTCTCTAGACATATC	GGCAGTGACCATAGGTCTCC	TGGTGGCAGTGACCATAGGTCTCCCGTTTA	Training	4	424	9	606	27	14.1368	570	27	14.9009	666	20	5.86321
TTTGGCTATATCTACGACA	GGCAGTGACCATAGGTCTCC	TGGTGGCAGTGACCATAGGTCTCCCTAATA	Training	4	352	21	312	18	-0.613636	366	20	-1.83523	434	24	-1.89205
TTTGTCTCACTGTACTACG	GGCAGTGACCATAGGTCTCC	TGGTGGCAGTGACCATAGGTCTCCCTACTA	Training	4	766	23	998	25	-4.96606	922	25	-2.68407	1169	24	-11.1005
TTTGTACGTCTACATCGCA	GGCAGTGACCATAGGTCTCC	TGGTGGCAGTGACCATAGGTCTCCCTAGTA	Training	4	294	4	363	10	5.06122	399	7	1.57143	402	16	10.5306
TTTGGTACTGCTCGCACAT	GGCAGTGACCATAGGTCTCC	TGGTGGCAGTGACCATAGGTCTCCCTATTA	Training	4	699	31	880	27	-12.0272	855	36	-1.91845	1045	33	-13.3448
TTTGGACATCACACACAGA	GGCAGTGACCATAGGTCTCC	TGGTGGCAGTGACCATAGGTCTCCCTCATA	Training	4	493	6	681	9	0.711968	705	22	13.4199	807	6	-3.8215
TTTGCTCATATCAGTGTCA	GGCAGTGACCATAGGTCTCC	TGGTGGCAGTGACCATAGGTCTCCCTCCTA	Training	4	842	9	1143	10	-2.21734	1139	12	-0.174584	1317	10	-4.0772
TTTGTCATCTCTACAGTGA	GGCAGTGACCATAGGTCTCC	TGGTGGCAGTGACCATAGGTCTCCCTCGTA	Training	4	564	10	728	10	-2.9078	687	11	-1.18085	878	17	1.43262
TTTGATGCGTATCTCACTA	GGCAGTGACCATAGGTCTCC	TGGTGGCAGTGACCATAGGTCTCCCTCTTA	Training	4	1079	20	1131	26	5.03614	1201	61	38.7386	1412	46	19.8276
TTTGCTCATCTGTGTATCT	GGCAGTGACCATAGGTCTCC	TGGTGGCAGTGACCATAGGTCTCCCTGATA	Training	4	895	90	1095	124	na	1144	138	na	1201	127	na
TTTGTACTATCGCTGTCGC	GGCAGTGACCATAGGTCTCC	TGGTGGCAGTGACCATAGGTCTCCCTGCTA	Training	4	618	15	632	137	121.66	578	86	71.9709	721	94	76.5
TTTGGTCAGTCTACAGTCA	GGCAGTGACCATAGGTCTCC	TGGTGGCAGTGACCATAGGTCTCCCTGGTA	Training	4	389	14	519	181	162.321	506	215	196.789	628	192	169.398
TTTGCTGAGTCATACTATC	GGCAGTGACCATAGGTCTCC	TGGTGGCAGTGACCATAGGTCTCCCTGTTA	Training	4	723	22	882	83	56.1618	898	60	32.675	1117	64	30.0111
TTTGACTACTCTCGTACTA	GGCAGTGACCATAGGTCTCC	TGGTGGCAGTGACCATAGGTCTCCCTTATA	Training	4	890	25	1196	33	-0.595506	1105	33	1.96067	1343	57	19.2753
TTTGAGTATCACTCGTATC	GGCAGTGACCATAGGTCTCC	TGGTGGCAGTGACCATAGGTCTCCCTTCTA	Training	4	1084	27	1002	22	-2.95756	974	22	-2.26015	1189	34	4.38469
TTTGCGACATCAGTCATAG	GGCAGTGACCATAGGTCTCC	TGGTGGCAGTGACCATAGGTCTCCCTTGTA	Training	4	191	12	269	7	-9.90052	264	9	-7.58639	281	9	-8.65445
TTTGCTCGCATCTCTATCT	GGCAGTGACCATAGGTCTCC	TGGTGGCAGTGACCATAGGTCTCCCTTTTA	Training	4	627	15	708	27	10.0622	766	13	-5.32536	904	20	-1.62679
TTTGTGCACATCTACACGT	GGCAGTGACCATAGGTCTCC	TGGTGGCAGTGACCATAGGTCTCCGAAATA	Training	4	633	26	669	23	-4.47867	687	32	3.78199	760	24	-7.21643
TTTGATCATCACTACTCTA	GGCAGTGACCATAGGTCTCC	TGGTGGCAGTGACCATAGGTCTCCGAACTA	Training	4	1692	88	2113	143	33.104	2175	126	12.8794	2552	157	24.2719
TTTGTCTCTAGTCAGTCTC	GGCAGTGACCATAGGTCTCC	TGGTGGCAGTGACCATAGGTCTCCGAAGTA	Training	4	425	17	562	40	17.52	614	19	-5.56	703	30	1.88
TTTGTCACTCACGCACTCA	GGCAGTGACCATAGGTCTCC	TGGTGGCAGTGACCATAGGTCTCCGAATTA	Training	4	613	11	711	29	16.2414	634	15	3.62316	858	25	9.60359
TTTGGCTCTCATCATATGC	GGCAGTGACCATAGGTCTCC	TGGTGGCAGTGACCATAGGTCTCCGACATA	Training	4	575	13	636	18	3.62087	685	11	-4.48696	869	23	3.35304
TTTGAGTCTCTATCATGTC	GGCAGTGACCATAGGTCTCC	TGGTGGCAGTGACCATAGGTCTCCGACCTA	Training	4	792	20	861	20	-1.74242	776	9	-10.596	961	27	2.73232
TTTGGCTCTGCACACTCTC	GGCAGTGACCATAGGTCTCC	TGGTGGCAGTGACCATAGGTCTCCGACGTA	Training	4	534	6	677	16	8.39326	571	17	10.5843	807	17	7.93258
TTTGCATATCACTCGTGTA	GGCAGTGACCATAGGTCTCC	TGGTGGCAGTGACCATAGGTCTCCGACTTA	Training	4	540	8	446	6	-0.607407	446	8	1.39259	539	2	-5.98519
TTTGGCACTGCATCTCGTA	GGCAGTGACCATAGGTCTCC	TGGTGGCAGTGACCATAGGTCTCCGAGATA	Training	4	209	1	174	63	62.1675	195	61	60.067	211	43	41.9904
TTTGCGTACTACTATATAT	GGCAGTGACCATAGGTCTCC	TGGTGGCAGTGACCATAGGTCTCCGAGCTA	Training	4	275	14	233	82	70.1382	251	81	68.2218	301	70	54.6764
TTTGGTCAGTATCTCTACT	GGCAGTGACCATAGGTCTCC	TGGTGGCAGTGACCATAGGTCTCCGAGGTA	Training	4	550	21	730	187	159.127	748	201	172.44	987	221	183.315
TTTGGCACATATCACGCTA	GGCAGTGACCATAGGTCTCC	TGGTGGCAGTGACCATAGGTCTCCGAGTTA	Training	4	745	28	720	227	199.94	597	160	137.562	762	201	172.361
TTTGTGTATACTACTATAC	GGCAGTGACCATAGGTCTCC	TGGTGGCAGTGACCATAGGTCTCCGATATA	Training	4	419	26	438	22	-5.179	496	23	-7.77804	457	27	-1.358
TTTGTATCGCATCTCTAGA	GGCAGTGACCATAGGTCTCC	TGGTGGCAGTGACCATAGGTCTCCGATCTA	Training	4	520	36	475	25	-7.88462	514	26	-9.58462	475	23	-9.88462
TTTGCTATATCACTCTAGA	GGCAGTGACCATAGGTCTCC	TGGTGGCAGTGACCATAGGTCTCCGATGTA	Training	4	312	16	423	19	-2.69231	447	19	-3.92308	485	35	10.1282
TTTGTCGTATCGCATCATC	GGCAGTGACCATAGGTCTCC	TGGTGGCAGTGACCATAGGTCTCCGATTTA	Training	4	414	24	419	21	-3.28986	380	22	-0.0289855	443	23	-2.68116
TTTGACTGCATATCATCAC	GGCAGTGACCATAGGTCTCC	TGGTGGCAGTGACCATAGGTCTCCGCAATA	Training	4	568	20	713	14	-11.1056	662	24	0.690141	704	15	-9.78873
TTTGTACTCTCTCACTGCT	GGCAGTGACCATAGGTCTCC	TGGTGGCAGTGACCATAGGTCTCCGCACTA	Training	4	942	37	1040	47	6.15074	1074	33	-9.18471	1306	49	-2.29724
TTTGCATCTGTAGCACATC	GGCAGTGACCATAGGTCTCC	TGGTGGCAGTGACCATAGGTCTCCGCAGTA	Training	4	191	2	216	1	-1.26178	223	3	0.664921	287	4	0.994764
TTTGATCACACGTCACTAT	GGCAGTGACCATAGGTCTCC	TGGTGGCAGTGACCATAGGTCTCCGCATTA	Training	4	890	27	708	24	2.52135	689	20	-0.902247	870	18	-8.39326
TTTGAGTCTATCGTATACT	GGCAGTGACCATAGGTCTCC	TGGTGGCAGTGACCATAGGTCTCCGCCATA	Training	4	505	35	409	22	-6.34653	387	22	-4.82178	478	29	-4.12871
TTTGATCAGTCTATATCAG	GGCAGTGACCATAGGTCTCC	TGGTGGCAGTGACCATAGGTCTCCGCCCTA	Training	4	873	22	914	11	-12.0332	987	28	3.12715	1052	44	17.4891
TTTGTACATACATCTCAGT	GGCAGTGACCATAGGTCTCC	TGGTGGCAGTGACCATAGGTCTCCGCCGTA	Training	4	496	8	635	10	-0.241935	592	17	7.45161	699	9	-2.27419
TTTGTCTCTCGCACTCTGT	GGCAGTGACCATAGGTCTCC	TGGTGGCAGTGACCATAGGTCTCCGCCTTA	Training	4	758	14	850	10	-5.69921	814	20	4.9657	1117	35	14.3694
TTTGTACTGCTACATCTAT	GGCAGTGACCATAGGTCTCC	TGGTGGCAGTGACCATAGGTCTCCGCGATA	Training	4	921	59	865	97	41.5874	876	65	8.88274	1124	102	29.9957
TTTGTACTGTCGTCATCAC	GGCAGTGACCATAGGTCTCC	TGGTGGCAGTGACCATAGGTCTCCGCGCTA	Training	4	747	32	1043	82	37.3199	1088	77	30.3922	1175	93	42.6653
TTTGTCTCATATCTACTCT	GGCAGTGACCATAGGTCTCC	TGGTGGCAGTGACCATAGGTCTCCGCGGTA	Training	4	806	8	871	178	169.355	1024	221	210.836	1279	169	156.305
TTTGACGCTGTCTCATCAC	GGCAGTGACCATAGGTCTCC	TGGTGGCAGTGACCATAGGTCTCCGCGTTA	Training	4	545	11	613	26	13.6275	618	31	18.5266	760	40	24.6606
TTTGATACTCTCAGTCACG	GGCAGTGACCATAGGTCTCC	TGGTGGCAGTGACCATAGGTCTCCGCTATA	Training	4	677	38	692	21	-17.8419	776	31	-12.5569	825	50	3.69276
TTTGCTGAGTCATACATAC	GGCAGTGACCATAGGTCTCC	TGGTGGCAGTGACCATAGGTCTCCGCTCTA	Training	4	525	15	521	17	2.11429	541	13	-2.45714	677	7	-12.3429
TTTGTGTCATCATCGCATG	GGCAGTGACCATAGGTCTCC	TGGTGGCAGTGACCATAGGTCTCCGCTGTA	Training	4	756	24	882	22	-6	924	27	-2.33333	1011	33	0.904762
TTTGCATATACTGCTACGA	GGCAGTGACCATAGGTCTCC	TGGTGGCAGTGACCATAGGTCTCCGCTTTA	Training	4	198	1	194	1	0.020202	209	2	0.944444	275	0	-1.38889
TTTGCTCACGCATCTCATC	GGCAGTGACCATAGGTCTCC	TGGTGGCAGTGACCATAGGTCTCCGGAATA	Training	4	965	27	964	185	158.028	949	159	132.448	1076	162	131.894
TTTGAGACTCACTCTATCA	GGCAGTGACCATAGGTCTCC	TGGTGGCAGTGACCATAGGTCTCCGGACTA	Training	4	621	16	609	129	113.309	630	154	137.768	685	108	90.351
TTTGGATCATCATCACATA	GGCAGTGACCATAGGTCTCC	TGGTGGCAGTGACCATAGGTCTCCGGAGTA	Training	4	680	16	850	122	102	910	125	103.588	1124	137	110.553
TTTGGTATACATCATCTCA	GGCAGTGACCATAGGTCTCC	TGGTGGCAGTGACCATAGGTCTCCGGATTA	Training	4	953	52	1035	171	114.526	1087	227	167.688	1380	197	121.701
TTTGATATAGTCTGTACTA	GGCAGTGACCATAGGTCTCC	TGGTGGCAGTGACCATAGGTCTCCGGCATA	Training	4	497	15	589	47	29.2233	528	34	18.0644	649	47	27.4125
TTTGCGTCATCACGTATGC	GGCAGTGACCATAGGTCTCC	TGGTGGCAGTGACCATAGGTCTCCGGCCTA	Training	4	154	9	134	14	6.16883	118	12	5.1039	182	23	12.3636
TTTGGTCATATATACTGCT	GGCAGTGACCATAGGTCTCC	TGGTGGCAGTGACCATAGGTCTCCGGCGTA	Training	4	285	7	226	10	4.44912	247	15	8.93333	319	24	16.1649
TTTGACTATCACGCATATC	GGCAGTGACCATAGGTCTCC	TGGTGGCAGTGACCATAGGTCTCCGGCTTA	Training	4	1239	35	1608	124	78.5763	1511	77	34.3164	1780	100	49.7175
TTTGATATCTCACTGCATC	GGCAGTGACCATAGGTCTCC	TGGTGGCAGTGACCATAGGTCTCCGGGATA	Training	4	540	9	384	188	181.6	415	223	216.083	438	150	142.7
TTTGTACACGATATCACTC	GGCAGTGACCATAGGTCTCC	TGGTGGCAGTGACCATAGGTCTCCGGGCTA	Training	4	1002	26	803	391	370.164	754	401	381.435	882	378	355.114
TTTGGCACTGCTATCTACG	GGCAGTGACCATAGGTCTCC	TGGTGGCAGTGACCATAGGTCTCCGGGGTA	Training	4	367	6	304	146	141.03	264	124	119.684	310	129	123.932
TTTGGACATCTCTCTCGAG	GGCAGTGACCATAGGTCTCC	TGGTGGCAGTGACCATAGGTCTCCGGGTTA	Training	4	574	5	460	205	200.993	440	256	252.167	603	229	223.747
TTTGGCACGCATCTACGTA	GGCAGTGACCATAGGTCTCC	TGGTGGCAGTGACCATAGGTCTCCGGTATA	Training	4	570	21	517	29	9.95263	491	47	28.9105	538	43	23.1789
TTTGCATATGCTGCACTAT	GGCAGTGACCATAGGTCTCC	TGGTGGCAGTGACCATAGGTCTCCGGTCTA	Training	4	262	22	287	32	na	318	31	na	387	37	na
TTTGCATCTAGCACGTATC	GGCAGTGACCATAGGTCTCC	TGGTGGCAGTGACCATAGGTCTCCGGTGTA	Training	4	153	2	129	6	4.31373	148	3	1.06536	169	8	5.79085
TTTGTGACATCACGTACAT	GGCAGTGACCATAGGTCTCC	TGGTGGCAGTGACCATAGGTCTCCGGTTTA	Training	4	442	4	550	22	17.0226	469	17	12.7557	538	23	18.1312
TTTGTCTGTCTACTCGTAC	GGCAGTGACCATAGGTCTCC	TGGTGGCAGTGACCATAGGTCTCCGTAATA	Training	4	792	25	802	29	3.68434	724	18	-4.85354	808	37	11.4949
TTTGAGTCACGTACTCACG	GGCAGTGACCATAGGTCTCC	TGGTGGCAGTGACCATAGGTCTCCGTACTA	Training	4	985	26	1095	44	15.0964	1037	43	15.6274	1220	36	3.79695
TTTGATGTACTATCTACAC	GGCAGTGACCATAGGTCTCC	TGGTGGCAGTGACCATAGGTCTCCGTAGTA	Training	4	783	33	939	45	5.42529	981	39	-2.34483	1079	30	-15.4751
TTTGCAGATACATCTATGC	GGCAGTGACCATAGGTCTCC	TGGTGGCAGTGACCATAGGTCTCCGTATTA	Training	4	216	2	246	3	0.722222	264	10	7.55556	268	3	0.518519
TTTGTGCACATCAGCACTA	GGCAGTGACCATAGGTCTCC	TGGTGGCAGTGACCATAGGTCTCCGTCATA	Training	4	584	17	730	17	-4.25	682	20	0.14726	771	27	4.55651
TTTGGATCATCACGCTGTA	GGCAGTGACCATAGGTCTCC	TGGTGGCAGTGACCATAGGTCTCCGTCCTA	Training	4	978	21	1161	21	-3.92945	1098	34	10.4233	1394	36	6.06748
TTTGGTCTACATCTATGAC	GGCAGTGACCATAGGTCTCC	TGGTGGCAGTGACCATAGGTCTCCGTCGTA	Training	4	890	35	1009	33	-6.67978	990	26	-12.9326	1100	43	-0.258427
TTTGGTCTATCATCGACAT	GGCAGTGACCATAGGTCTCC	TGGTGGCAGTGACCATAGGTCTCCGTCTTA	Training	4	628	13	682	17	2.88217	658	8	-5.62102	786	6	-10.2707
TTTGGCATACACAGCATCA	GGCAGTGACCATAGGTCTCC	TGGTGGCAGTGACCATAGGTCTCCGTGATA	Training	4	534	19	591	101	79.9719	575	66	45.5412	621	65	42.9045
TTTGTACTCTATCATATGC	GGCAGTGACCATAGGTCTCC	TGGTGGCAGTGACCATAGGTCTCCGTGCTA	Training	4	675	10	713	128	117.437	683	92	81.8815	869	95	82.1259
TTTGGATCTCTCGCATATC	GGCAGTGACCATAGGTCTCC	TGGTGGCAGTGACCATAGGTCTCCGTGGTA	Training	4	671	23	728	167	142.046	851	182	152.83	942	179	146.711
TTTGCATCTGCTATCTACG	GGCAGTGACCATAGGTCTCC	TGGTGGCAGTGACCATAGGTCTCCGTGTTA	Training	4	242	7	260	39	31.4793	325	38	28.5992	360	30	19.5868
TTTGGATCATCGTACTGCA	GGCAGTGACCATAGGTCTCC	TGGTGGCAGTGACCATAGGTCTCCGTTATA	Training	4	739	29	761	38	8.13667	736	39	10.1177	975	52	13.7388
TTTGCTGCATCTACATGCT	GGCAGTGACCATAGGTCTCC	TGGTGGCAGTGACCATAGGTCTCCGTTCTA	Training	4	555	37	568	41	3.13333	574	51	12.7333	589	38	-1.26667
TTTGCGCTCATCTCATATA	GGCAGTGACCATAGGTCTCC	TGGTGGCAGTGACCATAGGTCTCCGTTGTA	Training	4	158	1	228	5	3.55696	197	3	1.75316	297	13	11.1203
TTTGACTCACTCTATCTAT	GGCAGTGACCATAGGTCTCC	TGGTGGCAGTGACCATAGGTCTCCGTTTTA	Training	4	1169	48	1346	48	-7.26775	1195	42	-7.06758	1632	57	-10.0111
TTTGTCACGATCTCGCACA	GGCAGTGACCATAGGTCTCC	TGGTGGCAGTGACCATAGGTCTCCTAAATA	Training	4	360	13	421	22	6.79722	393	15	0.808333	500	18	-0.0555556
TTTGCAGCACACAGTCATA	GGCAGTGACCATAGGTCTCC	TGGTGGCAGTGACCATAGGTCTCCTAACTA	Training	4	404	15	581	14	-7.57178	496	13	-5.41584	626	13	-10.2426
TTTGATCTCACGCTCGATA	GGCAGTGACCATAGGTCTCC	TGGTGGCAGTGACCATAGGTCTCCTAAGTA	Training	4	1276	68	1546	97	14.6113	1513	77	-3.63009	1644	81	-6.61129
TTTGGTCAGATCATATCTC	GGCAGTGACCATAGGTCTCC	TGGTGGCAGTGACCATAGGTCTCCTAATTA	Training	4	738	25	951	23	-9.21545	896	41	10.6477	1067	37	0.855014
TTTGCTACTGCACATCTCG	GGCAGTGACCATAGGTCTCC	TGGTGGCAGTGACCATAGGTCTCCTACATA	Training	4	564	11	596	7	-4.62411	631	19	6.69326	728	25	10.8014
TTTGGTCTCTGAGCTATAT	GGCAGTGACCATAGGTCTCC	TGGTGGCAGTGACCATAGGTCTCCTACCTA	Training	4	697	16	999	32	9.06743	965	32	9.84792	1106	41	15.6112
TTTGTCATGCTGCACACTA	GGCAGTGACCATAGGTCTCC	TGGTGGCAGTGACCATAGGTCTCCTACGTA	Training	4	567	25	718	36	4.34215	715	25	-6.52557	991	41	-2.69489
TTTGTACAGTAGTCAGTCA	GGCAGTGACCATAGGTCTCC	TGGTGGCAGTGACCATAGGTCTCCTACTTA	Training	4	782	20	1060	50	22.89	1021	39	12.8875	1269	35	2.54476
TTTGAGCTCTACACTCGTA	GGCAGTGACCATAGGTCTCC	TGGTGGCAGTGACCATAGGTCTCCTAGATA	Training	4	426	10	426	100	90	499	156	144.286	513	86	73.9577
TTTGATGTCATACACGCTG	GGCAGTGACCATAGGTCTCC	TGGTGGCAGTGACCATAGGTCTCCTAGCTA	Training	4	561	11	600	157	145.235	520	127	116.804	638	96	83.4902
TTTGTGTAGTAGTCTCGCT	GGCAGTGACCATAGGTCTCC	TGGTGGCAGTGACCATAGGTCTCCTAGGTA	Training	4	388	10	429	110	98.9433	480	168	155.629	519	115	101.624
TTTGGCATCATAGTATAGT	GGCAGTGACCATAGGTCTCC	TGGTGGCAGTGACCATAGGTCTCCTAGTTA	Training	4	182	3	220	40	36.3736	273	52	47.5	261	40	35.6978
TTTGTCTCGCACTATCGCA	GGCAGTGACCATAGGTCTCC	TGGTGGCAGTGACCATAGGTCTCCTATATA	Training	4	758	33	1013	46	1.89842	1093	51	3.41557	1266	58	2.88391
TTTGCGTCACATCATCTGT	GGCAGTGACCATAGGTCTCC	TGGTGGCAGTGACCATAGGTCTCCTATCTA	Training	4	167	1	194	4	2.83832	174	4	2.95808	218	3	1.69461
TTTGATAGTCTCACTGCTG	GGCAGTGACCATAGGTCTCC	TGGTGGCAGTGACCATAGGTCTCCTATGTA	Training	4	602	23	797	23	-7.45017	797	37	6.54983	932	29	-6.60797
TTTGATGCACATCAGCTAG	GGCAGTGACCATAGGTCTCC	TGGTGGCAGTGACCATAGGTCTCCTATTTA	Training	4	1272	47	1418	82	29.6053	1469	76	21.7209	1661	95	33.6266
TTTGATAGCACATATACTG	GGCAGTGACCATAGGTCTCC	TGGTGGCAGTGACCATAGGTCTCCTCAATA	Training	4	887	62	1016	67	-4.01691	1029	50	-21.9256	1239	84	-2.60428
TTTGATCATCACGTACTCT	GGCAGTGACCATAGGTCTCC	TGGTGGCAGTGACCATAGGTCTCCTCACTA	Training	4	1288	33	1540	27	-12.4565	1511	21	-17.7135	1760	45	-0.0931677
TTTGCGTCACGCGTATCAC	GGCAGTGACCATAGGTCTCC	TGGTGGCAGTGACCATAGGTCTCCTCAGTA	Training	4	197	13	225	4	-10.8477	188	4	-8.40609	289	10	-9.07107
TTTGTCTCTAGTATAGTCT	GGCAGTGACCATAGGTCTCC	TGGTGGCAGTGACCATAGGTCTCCTCATTA	Training	4	559	12	672	12	-2.42576	649	17	3.06798	825	19	1.2898
TTTGAGTATCTCATAGACG	GGCAGTGACCATAGGTCTCC	TGGTGGCAGTGACCATAGGTCTCCTCCATA	Training	4	1325	41	1465	44	-1.33208	1504	56	9.46113	1628	52	1.62415
TTTGCATGACATCATCAGA	GGCAGTGACCATAGGTCTCC	TGGTGGCAGTGACCATAGGTCTCCTCCCTA	Training	4	441	10	606	12	-1.7415	575	13	-0.0385488	765	14	-3.34694
TTTGGTCATGCATCATCAT	GGCAGTGACCATAGGTCTCC	TGGTGGCAGTGACCATAGGTCTCCTCCGTA	Training	4	1059	29	1191	23	-9.61473	1236	26	-7.84703	1401	38	-0.365439
TTTGCTCGTACACGCTCTG	GGCAGTGACCATAGGTCTCC	TGGTGGCAGTGACCATAGGTCTCCTCCTTA	Training	4	327	7	383	4	-4.19878	329	11	3.95719	392	4	-4.39144
TTTGACTGTACTACATCTA	GGCAGTGACCATAGGTCTCC	TGGTGGCAGTGACCATAGGTCTCCTCGATA	Training	4	1211	24	1527	50	19.7374	1662	47	14.0619	1840	36	-0.465731
TTTGACTCTGCATACATCG	GGCAGTGACCATAGGTCTCC	TGGTGGCAGTGACCATAGGTCTCCTCGCTA	Training	4	1063	11	1272	22	8.83725	1311	29	15.4337	1582	24	7.62935
TTTGATGTGTCACATCTCT	GGCAGTGACCATAGGTCTCC	TGGTGGCAGTGACCATAGGTCTCCTCGGTA	Training	4	1556	70	2018	485	394.216	1792	505	424.383	2160	441	343.828
TTTGTCATCACACGCTCGT	GGCAGTGACCATAGGTCTCC	TGGTGGCAGTGACCATAGGTCTCCTCGTTA	Training	4	854	16	895	36	19.2319	924	33	15.6885	1120	39	18.0164
TTTGCATCTCGTACACGCT	GGCAGTGACCATAGGTCTCC	TGGTGGCAGTGACCATAGGTCTCCTCTATA	Training	4	414	9	486	6	-4.56522	483	12	1.5	595	24	11.0652
TTTGGTCTCATACTACATG	GGCAGTGACCATAGGTCTCC	TGGTGGCAGTGACCATAGGTCTCCTCTCTA	Training	4	1326	41	1796	49	-6.53243	1842	49	-7.95475	2279	82	11.5332
TTTGAGATCTCATCAGTGT	GGCAGTGACCATAGGTCTCC	TGGTGGCAGTGACCATAGGTCTCCTCTGTA	Training	4	828	32	1208	28	-18.686	1085	24	-17.9324	1277	47	-2.35266
TTTGCATATGCTCGTCTGT	GGCAGTGACCATAGGTCTCC	TGGTGGCAGTGACCATAGGTCTCCTCTTTA	Training	4	453	5	549	13	6.9404	616	6	-0.799117	682	4	-3.52759
TTTGGTCGTATACATCTAG	GGCAGTGACCATAGGTCTCC	TGGTGGCAGTGACCATAGGTCTCCTGAATA	Training	4	200	0	196	37	37	204	28	28	220	26	26
TTTGTCATCTATCGTACTG	GGCAGTGACCATAGGTCTCC	TGGTGGCAGTGACCATAGGTCTCCTGACTA	Training	4	937	32	969	204	170.907	951	198	165.522	1205	218	176.847
TTTGGCTCTCTCATCTGAC	GGCAGTGACCATAGGTCTCC	TGGTGGCAGTGACCATAGGTCTCCTGAGTA	Training	4	572	22	750	177	148.154	737	177	148.654	913	160	124.885
TTTGTGCTACGACTCATCA	GGCAGTGACCATAGGTCTCC	TGGTGGCAGTGACCATAGGTCTCCTGATTA	Training	4	313	2	287	49	47.1661	297	52	50.1022	457	55	52.0799
TTTGCGCTCATCATCAGCA	GGCAGTGACCATAGGTCTCC	TGGTGGCAGTGACCATAGGTCTCCTGCATA	Training	4	156	8	142	4	-3.28205	145	9	1.5641	181	18	8.71795
TTTGGTCAGCACATCTATC	GGCAGTGACCATAGGTCTCC	TGGTGGCAGTGACCATAGGTCTCCTGCCTA	Training	4	1324	44	1241	125	83.7583	1319	125	81.1662	1544	129	77.6888
TTTGTACTGCACACTCTAG	GGCAGTGACCATAGGTCTCC	TGGTGGCAGTGACCATAGGTCTCCTGCGTA	Training	4	547	30	630	44	9.4479	691	59	21.1024	714	37	-2.15905
TTTGCTCTCGCTCTACATA	GGCAGTGACCATAGGTCTCC	TGGTGGCAGTGACCATAGGTCTCCTGCTTA	Training	4	464	10	588	47	34.3276	538	42	30.4052	645	47	33.0991
TTTGATCTGAGTCATACTA	GGCAGTGACCATAGGTCTCC	TGGTGGCAGTGACCATAGGTCTCCTGGATA	Training	4	902	23	791	360	339.83	753	408	388.799	958	399	374.572
TTTGCGACATCAGTATCGC	GGCAGTGACCATAGGTCTCC	TGGTGGCAGTGACCATAGGTCTCCTGGCTA	Training	4	207	7	136	54	49.401	151	80	74.8937	212	95	87.8309
TTTGTGACACTCTACACAT	GGCAGTGACCATAGGTCTCC	TGGTGGCAGTGACCATAGGTCTCCTGGGTA	Training	4	481	15	574	267	249.1	552	312	294.786	659	241	220.449
TTTGTCAGCACTCAGTCAC	GGCAGTGACCATAGGTCTCC	TGGTGGCAGTGACCATAGGTCTCCTGGTTA	Training	4	719	18	740	349	330.474	683	342	324.901	849	365	343.745
TTTGACTCTCTGCATCGCT	GGCAGTGACCATAGGTCTCC	TGGTGGCAGTGACCATAGGTCTCCTGTATA	Training	4	839	34	1015	23	-18.1323	976	28	-11.5518	1098	25	-19.4958
TTTGCTATGCTCGTCTGTC	GGCAGTGACCATAGGTCTCC	TGGTGGCAGTGACCATAGGTCTCCTGTCTA	Training	4	816	34	883	50	13.2083	897	53	15.625	1050	79	35.25
TTTGAGCTCTATCTCAGAT	GGCAGTGACCATAGGTCTCC	TGGTGGCAGTGACCATAGGTCTCCTGTGTA	Training	4	566	32	859	34	-14.5654	955	53	-0.992933	1016	45	-12.4417
TTTGTACACTCATAGTACA	GGCAGTGACCATAGGTCTCC	TGGTGGCAGTGACCATAGGTCTCCTGTTTA	Training	4	517	11	530	35	23.7234	605	16	3.12766	665	22	7.85106
TTTGTCACTCATCGTCTGA	GGCAGTGACCATAGGTCTCC	TGGTGGCAGTGACCATAGGTCTCCTTAATA	Training	4	488	20	613	41	15.877	623	37	11.4672	775	29	-2.7623
TTTGCACTGTCTCTCGTCA	GGCAGTGACCATAGGTCTCC	TGGTGGCAGTGACCATAGGTCTCCTTACTA	Training	4	439	32	475	28	-6.62415	601	42	-1.80866	574	33	-8.84055
TTTGGATCTCTAGTCTCGC	GGCAGTGACCATAGGTCTCC	TGGTGGCAGTGACCATAGGTCTCCTTAGTA	Training	4	377	3	436	6	2.5305	491	4	0.0928382	523	6	1.8382
TTTGACTCTCTAGTCAGTG	GGCAGTGACCATAGGTCTCC	TGGTGGCAGTGACCATAGGTCTCCTTATTA	Training	4	1024	71	994	91	22.0801	1079	68	-6.81348	1296	94	4.14062
TTTGGACACTCTACACATA	GGCAGTGACCATAGGTCTCC	TGGTGGCAGTGACCATAGGTCTCCTTCATA	Training	4	920	39	1230	56	3.8587	1143	42	-6.45326	1473	76	13.5576
TTTGCTACGACTCTATATG	GGCAGTGACCATAGGTCTCC	TGGTGGCAGTGACCATAGGTCTCCTTCCTA	Training	4	885	27	948	30	1.07797	889	23	-4.12203	1065	33	0.508475
TTTGCATCTATCAGATCAT	GGCAGTGACCATAGGTCTCC	TGGTGGCAGTGACCATAGGTCTCCTTCGTA	Training	4	256	4	281	13	8.60938	401	12	5.73438	326	13	7.90625
TTTGATGCACGCTCTATAG	GGCAGTGACCATAGGTCTCC	TGGTGGCAGTGACCATAGGTCTCCTTCTTA	Training	4	643	16	802	25	5.04355	886	13	-9.04666	1000	24	-0.883359
TTTGCTCTGCATCATACAC	GGCAGTGACCATAGGTCTCC	TGGTGGCAGTGACCATAGGTCTCCTTGATA	Training	4	849	36	944	24	-16.0283	826	31	-4.02473	1051	72	27.4346
TTTGATCACGATCTCGTAT	GGCAGTGACCATAGGTCTCC	TGGTGGCAGTGACCATAGGTCTCCTTGCTA	Training	4	548	8	724	29	18.4307	656	27	17.4234	737	20	9.24088
TTTGGTCTGTCTAGCTCGC	GGCAGTGACCATAGGTCTCC	TGGTGGCAGTGACCATAGGTCTCCTTGGTA	Training	4	923	29	964	228	197.712	962	261	230.775	1221	221	182.637
TTTGTGCACTCTATAGCGA	GGCAGTGACCATAGGTCTCC	TGGTGGCAGTGACCATAGGTCTCCTTGTTA	Training	4	489	1	406	10	9.16973	490	15	13.998	567	13	11.8405
TTTGGATCTCGCTATCATC	GGCAGTGACCATAGGTCTCC	TGGTGGCAGTGACCATAGGTCTCCTTTATA	Training	4	426	14	562	18	-0.469484	505	9	-7.59624	594	27	7.47887
TTTGTCAGATACATCTCTG	GGCAGTGACCATAGGTCTCC	TGGTGGCAGTGACCATAGGTCTCCTTTCTA	Training	4	397	10	512	12	-0.896725	545	10	-3.72796	660	16	-0.624685
TTTGCTGTACTACATCTGT	GGCAGTGACCATAGGTCTCC	TGGTGGCAGTGACCATAGGTCTCCTTTGTA	Training	4	212	5	350	3	-5.25472	327	7	-0.712264	386	1	-8.10377
TTTGATCTGCTATCACGTC	GGCAGTGACCATAGGTCTCC	TGGTGGCAGTGACCATAGGTCTCCTTTTTA	Training	4	896	28	1024	47	15	1129	29	-6.28125	1265	24	-15.5312
TTTGATCAGATCTCGTCTG	GGCAGTGACCATAGGTCTCC	TGGTGGCAGTGACCATAGGTCTCCAGGTAA	Training	4	550	9	615	325	314.936	587	350	340.395	748	319	306.76
TTTGCTCTCGATATCTGTG	GGCAGTGACCATAGGTCTCC	TGGTGGCAGTGACCATAGGTCTCCAGGTAC	Training	4	373	9	276	154	147.34	309	186	178.544	336	154	145.893
TTTGGTCTCTATATCATAG	GGCAGTGACCATAGGTCTCC	TGGTGGCAGTGACCATAGGTCTCCAGGTAG	Training	4	274	7	265	142	135.23	268	158	151.153	294	144	136.489
TTTGCACTCTCACTCAGTA	GGCAGTGACCATAGGTCTCC	TGGTGGCAGTGACCATAGGTCTCCAGGTAT	Training	4	286	12	351	201	186.273	314	185	171.825	390	162	145.636
TTTGGTCTGCTCGTCTACT	GGCAGTGACCATAGGTCTCC	TGGTGGCAGTGACCATAGGTCTCCAGGTCA	Training	4	619	32	628	352	319.535	715	412	375.037	747	351	312.383
TTTGTCGTCGTCACACTGC	GGCAGTGACCATAGGTCTCC	TGGTGGCAGTGACCATAGGTCTCCAGGTCC	Training	4	512	19	388	228	213.602	401	247	232.119	444	203	186.523
TTTGTACTGTACTACATCA	GGCAGTGACCATAGGTCTCC	TGGTGGCAGTGACCATAGGTCTCCAGGTCG	Training	4	778	44	770	432	388.452	755	452	409.301	1061	544	483.995
TTTGTACTAGTATCTCGCA	GGCAGTGACCATAGGTCTCC	TGGTGGCAGTGACCATAGGTCTCCAGGTCT	Training	4	851	56	785	417	365.343	824	492	437.777	969	454	390.235
TTTGCGATATCACTCGTAC	GGCAGTGACCATAGGTCTCC	TGGTGGCAGTGACCATAGGTCTCCAGGTGA	Training	4	38	8	28	15	na	31	21	na	20	12	na
TTTGGCTCTCTCGCACTAC	GGCAGTGACCATAGGTCTCC	TGGTGGCAGTGACCATAGGTCTCCAGGTGC	Training	4	571	26	504	288	265.051	495	298	275.461	582	297	270.499
TTTGCTGTCTGTACTCACG	GGCAGTGACCATAGGTCTCC	TGGTGGCAGTGACCATAGGTCTCCAGGTGG	Training	4	348	9	338	168	159.259	278	182	174.81	341	173	164.181
TTTGATATCGCATCACTCT	GGCAGTGACCATAGGTCTCC	TGGTGGCAGTGACCATAGGTCTCCAGGTGT	Training	4	856	29	658	345	322.708	569	348	328.723	763	348	322.151
TTTGCATACATCATCATGC	GGCAGTGACCATAGGTCTCC	TGGTGGCAGTGACCATAGGTCTCCAGGTTC	Training	4	443	9	532	309	298.192	473	254	244.391	664	288	274.51
TTTGTCATGTCACGTCATA	GGCAGTGACCATAGGTCTCC	TGGTGGCAGTGACCATAGGTCTCCAGGTTG	Training	4	944	50	777	379	337.845	788	401	359.263	1046	476	420.597
TTTGGAGCTACATATCAGC	GGCAGTGACCATAGGTCTCC	TGGTGGCAGTGACCATAGGTCTCCAGGTTT	Training	4	423	10	378	169	160.064	355	189	180.608	438	167	156.645
TTTGTATGCATATCATAGT	GAGAACCACCCGCACTTTGA	GGGTGAGAACCACCCGCACTTTGAAAAATA	Training	2	597	9	714	17	6.23618	708	37	26.3266	785	21	9.16583
TTTGGAGCACACTCATAGA	GAGAACCACCCGCACTTTGA	GGGTGAGAACCACCCGCACTTTGAAAACTA	Training	2	473	27	585	30	-3.39323	680	38	-0.816068	732	34	-7.78436
TTTGCTACTCATATATGTC	GAGAACCACCCGCACTTTGA	GGGTGAGAACCACCCGCACTTTGAAAAGTA	Training	2	408	9	631	20	6.08088	652	25	10.6176	763	6	-10.8309
TTTGGAGCACTGCTACGTA	GAGAACCACCCGCACTTTGA	GGGTGAGAACCACCCGCACTTTGAAAATTA	Training	2	374	8	423	15	5.95187	402	5	-3.59893	471	10	-0.0748663
TTTGTCATATACTCTCACA	GAGAACCACCCGCACTTTGA	GGGTGAGAACCACCCGCACTTTGAAACATA	Training	2	413	17	538	20	-2.14528	550	26	3.36077	693	17	-11.5254
TTTGTGTCTCATCAGACTA	GAGAACCACCCGCACTTTGA	GGGTGAGAACCACCCGCACTTTGAAACCTA	Training	2	445	22	619	19	-11.6022	607	17	-13.009	684	23	-10.8157
TTTGACATACATCTGTCTA	GAGAACCACCCGCACTTTGA	GGGTGAGAACCACCCGCACTTTGAAACGTA	Training	2	912	28	1021	32	0.653509	1129	23	-11.6623	1286	41	1.51754
TTTGATGTACTGCTATCTC	GAGAACCACCCGCACTTTGA	GGGTGAGAACCACCCGCACTTTGAAACTTA	Training	2	1144	57	1357	63	-4.61276	1410	59	-11.2535	1566	53	-25.0262
TTTGGCATCGTACTATCAG	GAGAACCACCCGCACTTTGA	GGGTGAGAACCACCCGCACTTTGAAAGATA	Training	2	237	11	223	63	52.6498	207	53	43.3924	311	56	41.5654
TTTGGCTGCTCGTATCGTA	GAGAACCACCCGCACTTTGA	GGGTGAGAACCACCCGCACTTTGAAAGCTA	Training	2	967	30	909	202	173.799	839	212	185.971	1031	228	196.014
TTTGGCATCGCACGTCTAC	GAGAACCACCCGCACTTTGA	GGGTGAGAACCACCCGCACTTTGAAAGGTA	Training	2	678	37	3095	897	728.099	3154	949	776.879	3840	778	568.442
TTTGTGCTATCATCTCTGT	GAGAACCACCCGCACTTTGA	GGGTGAGAACCACCCGCACTTTGAAAGTTA	Training	2	452	8	474	97	88.6106	463	107	98.8053	607	111	100.257
TTTGTGTCAGTACTCTACA	GAGAACCACCCGCACTTTGA	GGGTGAGAACCACCCGCACTTTGAAATATA	Training	2	384	37	482	54	na	507	40	na	558	61	na
TTTGACATCAGTCACACGA	GAGAACCACCCGCACTTTGA	GGGTGAGAACCACCCGCACTTTGAAATCTA	Training	2	1025	36	1209	36	-6.46244	1104	28	-10.7746	1559	49	-5.75512
TTTGACTAGCTCTACTCGT	GAGAACCACCCGCACTTTGA	GGGTGAGAACCACCCGCACTTTGAAATGTA	Training	2	1031	27	1530	28	-12.0679	1400	46	9.33657	1811	40	-7.42677
TTTGATCACGTCTACATAC	GAGAACCACCCGCACTTTGA	GGGTGAGAACCACCCGCACTTTGAAATTTA	Training	2	1012	40	1254	52	2.43478	1286	55	4.16996	1686	90	23.3597
TTTGTAGTCACACATCTGA	GAGAACCACCCGCACTTTGA	GGGTGAGAACCACCCGCACTTTGAACAATA	Training	2	888	50	1136	61	-2.96396	1178	46	-20.3288	1406	59	-20.1667
TTTGCGTCACTAGCACATC	GAGAACCACCCGCACTTTGA	GGGTGAGAACCACCCGCACTTTGAACACTA	Training	2	188	15	218	11	-6.39362	183	5	-9.60106	271	18	-3.62234
TTTGCATCTCTGAGCTATC	GAGAACCACCCGCACTTTGA	GGGTGAGAACCACCCGCACTTTGAACAGTA	Training	2	228	7	284	11	2.2807	314	13	3.35965	350	5	-5.74561
TTTGTCATGAGTACATATA	GAGAACCACCCGCACTTTGA	GGGTGAGAACCACCCGCACTTTGAACATTA	Training	2	784	24	1078	38	5	1057	34	1.64286	1245	43	4.88776
TTTGATCTCACATGTACTA	GAGAACCACCCGCACTTTGA	GGGTGAGAACCACCCGCACTTTGAACCATA	Training	2	750	12	916	20	5.344	853	22	8.352	1151	9	-9.416
TTTGTACATATCTACGTAT	GAGAACCACCCGCACTTTGA	GGGTGAGAACCACCCGCACTTTGAACCCTA	Training	2	1345	88	1185	71	-6.5316	1177	55	-22.0082	1390	35	-55.9442
TTTGGACATCGTCTGTCTC	GAGAACCACCCGCACTTTGA	GGGTGAGAACCACCCGCACTTTGAACCGTA	Training	2	1247	43	1559	44	-9.75862	1737	54	-5.89655	1824	40	-22.8966
TTTGTGAGTACTATCATCA	GAGAACCACCCGCACTTTGA	GGGTGAGAACCACCCGCACTTTGAACCTTA	Training	2	292	6	418	4	-4.58904	393	14	5.92466	576	24	12.1644
TTTGCGACTCATCTGTATA	GAGAACCACCCGCACTTTGA	GGGTGAGAACCACCCGCACTTTGAACGATA	Training	2	175	7	134	3	-2.36	167	5	-1.68	181	8	0.76
TTTGTACTCATCATCTCGT	GAGAACCACCCGCACTTTGA	GGGTGAGAACCACCCGCACTTTGAACGCTA	Training	2	1071	30	1495	55	13.1232	1508	54	11.7591	1829	43	-8.23249
TTTGAGCACACATCTGTGT	GAGAACCACCCGCACTTTGA	GGGTGAGAACCACCCGCACTTTGAACGGTA	Training	2	1036	31	1089	368	335.414	1138	369	334.948	1251	324	286.567
TTTGACTACTAGCATCGCT	GAGAACCACCCGCACTTTGA	GGGTGAGAACCACCCGCACTTTGAACGTTA	Training	2	1263	43	1156	52	12.6429	1255	59	16.2724	1438	66	17.042
TTTGATGCTGTCTATATAT	GAGAACCACCCGCACTTTGA	GGGTGAGAACCACCCGCACTTTGAACTATA	Training	2	658	56	782	58	na	808	58	na	1000	66	na
TTTGTAGCACGCACTCAGT	GAGAACCACCCGCACTTTGA	GGGTGAGAACCACCCGCACTTTGAACTCTA	Training	2	863	12	897	28	15.5272	858	25	13.0695	1105	20	4.63499
TTTGTACTACGTACTACTC	GAGAACCACCCGCACTTTGA	GGGTGAGAACCACCCGCACTTTGAACTGTA	Training	2	550	43	695	43	-11.3364	627	35	-14.02	750	56	-2.63636
TTTGCTCGATATCTCTCTA	GAGAACCACCCGCACTTTGA	GGGTGAGAACCACCCGCACTTTGAACTTTA	Training	2	473	11	650	24	8.88372	604	18	3.95349	730	12	-4.97674
TTTGTATAGTCACTAGTCT	GAGAACCACCCGCACTTTGA	GGGTGAGAACCACCCGCACTTTGAAGAATA	Training	2	633	35	865	152	104.172	792	110	66.2085	996	115	59.9289
TTTGAGTAGTCATCGTATG	GAGAACCACCCGCACTTTGA	GGGTGAGAACCACCCGCACTTTGAAGACTA	Training	2	771	36	762	134	98.4202	825	134	95.4786	856	138	98.0311
TTTGTCTCTGCACTCGTAG	GAGAACCACCCGCACTTTGA	GGGTGAGAACCACCCGCACTTTGAAGAGTA	Training	2	380	5	490	100	93.5526	477	62	55.7237	602	86	78.0789
TTTGCTCTAGCTATCGCTG	GAGAACCACCCGCACTTTGA	GGGTGAGAACCACCCGCACTTTGAAGATTA	Training	2	310	12	323	50	37.4968	312	40	27.9226	390	48	32.9032
TTTGACTATCTCACTGCAT	GAGAACCACCCGCACTTTGA	GGGTGAGAACCACCCGCACTTTGAAGCATA	Training	2	665	34	861	54	9.97895	929	45	-2.49774	1099	58	1.81053
TTTGACACAGCACTCTCGT	GAGAACCACCCGCACTTTGA	GGGTGAGAACCACCCGCACTTTGAAGCCTA	Training	2	854	18	1079	47	24.2576	1114	54	30.5199	1348	48	19.5878
TTTGTAGCTCATCTCTAGT	GAGAACCACCCGCACTTTGA	GGGTGAGAACCACCCGCACTTTGAAGCGTA	Training	2	998	35	1505	82	29.2194	1476	75	23.2365	1836	71	6.61122
TTTGACATGCTACTCTGCA	GAGAACCACCCGCACTTTGA	GGGTGAGAACCACCCGCACTTTGAAGCTTA	Training	2	449	8	536	30	20.4499	521	14	4.71715	638	8	-3.36748
TTTGGCACTGCATATCACG	GAGAACCACCCGCACTTTGA	GGGTGAGAACCACCCGCACTTTGAAGGATA	Training	2	634	14	537	279	267.142	625	354	340.199	682	307	291.94
TTTGCACATACATCTAGAC	GAGAACCACCCGCACTTTGA	GGGTGAGAACCACCCGCACTTTGAAGGCTA	Training	2	292	23	280	150	127.945	325	196	170.401	386	153	122.596
TTTGCTACATCATCGACGT	GAGAACCACCCGCACTTTGA	GGGTGAGAACCACCCGCACTTTGAAGGGTA	Training	2	442	5	772	336	327.267	794	427	418.018	930	325	314.48
TTTGTATCACGTATCACGT	GAGAACCACCCGCACTTTGA	GGGTGAGAACCACCCGCACTTTGAAGGTTA	Training	2	1082	72	885	434	375.109	869	538	480.174	1145	524	447.808
TTTGGCACTACATCAGCAC	GAGAACCACCCGCACTTTGA	GGGTGAGAACCACCCGCACTTTGAAGTATA	Training	2	718	49	1009	79	10.1407	933	77	13.3273	1126	100	23.156
TTTGGTCACATACTCTGTA	GAGAACCACCCGCACTTTGA	GGGTGAGAACCACCCGCACTTTGAAGTCTA	Training	2	1167	57	1630	73	-6.6144	1577	84	6.97429	1786	102	14.7661
TTTGCTCTCTATCATCTGT	GAGAACCACCCGCACTTTGA	GGGTGAGAACCACCCGCACTTTGAAGTGTA	Training	2	246	9	424	20	4.4878	315	15	3.47561	494	22	3.92683
TTTGAGTCATATCACGTCA	GAGAACCACCCGCACTTTGA	GGGTGAGAACCACCCGCACTTTGAAGTTTA	Training	2	996	52	1222	80	16.2008	1262	85	19.1124	1622	104	19.3173
TTTGTGTCGTACTACGTCA	GAGAACCACCCGCACTTTGA	GGGTGAGAACCACCCGCACTTTGAATAATA	Training	2	665	35	891	65	18.1053	853	55	10.1053	1003	67	14.2105
TTTGTGTCACACACATAGA	GAGAACCACCCGCACTTTGA	GGGTGAGAACCACCCGCACTTTGAATACTA	Training	2	748	27	836	38	7.82353	821	36	6.36497	1009	19	-17.4211
TTTGGCACACAGTCTATCT	GAGAACCACCCGCACTTTGA	GGGTGAGAACCACCCGCACTTTGAATAGTA	Training	2	1144	49	1730	67	-7.09965	1685	85	12.8278	2032	81	-6.03497
TTTGCTATCTATCGACACG	GAGAACCACCCGCACTTTGA	GGGTGAGAACCACCCGCACTTTGAATATTA	Training	2	376	10	311	9	0.728723	280	16	8.55319	368	16	6.21277
TTTGGACACTCATAGTATG	GAGAACCACCCGCACTTTGA	GGGTGAGAACCACCCGCACTTTGAATCATA	Training	2	796	59	1064	98	19.1357	1116	59	-23.7186	1432	113	6.8593
TTTGTGTCTGTCTCGACAC	GAGAACCACCCGCACTTTGA	GGGTGAGAACCACCCGCACTTTGAATCCTA	Training	2	756	31	893	33	-3.61772	850	45	10.1455	1020	47	5.1746
TTTGTGATCAGCATCTCGA	GAGAACCACCCGCACTTTGA	GGGTGAGAACCACCCGCACTTTGAATCGTA	Training	2	990	49	1098	50	-4.34545	1044	30	-21.6727	1271	52	-10.9081
TTTGTAGCACTCGATCAGC	GAGAACCACCCGCACTTTGA	GGGTGAGAACCACCCGCACTTTGAATCTTA	Training	2	1116	59	1293	61	-7.35753	1314	66	-3.46774	1530	86	5.1129
TTTGATCTCTGTACACTAG	GAGAACCACCCGCACTTTGA	GGGTGAGAACCACCCGCACTTTGAATGATA	Training	2	989	72	1211	58	-30.1618	1175	98	12.459	1429	85	-19.0324
TTTGCGATCAGTCTCTCAC	GAGAACCACCCGCACTTTGA	GGGTGAGAACCACCCGCACTTTGAATGCTA	Training	2	194	10	249	23	10.1649	214	6	-5.03093	274	14	-0.123711
TTTGTCACGTATCACTACA	GAGAACCACCCGCACTTTGA	GGGTGAGAACCACCCGCACTTTGAATGGTA	Training	2	755	22	954	358	330.201	912	304	277.425	1121	237	204.335
TTTGACACAGCATCATAGA	GAGAACCACCCGCACTTTGA	GGGTGAGAACCACCCGCACTTTGAATGTTA	Training	2	336	10	387	17	5.48214	416	21	8.61905	448	17	3.66667
TTTGTAGTACATATCTCGT	GAGAACCACCCGCACTTTGA	GGGTGAGAACCACCCGCACTTTGAATTATA	Training	2	452	20	487	17	-4.54867	504	13	-9.30088	553	16	-8.46903
TTTGACATATCTCTCTCGC	GAGAACCACCCGCACTTTGA	GGGTGAGAACCACCCGCACTTTGAATTCTA	Training	2	793	31	1013	24	-15.6003	1013	39	-0.600252	1125	28	-15.9786
TTTGTCTCGCACACGTCTG	GAGAACCACCCGCACTTTGA	GGGTGAGAACCACCCGCACTTTGAATTGTA	Training	2	958	51	1368	67	-5.82672	1408	56	-18.9562	1624	69	-17.4551
TTTGATGCACTGCTACATC	GAGAACCACCCGCACTTTGA	GGGTGAGAACCACCCGCACTTTGAATTTTA	Training	2	959	39	1335	105	50.7091	1392	68	11.391	1595	64	-0.864442
TTTGGTCTCTGCACTCTGC	GAGAACCACCCGCACTTTGA	GGGTGAGAACCACCCGCACTTTGACAAATA	Training	2	735	52	899	44	-19.6027	892	35	-28.1075	1043	55	-18.7905
TTTGACATGAGTATCATAG	GAGAACCACCCGCACTTTGA	GGGTGAGAACCACCCGCACTTTGACAACTA	Training	2	657	7	656	14	7.01065	677	7	-0.21309	693	27	19.6164
TTTGGTGATCTCTGTATAC	GAGAACCACCCGCACTTTGA	GGGTGAGAACCACCCGCACTTTGACAAGTA	Training	2	866	58	1162	46	-31.8245	1088	42	-30.8684	1322	74	-14.5404
TTTGTACTGTCTATATATC	GAGAACCACCCGCACTTTGA	GGGTGAGAACCACCCGCACTTTGACAATTA	Training	2	949	28	1259	30	-7.14647	1274	38	0.410959	1435	32	-10.3393
TTTGTCTACTGCTACGACT	GAGAACCACCCGCACTTTGA	GGGTGAGAACCACCCGCACTTTGACACATA	Training	2	1708	61	2071	45	-28.9643	2236	56	-23.8571	2430	55	-31.7857
TTTGCATATAGTCTGTCAT	GAGAACCACCCGCACTTTGA	GGGTGAGAACCACCCGCACTTTGACACCTA	Training	2	401	21	548	11	-17.6983	534	25	-2.96509	729	28	-10.1771
TTTGCATCATCTCGCTACT	GAGAACCACCCGCACTTTGA	GGGTGAGAACCACCCGCACTTTGACACGTA	Training	2	573	30	773	39	-1.4712	745	38	-1.00524	841	34	-10.0314
TTTGATGCATACACTCATA	GAGAACCACCCGCACTTTGA	GGGTGAGAACCACCCGCACTTTGACACTTA	Training	2	1190	27	1495	42	8.07983	1549	33	-2.14538	1970	53	8.30252
TTTGTGCTATCTGCACTCA	GAGAACCACCCGCACTTTGA	GGGTGAGAACCACCCGCACTTTGACAGATA	Training	2	398	10	429	107	96.2211	378	105	95.5025	468	100	88.2412
TTTGCACTACTCTATGCAT	GAGAACCACCCGCACTTTGA	GGGTGAGAACCACCCGCACTTTGACAGCTA	Training	2	295	4	297	86	81.9729	307	89	84.8373	377	88	82.8881
TTTGGCTAGTATAGCACAT	GAGAACCACCCGCACTTTGA	GGGTGAGAACCACCCGCACTTTGACAGGTA	Training	2	799	36	1229	208	152.626	1222	239	183.941	1410	185	121.471
TTTGATGCATCACTCATAT	GAGAACCACCCGCACTTTGA	GGGTGAGAACCACCCGCACTTTGACAGTTA	Training	2	1421	54	1426	390	335.81	1563	414	354.604	1899	411	338.835
TTTGCTACATATACTCTCA	GAGAACCACCCGCACTTTGA	GGGTGAGAACCACCCGCACTTTGACATATA	Training	2	885	74	1087	54	na	1173	61	na	1383	102	na
TTTGCTAGTCATACACACA	GAGAACCACCCGCACTTTGA	GGGTGAGAACCACCCGCACTTTGACATCTA	Training	2	853	39	1173	69	15.3693	1081	59	9.57562	1324	54	-6.53458
TTTGACGTCTACATCTCGT	GAGAACCACCCGCACTTTGA	GGGTGAGAACCACCCGCACTTTGACATGTA	Training	2	1032	66	1051	51	-16.2151	1125	69	-2.94767	1301	37	-46.2035
TTTGTGATCATAGCTACGT	GAGAACCACCCGCACTTTGA	GGGTGAGAACCACCCGCACTTTGACATTTA	Training	2	479	18	610	9	-13.9228	544	21	0.557411	706	22	-4.53027
TTTGTCTGCACTGCTACGT	GAGAACCACCCGCACTTTGA	GGGTGAGAACCACCCGCACTTTGACCAATA	Training	2	1097	53	1408	61	-7.02552	1508	64	-8.85688	1758	60	-24.9353
TTTGCAGCACACTCAGTCA	GAGAACCACCCGCACTTTGA	GGGTGAGAACCACCCGCACTTTGACCACTA	Training	2	827	22	1195	52	20.2104	1210	37	4.81137	1315	58	23.0181
TTTGGTCACTAGCTCTATC	GAGAACCACCCGCACTTTGA	GGGTGAGAACCACCCGCACTTTGACCAGTA	Training	2	1419	60	1836	59	-18.6321	1867	78	-0.942918	2339	71	-27.9006
TTTGTGTCACTGCACGCTG	GAGAACCACCCGCACTTTGA	GGGTGAGAACCACCCGCACTTTGACCATTA	Training	2	453	24	555	23	-6.40397	614	30	-2.5298	599	27	-4.7351
TTTGGCTCTCTGTACACGC	GAGAACCACCCGCACTTTGA	GGGTGAGAACCACCCGCACTTTGACCCATA	Training	2	975	14	1340	30	10.759	1315	30	11.1179	1540	29	6.88718
TTTGTCTGCTGCATCATCG	GAGAACCACCCGCACTTTGA	GGGTGAGAACCACCCGCACTTTGACCCCTA	Training	2	1176	27	1996	28	-17.8265	2014	39	-7.2398	2478	38	-18.8929
TTTGTCACGCTATCTCTGC	GAGAACCACCCGCACTTTGA	GGGTGAGAACCACCCGCACTTTGACCCGTA	Training	2	1250	39	1600	60	10.08	1530	49	1.264	1905	75	15.564
TTTGTCTACACTCGATACT	GAGAACCACCCGCACTTTGA	GGGTGAGAACCACCCGCACTTTGACCCTTA	Training	2	1543	44	1893	34	-19.9806	1753	52	2.01167	2100	64	4.11666
TTTGTATCTGCTCATATAT	GAGAACCACCCGCACTTTGA	GGGTGAGAACCACCCGCACTTTGACCGATA	Training	2	1029	25	1268	46	15.1934	1365	64	30.8367	1528	46	8.87658
TTTGATATCTACTCGTACA	GAGAACCACCCGCACTTTGA	GGGTGAGAACCACCCGCACTTTGACCGCTA	Training	2	1023	61	1021	60	-0.880743	1012	53	-7.34409	1227	58	-15.1642
TTTGATCTCTCAGATCGTA	GAGAACCACCCGCACTTTGA	GGGTGAGAACCACCCGCACTTTGACCGGTA	Training	2	581	13	647	38	23.5232	752	34	17.1738	983	47	25.0052
TTTGCATCTCGCTATCGTA	GAGAACCACCCGCACTTTGA	GGGTGAGAACCACCCGCACTTTGACCGTTA	Training	2	621	30	604	27	-2.17874	692	36	2.57005	737	68	32.3961
TTTGCACTGCTACTCGACA	GAGAACCACCCGCACTTTGA	GGGTGAGAACCACCCGCACTTTGACCTATA	Training	2	364	7	435	26	17.6346	459	23	14.1731	551	23	12.4038
TTTGTCACTAGCATACATC	GAGAACCACCCGCACTTTGA	GGGTGAGAACCACCCGCACTTTGACCTCTA	Training	2	879	18	1209	20	-4.75768	1151	28	4.43003	1233	32	6.75085
TTTGTATCTACATATCACT	GAGAACCACCCGCACTTTGA	GGGTGAGAACCACCCGCACTTTGACCTGTA	Training	2	1102	46	1596	62	-4.62069	1562	57	-8.20145	1861	45	-32.6824
TTTGGCACATGCTACGTAT	GAGAACCACCCGCACTTTGA	GGGTGAGAACCACCCGCACTTTGACCTTTA	Training	2	966	36	1121	44	2.2236	1028	48	9.68944	1213	48	2.79503
TTTGCGCATCACACAGCTA	GAGAACCACCCGCACTTTGA	GGGTGAGAACCACCCGCACTTTGACGAATA	Training	2	532	35	438	80	51.1842	465	93	62.4079	582	103	64.7105
TTTGTATCAGCATCATATA	GAGAACCACCCGCACTTTGA	GGGTGAGAACCACCCGCACTTTGACGACTA	Training	2	1035	56	1040	192	135.729	1094	230	170.808	1362	182	108.307
TTTGCACGTCTGTCGTCTA	GAGAACCACCCGCACTTTGA	GGGTGAGAACCACCCGCACTTTGACGAGTA	Training	2	80	1	83	18	na	80	13	na	95	14	na
TTTGATCTGCACTCTGCAC	GAGAACCACCCGCACTTTGA	GGGTGAGAACCACCCGCACTTTGACGATTA	Training	2	1032	39	906	162	127.762	902	172	137.913	1103	166	124.317
TTTGACATCTGTCTCTGTA	GAGAACCACCCGCACTTTGA	GGGTGAGAACCACCCGCACTTTGACGCATA	Training	2	1883	61	2594	222	137.967	2442	138	58.8911	2914	189	94.6006
TTTGATATCAGTCACTACA	GAGAACCACCCGCACTTTGA	GGGTGAGAACCACCCGCACTTTGACGCCTA	Training	2	1557	42	2175	212	153.329	2216	224	164.224	2596	179	108.973
TTTGACGTACACACGTACA	GAGAACCACCCGCACTTTGA	GGGTGAGAACCACCCGCACTTTGACGCGTA	Training	2	588	18	582	49	31.1837	569	37	19.5816	647	28	8.19388
TTTGTAGTCTCGCACTCGT	GAGAACCACCCGCACTTTGA	GGGTGAGAACCACCCGCACTTTGACGCTTA	Training	2	1011	26	965	83	58.183	954	72	47.4659	1184	54	23.5509
TTTGGCATCTCACTCTCGC	GAGAACCACCCGCACTTTGA	GGGTGAGAACCACCCGCACTTTGACGGATA	Training	2	871	30	628	340	318.37	630	368	346.301	902	389	357.932
TTTGTGTCTGTACACTATC	GAGAACCACCCGCACTTTGA	GGGTGAGAACCACCCGCACTTTGACGGCTA	Training	2	47	3	45	22	na	41	17	na	48	29	na
TTTGATCATCATCAGCACA	GAGAACCACCCGCACTTTGA	GGGTGAGAACCACCCGCACTTTGACGGGTA	Training	2	1513	36	1890	955	910.03	2135	1161	1110.2	2436	1004	946.038
TTTGTCGTCACTCACTCGA	GAGAACCACCCGCACTTTGA	GGGTGAGAACCACCCGCACTTTGACGGTTA	Training	2	950	26	839	428	405.038	822	471	448.503	1057	489	460.072
TTTGGACTCTAGTCTATAG	GAGAACCACCCGCACTTTGA	GGGTGAGAACCACCCGCACTTTGACGTATA	Training	2	823	27	852	34	6.0486	856	46	17.9174	1040	39	4.88092
TTTGTGTACTAGCTATATC	GAGAACCACCCGCACTTTGA	GGGTGAGAACCACCCGCACTTTGACGTCTA	Training	2	1259	31	1663	54	13.0524	1734	61	18.3042	1969	54	5.51787
TTTGGTCTCGCTCGTATAG	GAGAACCACCCGCACTTTGA	GGGTGAGAACCACCCGCACTTTGACGTGTA	Training	2	626	25	693	55	27.3243	642	44	18.361	738	39	9.52716
TTTGACACTCTGCTGCGCG	GAGAACCACCCGCACTTTGA	GGGTGAGAACCACCCGCACTTTGACGTTTA	Training	2	997	40	1083	54	10.5496	1118	86	41.1454	1365	63	8.23571
TTTGCGCTCTCACACATGC	GAGAACCACCCGCACTTTGA	GGGTGAGAACCACCCGCACTTTGACTAATA	Training	2	203	9	219	1	-8.70936	219	3	-6.70936	251	0	-11.1281
TTTGAGATATATGCTATCG	GAGAACCACCCGCACTTTGA	GGGTGAGAACCACCCGCACTTTGACTACTA	Training	2	453	29	517	18	-15.0971	545	24	-10.8896	583	15	-22.3223
TTTGTGATCATATATACTG	GAGAACCACCCGCACTTTGA	GGGTGAGAACCACCCGCACTTTGACTAGTA	Training	2	378	13	471	15	-1.19841	502	16	-1.26455	598	27	6.43386
TTTGCTACTCGACTGTCTC	GAGAACCACCCGCACTTTGA	GGGTGAGAACCACCCGCACTTTGACTATTA	Training	2	932	55	992	51	-7.54077	1052	50	-12.0815	1244	93	19.588
TTTGGTCTCTCTACAGATC	GAGAACCACCCGCACTTTGA	GGGTGAGAACCACCCGCACTTTGACTCATA	Training	2	822	16	1453	64	35.7178	1297	51	25.7543	1597	65	33.9148
TTTGGATCGTCTATCGTCG	GAGAACCACCCGCACTTTGA	GGGTGAGAACCACCCGCACTTTGACTCCTA	Training	2	824	21	769	22	2.4017	774	15	-4.72573	904	31	7.96117
TTTGGCTCTCTATCGCATC	GAGAACCACCCGCACTTTGA	GGGTGAGAACCACCCGCACTTTGACTCGTA	Training	2	937	26	1079	28	-1.94023	1006	36	8.08538	1062	33	3.53148
TTTGACTACTCAGTCACTC	GAGAACCACCCGCACTTTGA	GGGTGAGAACCACCCGCACTTTGACTCTTA	Training	2	658	13	627	21	8.61246	681	17	3.54559	837	19	2.46353
TTTGGCTGTCTATATCTAG	GAGAACCACCCGCACTTTGA	GGGTGAGAACCACCCGCACTTTGACTGATA	Training	2	483	18	578	34	12.4596	471	27	9.4472	592	25	2.93789
TTTGGCTCTCTAGCGACTA	GAGAACCACCCGCACTTTGA	GGGTGAGAACCACCCGCACTTTGACTGCTA	Training	2	663	21	817	68	42.1222	844	94	67.267	1022	82	49.629
TTTGATCTAGCATCATACA	GAGAACCACCCGCACTTTGA	GGGTGAGAACCACCCGCACTTTGACTGGTA	Training	2	607	42	903	108	45.5189	856	78	18.771	1007	81	11.3229
TTTGAGCATCTCGATATCT	GAGAACCACCCGCACTTTGA	GGGTGAGAACCACCCGCACTTTGACTGTTA	Training	2	1562	89	1657	142	47.5871	1777	145	43.7497	1937	137	26.6332
TTTGCATCTGCTGCATCTA	GAGAACCACCCGCACTTTGA	GGGTGAGAACCACCCGCACTTTGACTTATA	Training	2	218	8	246	10	0.972477	291	8	-2.6789	309	6	-5.33945
TTTGACTCACATCAGACTA	GAGAACCACCCGCACTTTGA	GGGTGAGAACCACCCGCACTTTGACTTCTA	Training	2	1296	50	1745	69	1.67747	1784	73	4.17284	2106	94	12.75
TTTGCTACATACTATAGCA	GAGAACCACCCGCACTTTGA	GGGTGAGAACCACCCGCACTTTGACTTGTA	Training	2	658	27	831	43	8.90122	832	39	4.86018	1040	53	10.3252
TTTGCATCACAGTCTCATA	GAGAACCACCCGCACTTTGA	GGGTGAGAACCACCCGCACTTTGACTTTTA	Training	2	366	12	428	5	-9.03279	446	17	2.37705	554	15	-3.16393
TTTGTAGTCACATATCTCG	GAGAACCACCCGCACTTTGA	GGGTGAGAACCACCCGCACTTTGAGAAATA	Training	2	739	22	815	20	-4.26252	766	15	-7.80379	963	30	1.33153
TTTGATCGTACACTAGCTA	GAGAACCACCCGCACTTTGA	GGGTGAGAACCACCCGCACTTTGAGAACTA	Training	2	907	53	816	38	-9.68247	833	47	-1.67585	1065	43	-19.2326
TTTGAGCTCATAGTCTGTA	GAGAACCACCCGCACTTTGA	GGGTGAGAACCACCCGCACTTTGAGAAGTA	Training	2	419	17	530	20	-1.50358	470	22	2.93079	632	30	4.358
TTTGCTATACATATACAGT	GAGAACCACCCGCACTTTGA	GGGTGAGAACCACCCGCACTTTGAGAATTA	Training	2	154	0	207	4	4	238	7	7	265	8	8
TTTGATATGCTCATCTCGT	GAGAACCACCCGCACTTTGA	GGGTGAGAACCACCCGCACTTTGAGACATA	Training	2	1125	61	1084	43	-15.7769	1164	71	7.88533	1342	59	-13.7662
TTTGACATCGTGTCTCATC	GAGAACCACCCGCACTTTGA	GGGTGAGAACCACCCGCACTTTGAGACCTA	Training	2	1189	45	1521	73	15.4348	1496	71	14.381	1840	74	4.36165
TTTGTCTCTGAGTACTATC	GAGAACCACCCGCACTTTGA	GGGTGAGAACCACCCGCACTTTGAGACGTA	Training	2	63	28	64	39	na	73	32	na	59	28	na
TTTGGCTACGTACTATATC	GAGAACCACCCGCACTTTGA	GGGTGAGAACCACCCGCACTTTGAGACTTA	Training	2	866	38	849	33	-4.25404	825	63	26.7991	1037	65	19.4965
TTTGTCACGTACTATCATA	GAGAACCACCCGCACTTTGA	GGGTGAGAACCACCCGCACTTTGAGAGATA	Training	2	845	10	837	238	228.095	847	254	243.976	959	178	166.651
TTTGGTCTACTAGCTATAG	GAGAACCACCCGCACTTTGA	GGGTGAGAACCACCCGCACTTTGAGAGCTA	Training	2	432	16	365	144	130.481	396	143	128.333	509	164	145.148
TTTGGTAGTCTCACGTCTG	GAGAACCACCCGCACTTTGA	GGGTGAGAACCACCCGCACTTTGAGAGGTA	Training	2	563	25	778	223	188.453	772	244	209.719	988	212	168.128
TTTGTCATACTATCTGCGC	GAGAACCACCCGCACTTTGA	GGGTGAGAACCACCCGCACTTTGAGAGTTA	Training	2	334	7	346	124	116.749	266	84	78.4251	380	98	90.0359
TTTGTCTCTGTCATCATCT	GAGAACCACCCGCACTTTGA	GGGTGAGAACCACCCGCACTTTGAGATATA	Training	2	990	53	1363	60	-12.9687	1350	58	-14.2727	1654	84	-4.54747
TTTGCTACTCTACTGCGAC	GAGAACCACCCGCACTTTGA	GGGTGAGAACCACCCGCACTTTGAGATCTA	Training	2	750	43	865	51	1.40667	744	18	-24.656	953	48	-6.63867
TTTGCAGTCTACATCATGC	GAGAACCACCCGCACTTTGA	GGGTGAGAACCACCCGCACTTTGAGATGTA	Training	2	336	3	397	15	11.4554	352	7	3.85714	443	4	0.0446429
TTTGGCACAGCTATCATAG	GAGAACCACCCGCACTTTGA	GGGTGAGAACCACCCGCACTTTGAGATTTA	Training	2	412	12	566	13	-3.48544	529	6	-9.40777	596	9	-8.35922
TTTGTCTATCTGCACGCTG	GAGAACCACCCGCACTTTGA	GGGTGAGAACCACCCGCACTTTGAGCAATA	Training	2	1473	72	1910	84	-9.36049	1694	95	12.1976	2160	94	-11.5804
TTTGTCAGATCTCGTACTC	GAGAACCACCCGCACTTTGA	GGGTGAGAACCACCCGCACTTTGAGCACTA	Training	2	921	35	1153	35	-8.8165	1073	37	-3.77633	1317	37	-13.0489
TTTGCACTCATCTACATCG	GAGAACCACCCGCACTTTGA	GGGTGAGAACCACCCGCACTTTGAGCAGTA	Training	2	758	23	1085	16	-16.9222	991	22	-8.06992	1192	39	2.83113
TTTGTATATCTATCTATAG	GAGAACCACCCGCACTTTGA	GGGTGAGAACCACCCGCACTTTGAGCATTA	Training	2	789	23	1045	31	0.537389	1028	31	1.03295	1201	32	-3.01014
TTTGACTCATAGCTGTCTA	GAGAACCACCCGCACTTTGA	GGGTGAGAACCACCCGCACTTTGAGCCATA	Training	2	658	22	847	30	1.68085	852	21	-7.48632	994	20	-13.234
TTTGATCACTAGTATAGCA	GAGAACCACCCGCACTTTGA	GGGTGAGAACCACCCGCACTTTGAGCCCTA	Training	2	878	41	1114	54	1.9795	1064	36	-13.6856	1365	44	-19.7415
TTTGATACACTGAGCTACG	GAGAACCACCCGCACTTTGA	GGGTGAGAACCACCCGCACTTTGAGCCGTA	Training	2	499	21	784	42	9.00601	654	20	-7.52305	864	44	7.63928
TTTGGTATCTCTGCTGCAT	GAGAACCACCCGCACTTTGA	GGGTGAGAACCACCCGCACTTTGAGCCTTA	Training	2	781	25	1151	28	-8.84379	1079	42	7.46095	1394	44	-0.622279
TTTGGACTCATCATCACTA	GAGAACCACCCGCACTTTGA	GGGTGAGAACCACCCGCACTTTGAGCGATA	Training	2	841	18	1226	49	22.7598	1227	46	19.7384	1366	39	9.76338
TTTGTATATATCAGCACAT	GAGAACCACCCGCACTTTGA	GGGTGAGAACCACCCGCACTTTGAGCGCTA	Training	2	942	28	1243	93	56.0531	1146	66	31.9363	1307	78	39.1507
TTTGTACTCTGTCTATAGA	GAGAACCACCCGCACTTTGA	GGGTGAGAACCACCCGCACTTTGAGCGGTA	Training	2	743	8	1013	105	94.0929	1015	86	75.0713	1289	96	82.1211
TTTGGAGCTCTATCATCGA	GAGAACCACCCGCACTTTGA	GGGTGAGAACCACCCGCACTTTGAGCGTTA	Training	2	696	40	996	82	24.7586	931	81	27.4943	1109	72	8.26437
TTTGACATCTGCTACATGA	GAGAACCACCCGCACTTTGA	GGGTGAGAACCACCCGCACTTTGAGCTATA	Training	2	1104	35	1508	52	4.19203	1580	60	9.90942	1786	88	31.3786
TTTGTGTACGCTCATCATA	GAGAACCACCCGCACTTTGA	GGGTGAGAACCACCCGCACTTTGAGCTCTA	Training	2	888	50	1035	37	-21.277	987	35	-20.5743	1180	34	-32.4414
TTTGGCATCTCTATCAGAG	GAGAACCACCCGCACTTTGA	GGGTGAGAACCACCCGCACTTTGAGCTGTA	Training	2	742	40	1120	25	-35.3774	981	33	-19.8841	1214	42	-23.4447
TTTGTCACGTCTACATCTC	GAGAACCACCCGCACTTTGA	GGGTGAGAACCACCCGCACTTTGAGCTTTA	Training	2	1278	53	1825	58	-17.6847	1787	68	-6.10876	2144	95	6.08607
TTTGAGCATCTCTGCACTG	GAGAACCACCCGCACTTTGA	GGGTGAGAACCACCCGCACTTTGAGGAATA	Training	2	799	81	884	199	na	892	230	na	1063	191	na
TTTGATCATCACACATGCA	GAGAACCACCCGCACTTTGA	GGGTGAGAACCACCCGCACTTTGAGGACTA	Training	2	946	37	1223	262	214.166	1113	272	228.468	1418	233	177.539
TTTGGTAGTCTATCATAGA	GAGAACCACCCGCACTTTGA	GGGTGAGAACCACCCGCACTTTGAGGAGTA	Training	2	453	26	558	164	131.974	536	145	114.236	681	148	108.914
TTTGCACATCTATCTACAG	GAGAACCACCCGCACTTTGA	GGGTGAGAACCACCCGCACTTTGAGGATTA	Training	2	542	23	624	101	74.5203	745	122	90.3856	813	160	125.5
TTTGAGCATACTCTGTACT	GAGAACCACCCGCACTTTGA	GGGTGAGAACCACCCGCACTTTGAGGCATA	Training	2	835	20	1123	166	139.102	1096	143	116.749	1250	109	79.0599
TTTGAGATCGACTCACACT	GAGAACCACCCGCACTTTGA	GGGTGAGAACCACCCGCACTTTGAGGCCTA	Training	2	1034	25	1199	168	139.011	1232	158	128.213	1504	178	141.636
TTTGCGTACTACTGCACGC	GAGAACCACCCGCACTTTGA	GGGTGAGAACCACCCGCACTTTGAGGCGTA	Training	2	593	10	627	99	88.4266	530	65	56.0624	720	72	59.8583
TTTGTACTATCATCTCTCG	GAGAACCACCCGCACTTTGA	GGGTGAGAACCACCCGCACTTTGAGGCTTA	Training	2	637	19	906	128	100.976	900	130	103.155	1070	105	73.0848
TTTGCATCTCATGCAGTCT	GAGAACCACCCGCACTTTGA	GGGTGAGAACCACCCGCACTTTGAGGGATA	Training	2	180	5	209	109	103.194	180	101	96	240	123	116.333
TTTGGTCTCAGTACTACTC	GAGAACCACCCGCACTTTGA	GGGTGAGAACCACCCGCACTTTGAGGGCTA	Training	2	817	29	747	443	416.485	794	486	457.816	954	468	434.137
TTTGACTCTATGCTCGTAT	GAGAACCACCCGCACTTTGA	GGGTGAGAACCACCCGCACTTTGAGGGGTA	Training	2	420	9	394	211	202.557	386	243	234.729	456	195	185.229
TTTGCAGTACTCTACATCT	GAGAACCACCCGCACTTTGA	GGGTGAGAACCACCCGCACTTTGAGGGTTA	Training	2	247	1	279	156	154.87	274	157	155.891	328	130	128.672
TTTGGCACTGCACGTATCA	GAGAACCACCCGCACTTTGA	GGGTGAGAACCACCCGCACTTTGAGGTATA	Training	2	238	4	371	65	58.7647	382	54	47.5798	442	50	42.5714
TTTGATCGCACTCGATCAT	GAGAACCACCCGCACTTTGA	GGGTGAGAACCACCCGCACTTTGAGGTCTA	Training	2	1858	91	2176	279	172.425	2185	227	119.984	2530	269	145.087
TTTGGATCTCACTGCTGTA	GAGAACCACCCGCACTTTGA	GGGTGAGAACCACCCGCACTTTGAGGTGTA	Training	2	226	4	272	27	22.1858	272	21	16.1858	333	16	10.1062
TTTGACATCGTACTACTAC	GAGAACCACCCGCACTTTGA	GGGTGAGAACCACCCGCACTTTGAGGTTTA	Training	2	1086	47	1254	169	114.729	1199	139	87.1096	1349	149	90.6179
TTTGTATCAGTCACTCTGT	GAGAACCACCCGCACTTTGA	GGGTGAGAACCACCCGCACTTTGAGTAATA	Training	2	517	38	719	54	1.1528	646	53	5.51838	744	62	7.31528
TTTGAGTATCACTACTCTC	GAGAACCACCCGCACTTTGA	GGGTGAGAACCACCCGCACTTTGAGTACTA	Training	2	1223	69	1530	73	-13.3205	1376	63	-14.6321	1792	83	-18.1022
TTTGTCGCTGTCATACACG	GAGAACCACCCGCACTTTGA	GGGTGAGAACCACCCGCACTTTGAGTAGTA	Training	2	569	53	696	40	na	669	36	na	788	51	na
TTTGCTACTCTATGCACGC	GAGAACCACCCGCACTTTGA	GGGTGAGAACCACCCGCACTTTGAGTATTA	Training	2	302	15	323	24	7.95695	277	6	-7.75828	325	15	-1.14238
TTTGTGACACTCATCATGT	GAGAACCACCCGCACTTTGA	GGGTGAGAACCACCCGCACTTTGAGTCATA	Training	2	789	46	1067	52	-10.2079	1055	58	-3.50824	1265	58	-15.7516
TTTGCTGCGCACACACTCT	GAGAACCACCCGCACTTTGA	GGGTGAGAACCACCCGCACTTTGAGTCCTA	Training	2	378	16	451	6	-13.0899	474	7	-13.0635	567	14	-10
TTTGCTCATCGATCTCTAC	GAGAACCACCCGCACTTTGA	GGGTGAGAACCACCCGCACTTTGAGTCGTA	Training	2	1344	48	1636	64	5.57143	1680	62	2	1911	64	-4.25
TTTGTCATCACATATCTCA	GAGAACCACCCGCACTTTGA	GGGTGAGAACCACCCGCACTTTGAGTCTTA	Training	2	1365	57	1828	77	0.665934	1795	97	22.044	2154	98	8.05275
TTTGCATCACTCGCATACT	GAGAACCACCCGCACTTTGA	GGGTGAGAACCACCCGCACTTTGAGTGATA	Training	2	334	17	419	76	54.6737	364	37	18.4731	452	64	40.994
TTTGCATATCAGCATACTC	GAGAACCACCCGCACTTTGA	GGGTGAGAACCACCCGCACTTTGAGTGCTA	Training	2	551	11	615	92	79.7223	549	73	62.0399	699	74	60.0454
TTTGTCTCGCATCTACGTC	GAGAACCACCCGCACTTTGA	GGGTGAGAACCACCCGCACTTTGAGTGGTA	Training	2	510	18	648	71	48.1294	660	80	56.7059	839	67	37.3882
TTTGGTCTCTCGTACACGT	GAGAACCACCCGCACTTTGA	GGGTGAGAACCACCCGCACTTTGAGTGTTA	Training	2	955	47	862	94	51.577	1028	110	59.4073	1137	81	25.0429
TTTGCTCATACTACATGCA	GAGAACCACCCGCACTTTGA	GGGTGAGAACCACCCGCACTTTGAGTTATA	Training	2	997	60	1230	74	-0.0220662	1219	50	-23.3601	1452	90	2.61785
TTTGTCACATCATACTACG	GAGAACCACCCGCACTTTGA	GGGTGAGAACCACCCGCACTTTGAGTTCTA	Training	2	1042	43	1200	47	-2.52015	1117	47	0.90499	1347	49	-6.58637
TTTGCTACTAGTCACTATC	GAGAACCACCCGCACTTTGA	GGGTGAGAACCACCCGCACTTTGAGTTGTA	Training	2	305	6	457	7	-1.99016	519	5	-5.20984	632	27	14.5672
TTTGGACATCTATATAGCT	GAGAACCACCCGCACTTTGA	GGGTGAGAACCACCCGCACTTTGAGTTTTA	Training	2	657	44	805	38	-15.9117	869	79	20.8021	1086	53	-19.7306
TTTGACTGTCTGCATCGAC	GAGAACCACCCGCACTTTGA	GGGTGAGAACCACCCGCACTTTGATAAATA	Training	2	952	56	1249	78	4.52941	1066	70	7.29412	1377	42	-39
TTTGCTAGCTCATCGTCTA	GAGAACCACCCGCACTTTGA	GGGTGAGAACCACCCGCACTTTGATAACTA	Training	2	663	29	841	23	-13.7858	832	60	23.6078	926	76	35.4962
TTTGCACAGCACACACTCA	GAGAACCACCCGCACTTTGA	GGGTGAGAACCACCCGCACTTTGATAAGTA	Training	2	311	15	409	17	-2.72669	369	11	-6.79743	477	17	-6.00643
TTTGCTACATCATATGTAT	GAGAACCACCCGCACTTTGA	GGGTGAGAACCACCCGCACTTTGATAATTA	Training	2	453	28	601	36	-1.1479	678	41	-0.907285	756	41	-5.72848
TTTGTATATGCATCGCTGT	GAGAACCACCCGCACTTTGA	GGGTGAGAACCACCCGCACTTTGATACATA	Training	2	873	47	891	32	-15.9691	980	41	-11.7606	1131	56	-4.89003
TTTGTCTCTGCACTCGATC	GAGAACCACCCGCACTTTGA	GGGTGAGAACCACCCGCACTTTGATACCTA	Training	2	1277	74	1569	83	-7.92091	1639	89	-5.97729	1848	127	19.9115
TTTGGCTCATCTGATATAT	GAGAACCACCCGCACTTTGA	GGGTGAGAACCACCCGCACTTTGATACGTA	Training	2	683	33	888	34	-8.90483	788	25	-13.0732	1006	29	-19.6061
TTTGTCTATCTATATGCTC	GAGAACCACCCGCACTTTGA	GGGTGAGAACCACCCGCACTTTGATACTTA	Training	2	1261	74	1539	116	25.686	1436	101	16.7304	1699	120	20.2966
TTTGGATCTCAGATACTAT	GAGAACCACCCGCACTTTGA	GGGTGAGAACCACCCGCACTTTGATAGATA	Training	2	478	11	393	59	49.9561	453	70	59.5753	515	51	39.1485
TTTGACTCATCTACACACG	GAGAACCACCCGCACTTTGA	GGGTGAGAACCACCCGCACTTTGATAGCTA	Training	2	1117	32	1254	307	271.075	1358	308	269.096	1622	289	242.533
TTTGCGTCACTGTCAGTCT	GAGAACCACCCGCACTTTGA	GGGTGAGAACCACCCGCACTTTGATAGGTA	Training	2	212	8	332	64	51.4717	328	37	24.6226	385	50	35.4717
TTTGACACTGAGCTACGTA	GAGAACCACCCGCACTTTGA	GGGTGAGAACCACCCGCACTTTGATAGTTA	Training	2	1329	74	1400	256	178.047	1288	251	179.283	1627	264	173.407
TTTGAGCTATCACGTCATG	GAGAACCACCCGCACTTTGA	GGGTGAGAACCACCCGCACTTTGATATATA	Training	2	372	39	418	38	na	544	30	na	517	61	na
TTTGACATATATATCTCTC	GAGAACCACCCGCACTTTGA	GGGTGAGAACCACCCGCACTTTGATATCTA	Training	2	817	33	1092	34	-10.1077	1153	41	-5.5716	1255	40	-10.6916
TTTGTGTCTCTCTGTGTAC	GAGAACCACCCGCACTTTGA	GGGTGAGAACCACCCGCACTTTGATATGTA	Training	2	352	11	461	12	-2.40625	461	17	2.59375	580	16	-2.125
TTTGGATCTCACATATCAC	GAGAACCACCCGCACTTTGA	GGGTGAGAACCACCCGCACTTTGATATTTA	Training	2	583	26	761	35	1.06175	772	25	-9.42882	965	52	8.96398
TTTGTATCGACTATCTGCA	GAGAACCACCCGCACTTTGA	GGGTGAGAACCACCCGCACTTTGATCAATA	Training	2	1080	34	1308	25	-16.1778	1344	22	-20.3111	1548	24	-24.7333
TTTGCTCATCACGTAGTCA	GAGAACCACCCGCACTTTGA	GGGTGAGAACCACCCGCACTTTGATCACTA	Training	2	1149	50	1410	63	1.6423	1314	42	-15.1802	1496	54	-11.1001
TTTGACATCTCTCTGAGCA	GAGAACCACCCGCACTTTGA	GGGTGAGAACCACCCGCACTTTGATCAGTA	Training	2	1209	67	1763	126	28.2986	1762	118	20.354	2088	131	15.2878
TTTGACTCATCATCAGTAG	GAGAACCACCCGCACTTTGA	GGGTGAGAACCACCCGCACTTTGATCATTA	Training	2	1337	70	1605	87	2.96859	1716	94	4.15707	1978	104	0.439791
TTTGTGTCGTACACTAGTC	GAGAACCACCCGCACTTTGA	GGGTGAGAACCACCCGCACTTTGATCCATA	Training	2	628	11	818	22	7.67197	735	17	4.1258	941	17	0.517516
TTTGACGCACTCATCATCA	GAGAACCACCCGCACTTTGA	GGGTGAGAACCACCCGCACTTTGATCCCTA	Training	2	1316	19	1592	46	23.0152	1656	47	23.0912	1925	36	8.20745
TTTGAGATATCAGCACGTC	GAGAACCACCCGCACTTTGA	GGGTGAGAACCACCCGCACTTTGATCCGTA	Training	2	661	33	671	30	-3.49924	644	19	-13.1513	841	38	-3.98638
TTTGCACTCTCTGAGCTCG	GAGAACCACCCGCACTTTGA	GGGTGAGAACCACCCGCACTTTGATCCTTA	Training	2	536	14	637	11	-5.63806	648	24	7.07463	771	17	-3.13806
TTTGGTACACGCTCATCAC	GAGAACCACCCGCACTTTGA	GGGTGAGAACCACCCGCACTTTGATCGATA	Training	2	1575	58	1941	69	-2.4781	1953	68	-3.92	2284	94	9.89079
TTTGATCTCGCATACTATC	GAGAACCACCCGCACTTTGA	GGGTGAGAACCACCCGCACTTTGATCGCTA	Training	2	1163	27	1478	47	12.687	1516	43	7.80482	1720	42	2.06879
TTTGATACATAGCACTCTG	GAGAACCACCCGCACTTTGA	GGGTGAGAACCACCCGCACTTTGATCGGTA	Training	2	1135	51	1482	217	150.408	1591	203	131.51	1883	109	24.3894
TTTGCTAGCGACTCATCTA	GAGAACCACCCGCACTTTGA	GGGTGAGAACCACCCGCACTTTGATCGTTA	Training	2	721	49	715	49	0.407767	691	65	18.0388	880	57	-2.80583
TTTGTACTCTACATCTATG	GAGAACCACCCGCACTTTGA	GGGTGAGAACCACCCGCACTTTGATCTATA	Training	2	863	25	1131	26	-6.76362	1180	48	13.8169	1418	22	-19.0776
TTTGAGTAGTCTCTCACTA	GAGAACCACCCGCACTTTGA	GGGTGAGAACCACCCGCACTTTGATCTCTA	Training	2	853	38	1027	58	12.2485	1081	52	3.84291	1192	69	15.898
TTTGGAGTCAGTATCTATA	GAGAACCACCCGCACTTTGA	GGGTGAGAACCACCCGCACTTTGATCTGTA	Training	2	386	14	530	11	-8.2228	576	5	-15.8912	641	14	-9.2487
TTTGTATACATCACTCGTC	GAGAACCACCCGCACTTTGA	GGGTGAGAACCACCCGCACTTTGATCTTTA	Training	2	828	39	873	54	12.8804	876	45	3.73913	1132	66	12.6812
TTTGCTATCAGCACGCACG	GAGAACCACCCGCACTTTGA	GGGTGAGAACCACCCGCACTTTGATGAATA	Training	2	756	46	774	153	105.905	737	142	97.1561	961	137	78.5265
TTTGGTCAGTATCGTCTGT	GAGAACCACCCGCACTTTGA	GGGTGAGAACCACCCGCACTTTGATGACTA	Training	2	992	62	1129	179	108.438	1121	186	115.938	1383	169	82.5625
TTTGACATCATCTATGCTA	GAGAACCACCCGCACTTTGA	GGGTGAGAACCACCCGCACTTTGATGAGTA	Training	2	521	29	661	130	93.2073	577	118	85.8829	758	117	74.8081
TTTGGATCTCATCAGTACT	GAGAACCACCCGCACTTTGA	GGGTGAGAACCACCCGCACTTTGATGATTA	Training	2	745	22	613	85	66.898	720	119	97.7383	791	106	82.6416
TTTGCGTCATAGCACATCA	GAGAACCACCCGCACTTTGA	GGGTGAGAACCACCCGCACTTTGATGCATA	Training	2	287	5	323	8	2.37282	365	17	10.6411	378	14	7.41463
TTTGATACTAGTCATCACT	GAGAACCACCCGCACTTTGA	GGGTGAGAACCACCCGCACTTTGATGCCTA	Training	2	775	25	947	94	63.4516	959	84	53.0645	1177	66	28.0323
TTTGCTAGTCACACTCACG	GAGAACCACCCGCACTTTGA	GGGTGAGAACCACCCGCACTTTGATGCGTA	Training	2	642	40	686	54	11.2586	742	48	1.76947	864	46	-7.83178
TTTGATCTATCATGTCTAG	GAGAACCACCCGCACTTTGA	GGGTGAGAACCACCCGCACTTTGATGCTTA	Training	2	765	39	833	66	23.5333	971	74	24.498	940	56	8.07843
TTTGCTATGCACTATCGTA	GAGAACCACCCGCACTTTGA	GGGTGAGAACCACCCGCACTTTGATGGATA	Training	2	621	8	428	210	204.486	457	243	237.113	522	254	247.275
TTTGGAGTCATCATCACAC	GAGAACCACCCGCACTTTGA	GGGTGAGAACCACCCGCACTTTGATGGCTA	Training	2	930	20	900	474	454.645	891	509	489.839	1261	497	469.882
TTTGATACATACTCTACTC	GAGAACCACCCGCACTTTGA	GGGTGAGAACCACCCGCACTTTGATGGGTA	Training	2	905	33	978	475	439.338	975	501	465.448	1208	517	472.951
TTTGCATCAGCACATATCA	GAGAACCACCCGCACTTTGA	GGGTGAGAACCACCCGCACTTTGATGGTTA	Training	2	354	8	340	171	163.316	335	201	193.429	434	192	182.192
TTTGTGACATCGTACTATC	GAGAACCACCCGCACTTTGA	GGGTGAGAACCACCCGCACTTTGATGTATA	Training	2	535	34	562	31	-4.71589	598	39	0.996262	692	31	-12.9776
TTTGACTCTACACTCATCG	GAGAACCACCCGCACTTTGA	GGGTGAGAACCACCCGCACTTTGATGTCTA	Training	2	660	12	780	26	11.8182	813	15	0.218182	896	35	18.7091
TTTGTGCACTGTCTCTCGC	GAGAACCACCCGCACTTTGA	GGGTGAGAACCACCCGCACTTTGATGTGTA	Training	2	559	27	701	25	-8.85868	594	13	-15.6905	746	25	-11.0322
TTTGCGAGCACTCATCTAG	GAGAACCACCCGCACTTTGA	GGGTGAGAACCACCCGCACTTTGATGTTTA	Training	2	129	2	141	2	-0.186047	184	2	-0.852713	196	3	-0.0387597
TTTGTGCATCATCTGTCGA	GAGAACCACCCGCACTTTGA	GGGTGAGAACCACCCGCACTTTGATTAATA	Training	2	322	10	437	15	1.42857	405	19	6.42236	481	31	16.0621
TTTGTGAGCACGCACTCTC	GAGAACCACCCGCACTTTGA	GGGTGAGAACCACCCGCACTTTGATTACTA	Training	2	589	29	782	38	-0.502547	786	43	4.30051	958	45	-2.16808
TTTGACTAGCACGTCACAT	GAGAACCACCCGCACTTTGA	GGGTGAGAACCACCCGCACTTTGATTAGTA	Training	2	871	78	1079	87	na	1071	89	na	1279	132	na
TTTGTATCAGTCTCTATGC	GAGAACCACCCGCACTTTGA	GGGTGAGAACCACCCGCACTTTGATTATTA	Training	2	439	15	416	22	7.78588	407	27	13.0934	491	40	23.2232
TTTGAGCTATATCTACGAC	GAGAACCACCCGCACTTTGA	GGGTGAGAACCACCCGCACTTTGATTCATA	Training	2	850	64	832	66	3.35529	814	40	-21.2894	918	66	-3.12
TTTGTATCACACAGTATCT	GAGAACCACCCGCACTTTGA	GGGTGAGAACCACCCGCACTTTGATTCCTA	Training	2	1245	50	1582	65	1.46586	1630	44	-21.4618	1771	50	-21.1245
TTTGCTCTACAGTCACTCT	GAGAACCACCCGCACTTTGA	GGGTGAGAACCACCCGCACTTTGATTCGTA	Training	2	817	23	1038	24	-5.22154	1165	30	-2.79682	1326	27	-10.3293
TTTGCATAGCTGCACTCAG	GAGAACCACCCGCACTTTGA	GGGTGAGAACCACCCGCACTTTGATTCTTA	Training	2	507	28	591	44	11.3609	607	24	-9.52268	707	34	-5.04536
TTTGGATCTCTGCATCACT	GAGAACCACCCGCACTTTGA	GGGTGAGAACCACCCGCACTTTGATTGATA	Training	2	482	9	681	26	13.2842	707	19	5.79876	856	29	13.0166
TTTGGTCTCATCTCGTGTA	GAGAACCACCCGCACTTTGA	GGGTGAGAACCACCCGCACTTTGATTGCTA	Training	2	976	28	1150	38	5.0082	1099	16	-15.5287	1476	50	7.65574
TTTGGTCTATCTCTGAGCT	GAGAACCACCCGCACTTTGA	GGGTGAGAACCACCCGCACTTTGATTGGTA	Training	2	551	27	780	62	23.7786	854	84	42.1525	959	41	-5.99274
TTTGCTACACTGCGACATA	GAGAACCACCCGCACTTTGA	GGGTGAGAACCACCCGCACTTTGATTGTTA	Training	2	658	51	693	45	-8.71277	690	57	3.51976	827	47	-17.0988
TTTGATCTACACGTCATGT	GAGAACCACCCGCACTTTGA	GGGTGAGAACCACCCGCACTTTGATTTATA	Training	2	753	52	1047	60	-12.3028	1063	85	11.5923	1272	79	-8.84064
TTTGTCATCTGCTGACGTA	GAGAACCACCCGCACTTTGA	GGGTGAGAACCACCCGCACTTTGATTTCTA	Training	2	781	51	977	57	-6.79898	1041	54	-13.9782	1083	61	-9.72087
TTTGGTGATCTCTCTACTA	GAGAACCACCCGCACTTTGA	GGGTGAGAACCACCCGCACTTTGATTTGTA	Training	2	830	25	1232	36	-1.10843	1233	41	3.86145	1395	28	-14.0181
TTTGCGCATCATCATACAC	GAGAACCACCCGCACTTTGA	GGGTGAGAACCACCCGCACTTTGATTTTTA	Training	2	333	14	379	8	-7.93393	430	15	-3.07808	490	23	2.3994
TTTGCAGACATCACTATCG	GAGAACCACCCGCACTTTGA	GGGTGAGAACCACCCGCACTTTGAAGGTAA	Training	2	593	18	736	396	373.659	732	412	389.781	918	424	396.135
TTTGGTACATCGTACATCT	GAGAACCACCCGCACTTTGA	GGGTGAGAACCACCCGCACTTTGAAGGTAC	Training	2	1046	52	1156	688	630.532	1104	729	674.117	1338	609	542.484
TTTGGTCATGCACTATCGT	GAGAACCACCCGCACTTTGA	GGGTGAGAACCACCCGCACTTTGAAGGTAG	Training	2	1050	56	915	536	487.2	852	534	488.56	1270	660	592.267
TTTGATCGCACACACAGCT	GAGAACCACCCGCACTTTGA	GGGTGAGAACCACCCGCACTTTGAAGGTAT	Training	2	803	76	762	397	na	783	485	na	964	478	na
TTTGTGCTGCATCTCTCAG	GAGAACCACCCGCACTTTGA	GGGTGAGAACCACCCGCACTTTGAAGGTCA	Training	2	506	33	506	315	282	498	292	259.522	599	322	282.935
TTTGTCACACACAGCTAGC	GAGAACCACCCGCACTTTGA	GGGTGAGAACCACCCGCACTTTGAAGGTCC	Training	2	783	46	876	500	448.536	1004	587	528.017	1233	613	540.563
TTTGGTCATACTCTCTGCA	GAGAACCACCCGCACTTTGA	GGGTGAGAACCACCCGCACTTTGAAGGTCG	Training	2	566	37	539	289	253.765	593	391	352.235	716	365	318.194
TTTGGCTCATCGATCTCAC	GAGAACCACCCGCACTTTGA	GGGTGAGAACCACCCGCACTTTGAAGGTCT	Training	2	1553	69	1712	1001	924.936	1660	988	914.246	2199	984	886.298
TTTGTACTCATGCATCTCA	GAGAACCACCCGCACTTTGA	GGGTGAGAACCACCCGCACTTTGAAGGTGA	Training	2	796	51	806	431	379.359	761	424	375.242	980	456	393.211
TTTGTCACTAGCACATAGA	GAGAACCACCCGCACTTTGA	GGGTGAGAACCACCCGCACTTTGAAGGTGC	Training	2	801	79	840	525	na	847	521	na	1118	571	na
TTTGTCATATCTATCGCGT	GAGAACCACCCGCACTTTGA	GGGTGAGAACCACCCGCACTTTGAAGGTGG	Training	2	818	72	706	383	na	635	384	na	747	321	na
TTTGGTACACGTACTATAC	GAGAACCACCCGCACTTTGA	GGGTGAGAACCACCCGCACTTTGAAGGTGT	Training	2	560	40	491	270	234.929	499	289	253.357	593	291	248.643
TTTGTCTACTCTACATGCT	GAGAACCACCCGCACTTTGA	GGGTGAGAACCACCCGCACTTTGAAGGTTC	Training	2	1605	62	1948	1101	1025.75	1869	1134	1061.8	2380	1113	1021.06
TTTGGTCGTCACACGTACA	GAGAACCACCCGCACTTTGA	GGGTGAGAACCACCCGCACTTTGAAGGTTG	Training	2	513	17	417	227	213.181	454	283	267.955	508	269	252.166
TTTGTAGATCATACTCACG	GAGAACCACCCGCACTTTGA	GGGTGAGAACCACCCGCACTTTGAAGGTTT	Training	2	1158	27	970	512	489.383	978	534	511.197	1113	483	457.049
TTTGCACACTCACTCACAT	GACTCGACTACAGATTTCAC	AGAAGACTCGACTACAGATTTCACAAAATA	Training	1	260	0	401	17	17	441	15	15	455	5	5
TTTGCTCTATGATATCTAT	GACTCGACTACAGATTTCAC	AGAAGACTCGACTACAGATTTCACAAACTA	Training	1	216	16	231	7	-10.1111	248	3	-15.3704	286	3	-18.1852
TTTGCATCTAGTATATAGC	GACTCGACTACAGATTTCAC	AGAAGACTCGACTACAGATTTCACAAAGTA	Training	1	89	2	156	4	na	101	1	na	137	7	na
TTTGATCATCTCGTAGTCG	GACTCGACTACAGATTTCAC	AGAAGACTCGACTACAGATTTCACAAATTA	Training	1	312	0	392	5	5	371	0	0	456	16	16
TTTGACTGCACTGCGTATC	GACTCGACTACAGATTTCAC	AGAAGACTCGACTACAGATTTCACAACATA	Training	1	351	3	723	9	2.82051	745	11	4.63248	936	7	-1
TTTGTATGTATCACGTACA	GACTCGACTACAGATTTCAC	AGAAGACTCGACTACAGATTTCACAACCTA	Training	1	559	18	521	13	-3.77639	451	8	-6.52236	622	12	-8.02862
TTTGCAGATCTCACACAGT	GACTCGACTACAGATTTCAC	AGAAGACTCGACTACAGATTTCACAACGTA	Training	1	231	2	491	10	5.74892	410	4	0.450216	536	19	14.3593
TTTGTCGTATACTATCTCG	GACTCGACTACAGATTTCAC	AGAAGACTCGACTACAGATTTCACAACTTA	Training	1	316	4	268	4	0.607595	235	9	6.02532	312	8	4.05063
TTTGAGCTCGTATACACAT	GACTCGACTACAGATTTCAC	AGAAGACTCGACTACAGATTTCACAAGATA	Training	1	424	11	385	110	100.012	444	122	110.481	468	85	72.8585
TTTGGATCGTATCTCACTA	GACTCGACTACAGATTTCAC	AGAAGACTCGACTACAGATTTCACAAGCTA	Training	1	731	26	973	313	278.393	1106	360	320.662	1178	243	201.101
TTTGGATCGTACTCACACA	GACTCGACTACAGATTTCAC	AGAAGACTCGACTACAGATTTCACAAGGTA	Training	1	609	11	2415	813	769.379	2442	1003	958.892	2907	917	864.493
TTTGTCACTACTCTCGTCT	GACTCGACTACAGATTTCAC	AGAAGACTCGACTACAGATTTCACAAGTTA	Training	1	398	6	519	123	115.176	566	147	138.467	641	112	102.337
TTTGAGCACTAGCACATCT	GACTCGACTACAGATTTCAC	AGAAGACTCGACTACAGATTTCACAATATA	Training	1	525	16	699	39	17.6971	664	31	10.7638	814	49	24.1924
TTTGTATGCTCGTACACTA	GACTCGACTACAGATTTCAC	AGAAGACTCGACTACAGATTTCACAATCTA	Training	1	310	11	275	10	0.241935	288	20	9.78065	309	6	-4.96452
TTTGTACTACTCTATCTGA	GACTCGACTACAGATTTCAC	AGAAGACTCGACTACAGATTTCACAATGTA	Training	1	393	3	571	18	13.6412	570	4	-0.351145	646	8	3.0687
TTTGTATCATCTGCACTAG	GACTCGACTACAGATTTCAC	AGAAGACTCGACTACAGATTTCACAATTTA	Training	1	677	11	934	26	10.8242	964	19	3.33678	1073	18	0.565731
TTTGCATACACAGCACTCG	GACTCGACTACAGATTTCAC	AGAAGACTCGACTACAGATTTCACACAATA	Training	1	349	7	529	14	3.38968	491	22	12.1519	556	10	-1.15186
TTTGTACATCAGTCACTAG	GACTCGACTACAGATTTCAC	AGAAGACTCGACTACAGATTTCACACACTA	Training	1	659	24	875	27	-4.86646	889	28	-4.37633	1092	30	-9.76935
TTTGGCGCACTGTCTCTCA	GACTCGACTACAGATTTCAC	AGAAGACTCGACTACAGATTTCACACAGTA	Training	1	393	14	350	21	8.53181	381	13	-0.572519	454	21	4.82697
TTTGATGCATACTCTAGTA	GACTCGACTACAGATTTCAC	AGAAGACTCGACTACAGATTTCACACATTA	Training	1	768	17	896	33	13.1667	915	18	-2.25391	1051	25	1.73568
TTTGTCTACTCTGTCAGAT	GACTCGACTACAGATTTCAC	AGAAGACTCGACTACAGATTTCACACCATA	Training	1	926	42	1093	55	5.42549	1098	27	-22.8013	1316	48	-11.689
TTTGTCTCTCACTGCTCGA	GACTCGACTACAGATTTCAC	AGAAGACTCGACTACAGATTTCACACCCTA	Training	1	466	17	660	43	18.9227	604	28	5.96567	764	37	9.12876
TTTGTGTATCAGCATCTAC	GACTCGACTACAGATTTCAC	AGAAGACTCGACTACAGATTTCACACCGTA	Training	1	256	1	333	4	2.69922	334	1	-0.304688	444	0	-1.73438
TTTGTCACACATCTAGACT	GACTCGACTACAGATTTCAC	AGAAGACTCGACTACAGATTTCACACCTTA	Training	1	544	5	630	15	9.20956	685	14	7.70404	737	18	11.2261
TTTGCATCAGTCAGATCGT	GACTCGACTACAGATTTCAC	AGAAGACTCGACTACAGATTTCACACGATA	Training	1	273	2	320	15	12.6557	261	6	4.08791	319	4	1.663
TTTGATGCACTCGTACACT	GACTCGACTACAGATTTCAC	AGAAGACTCGACTACAGATTTCACACGCTA	Training	1	502	4	523	10	5.83267	541	24	19.6892	645	12	6.86056
TTTGTGTATATCTCGCACT	GACTCGACTACAGATTTCAC	AGAAGACTCGACTACAGATTTCACACGGTA	Training	1	299	8	830	352	329.793	1009	494	467.003	1185	339	307.294
TTTGCACGTACACTCGTAT	GACTCGACTACAGATTTCAC	AGAAGACTCGACTACAGATTTCACACGTTA	Training	1	21	1	14	1	na	20	5	na	15	0	na
TTTGAGAGTCTCATATCAT	GACTCGACTACAGATTTCAC	AGAAGACTCGACTACAGATTTCACACTATA	Training	1	239	4	348	2	-3.82427	294	8	3.0795	357	6	0.0251046
TTTGTCGCACACTGCACGC	GACTCGACTACAGATTTCAC	AGAAGACTCGACTACAGATTTCACACTCTA	Training	1	167	4	165	2	-1.9521	190	5	0.449102	257	1	-5.15569
TTTGATCAGTCAGATCATA	GACTCGACTACAGATTTCAC	AGAAGACTCGACTACAGATTTCACACTGTA	Training	1	861	12	1034	42	27.5889	948	25	11.7875	1120	28	12.3902
TTTGGCATCACTACTCAGA	GACTCGACTACAGATTTCAC	AGAAGACTCGACTACAGATTTCACACTTTA	Training	1	594	21	922	44	11.404	1037	64	27.3384	1134	56	15.9091
TTTGCATATCATAGTATAT	GACTCGACTACAGATTTCAC	AGAAGACTCGACTACAGATTTCACAGAATA	Training	1	372	8	355	59	51.3656	324	59	52.0323	459	76	66.129
TTTGTATCTACGTATCGCA	GACTCGACTACAGATTTCAC	AGAAGACTCGACTACAGATTTCACAGACTA	Training	1	726	15	858	142	124.273	898	159	140.446	1023	174	152.864
TTTGCACTACTCTCGTGTC	GACTCGACTACAGATTTCAC	AGAAGACTCGACTACAGATTTCACAGAGTA	Training	1	195	1	247	46	44.7333	223	67	65.8564	261	29	27.6615
TTTGTCACACTCTCTCTAC	GACTCGACTACAGATTTCAC	AGAAGACTCGACTACAGATTTCACAGATTA	Training	1	946	13	1685	304	280.845	1597	305	283.054	1851	265	239.563
TTTGATATCTGCGTCACAC	GACTCGACTACAGATTTCAC	AGAAGACTCGACTACAGATTTCACAGCATA	Training	1	585	8	699	33	23.441	689	35	25.5778	851	35	23.3624
TTTGCTGCTCGTACTACGT	GACTCGACTACAGATTTCAC	AGAAGACTCGACTACAGATTTCACAGCCTA	Training	1	208	3	357	25	19.851	317	30	25.4279	447	35	28.5529
TTTGACTACTCAGTCATCA	GACTCGACTACAGATTTCAC	AGAAGACTCGACTACAGATTTCACAGCGTA	Training	1	535	5	581	52	46.5701	594	41	35.4486	804	56	48.486
TTTGGTCATATCTCTGCTA	GACTCGACTACAGATTTCAC	AGAAGACTCGACTACAGATTTCACAGCTTA	Training	1	552	7	739	49	39.6286	863	63	52.0562	959	36	23.8388
TTTGGACATCATGTCATAC	GACTCGACTACAGATTTCAC	AGAAGACTCGACTACAGATTTCACAGGATA	Training	1	605	10	753	390	377.554	814	487	473.545	883	406	391.405
TTTGGACTCATCTCTATCG	GACTCGACTACAGATTTCAC	AGAAGACTCGACTACAGATTTCACAGGCTA	Training	1	559	17	558	309	292.03	615	367	348.297	679	315	294.351
TTTGTCTACGACTCATCTA	GACTCGACTACAGATTTCAC	AGAAGACTCGACTACAGATTTCACAGGGTA	Training	1	702	17	2275	1301	1245.91	2191	1375	1321.94	2736	1288	1221.74
TTTGTCGCACGTCACACTG	GACTCGACTACAGATTTCAC	AGAAGACTCGACTACAGATTTCACAGGTTA	Training	1	334	12	341	192	179.749	356	214	201.21	472	211	194.042
TTTGGAGTCACACATATAG	GACTCGACTACAGATTTCAC	AGAAGACTCGACTACAGATTTCACAGTATA	Training	1	178	1	211	9	7.81461	212	13	11.809	230	5	3.70787
TTTGGCATCATATCATGTG	GACTCGACTACAGATTTCAC	AGAAGACTCGACTACAGATTTCACAGTCTA	Training	1	457	9	643	29	16.337	640	30	17.3961	710	37	23.0175
TTTGCTCAGCTACTCAGTC	GACTCGACTACAGATTTCAC	AGAAGACTCGACTACAGATTTCACAGTGTA	Training	1	493	8	582	18	8.55578	634	23	12.712	660	18	7.29006
TTTGCACTACATCAGCTGC	GACTCGACTACAGATTTCAC	AGAAGACTCGACTACAGATTTCACAGTTTA	Training	1	239	7	367	21	10.251	383	26	14.7824	358	17	6.51464
TTTGCTAGCACGTACTATC	GACTCGACTACAGATTTCAC	AGAAGACTCGACTACAGATTTCACATAATA	Training	1	527	4	492	6	2.26565	464	5	1.47818	539	13	8.90892
TTTGCGTCATCAGCACTCA	GACTCGACTACAGATTTCAC	AGAAGACTCGACTACAGATTTCACATACTA	Training	1	170	0	214	0	0	215	0	0	271	1	1
TTTGTGTATCAGCTACGTC	GACTCGACTACAGATTTCAC	AGAAGACTCGACTACAGATTTCACATAGTA	Training	1	552	14	641	16	-0.257246	677	15	-2.17029	710	15	-3.00725
TTTGGACATCATATGCATC	GACTCGACTACAGATTTCAC	AGAAGACTCGACTACAGATTTCACATATTA	Training	1	467	14	804	28	3.89722	774	30	6.79657	871	33	6.88865
TTTGGTACATCGCACTATC	GACTCGACTACAGATTTCAC	AGAAGACTCGACTACAGATTTCACATCATA	Training	1	895	23	1116	22	-6.67933	1174	34	3.83017	1322	33	-0.973184
TTTGCTGCTACTCGACATA	GACTCGACTACAGATTTCAC	AGAAGACTCGACTACAGATTTCACATCCTA	Training	1	812	17	1065	16	-6.2968	1088	15	-7.77833	1314	21	-6.50985
TTTGTCGCTGCTCGTATAG	GACTCGACTACAGATTTCAC	AGAAGACTCGACTACAGATTTCACATCGTA	Training	1	452	14	399	20	7.64159	344	12	1.34513	436	7	-6.50442
TTTGAGCTGCATCATAGTC	GACTCGACTACAGATTTCAC	AGAAGACTCGACTACAGATTTCACATCTTA	Training	1	402	12	542	6	-10.1791	523	14	-1.61194	670	22	2
TTTGGACATCTCACATGTC	GACTCGACTACAGATTTCAC	AGAAGACTCGACTACAGATTTCACATGATA	Training	1	253	1	220	21	20.1304	200	8	7.20949	297	25	23.8261
TTTGTATATACTCTCTAGC	GACTCGACTACAGATTTCAC	AGAAGACTCGACTACAGATTTCACATGCTA	Training	1	620	8	882	73	61.6194	827	94	83.329	987	76	63.2645
TTTGCATCGCACTGCTATA	GACTCGACTACAGATTTCAC	AGAAGACTCGACTACAGATTTCACATGGTA	Training	1	214	4	467	224	215.271	435	199	190.869	512	198	188.43
TTTGATGAGTACATCGTAT	GACTCGACTACAGATTTCAC	AGAAGACTCGACTACAGATTTCACATGTTA	Training	1	506	10	508	46	35.9605	519	27	16.7431	615	40	27.8458
TTTGAGTATCACGCATCGC	GACTCGACTACAGATTTCAC	AGAAGACTCGACTACAGATTTCACATTATA	Training	1	300	3	475	4	-0.75	518	18	12.82	566	18	12.34
TTTGTCATCGCACGATCAT	GACTCGACTACAGATTTCAC	AGAAGACTCGACTACAGATTTCACATTCTA	Training	1	309	10	320	12	1.64401	303	16	6.19417	387	11	-1.52427
TTTGACGATATCTCACGTA	GACTCGACTACAGATTTCAC	AGAAGACTCGACTACAGATTTCACATTGTA	Training	1	441	9	472	6	-3.63265	478	17	7.2449	524	13	2.30612
TTTGCACTCATCGACTAGC	GACTCGACTACAGATTTCAC	AGAAGACTCGACTACAGATTTCACATTTTA	Training	1	132	0	191	3	3	217	17	17	246	2	2
TTTGTACACGCTGTCTCTA	GACTCGACTACAGATTTCAC	AGAAGACTCGACTACAGATTTCACCAAATA	Training	1	730	16	1014	45	22.7753	912	24	4.01096	1048	31	8.03014
TTTGATCTCTCATCTGAGT	GACTCGACTACAGATTTCAC	AGAAGACTCGACTACAGATTTCACCAACTA	Training	1	979	23	1263	41	11.3279	1330	42	10.7538	1617	53	15.0112
TTTGTCATAGTGTCATATC	GACTCGACTACAGATTTCAC	AGAAGACTCGACTACAGATTTCACCAAGTA	Training	1	452	5	881	12	2.25442	755	16	7.64823	871	12	2.36504
TTTGTCTGAGTCATACTAT	GACTCGACTACAGATTTCAC	AGAAGACTCGACTACAGATTTCACCAATTA	Training	1	376	9	509	16	3.81649	523	12	-0.518617	650	31	15.4415
TTTGCACATCTGTCTCTAG	GACTCGACTACAGATTTCAC	AGAAGACTCGACTACAGATTTCACCACATA	Training	1	210	4	263	3	-2.00952	248	6	1.27619	330	8	1.71429
TTTGGTCTCGATCATATAC	GACTCGACTACAGATTTCAC	AGAAGACTCGACTACAGATTTCACCACCTA	Training	1	561	5	535	8	3.23173	609	9	3.57219	655	12	6.16221
TTTGACTCTCTGCACTCAG	GACTCGACTACAGATTTCAC	AGAAGACTCGACTACAGATTTCACCACGTA	Training	1	880	22	963	21	-3.075	1022	34	8.45	1219	47	16.525
TTTGCATGCATCACGTCAT	GACTCGACTACAGATTTCAC	AGAAGACTCGACTACAGATTTCACCACTTA	Training	1	489	13	768	23	2.58282	874	43	19.7648	878	19	-4.34151
TTTGGCACATCACACGCAC	GACTCGACTACAGATTTCAC	AGAAGACTCGACTACAGATTTCACCAGATA	Training	1	305	6	302	96	90.059	256	69	63.9639	422	74	65.6984
TTTGTCATCTCGCTGTATC	GACTCGACTACAGATTTCAC	AGAAGACTCGACTACAGATTTCACCAGCTA	Training	1	938	26	1757	586	537.299	1743	617	568.687	2212	622	560.687
TTTGCACTCATCAGTCTCA	GACTCGACTACAGATTTCAC	AGAAGACTCGACTACAGATTTCACCAGGTA	Training	1	218	1	1124	407	401.844	1077	370	365.06	1411	297	290.528
TTTGATACACAGCATCATA	GACTCGACTACAGATTTCAC	AGAAGACTCGACTACAGATTTCACCAGTTA	Training	1	826	13	1055	349	332.396	1051	347	330.459	1267	280	260.059
TTTGCGCATCGCTCATATC	GACTCGACTACAGATTTCAC	AGAAGACTCGACTACAGATTTCACCATATA	Training	1	292	1	372	5	3.72603	404	3	1.61644	419	17	15.5651
TTTGCTCATCGTACATCTG	GACTCGACTACAGATTTCAC	AGAAGACTCGACTACAGATTTCACCATCTA	Training	1	817	35	1471	38	-25.0171	1469	61	-1.93146	1789	48	-28.6401
TTTGGTCTGCATACACGTC	GACTCGACTACAGATTTCAC	AGAAGACTCGACTACAGATTTCACCATGTA	Training	1	558	22	771	25	-5.39785	747	33	3.54839	830	51	18.276
TTTGTCACACACATGCACT	GACTCGACTACAGATTTCAC	AGAAGACTCGACTACAGATTTCACCATTTA	Training	1	838	27	1385	33	-11.6241	1377	34	-10.3663	1559	44	-6.23031
TTTGTCATACACAGCACTA	GACTCGACTACAGATTTCAC	AGAAGACTCGACTACAGATTTCACCCAATA	Training	1	226	7	293	0	-9.07522	224	9	2.06195	391	15	2.88938
TTTGGCTGCATCACGCATC	GACTCGACTACAGATTTCAC	AGAAGACTCGACTACAGATTTCACCCACTA	Training	1	850	38	1024	34	-11.7788	1046	53	6.23765	1218	70	15.5482
TTTGGTACACGCATCACGA	GACTCGACTACAGATTTCAC	AGAAGACTCGACTACAGATTTCACCCAGTA	Training	1	704	15	669	33	18.7457	685	32	17.4048	791	36	19.1463
TTTGTCGACATCAGTATCT	GACTCGACTACAGATTTCAC	AGAAGACTCGACTACAGATTTCACCCATTA	Training	1	606	28	595	21	-6.49175	608	18	-10.0924	673	27	-4.09571
TTTGCATCATCGTACTGTC	GACTCGACTACAGATTTCAC	AGAAGACTCGACTACAGATTTCACCCCATA	Training	1	228	1	320	1	-0.403509	308	1	-0.350877	374	5	3.35965
TTTGCTCTCTACACTCGAT	GACTCGACTACAGATTTCAC	AGAAGACTCGACTACAGATTTCACCCCCTA	Training	1	745	23	922	30	1.53557	920	24	-4.40268	1243	34	-4.3745
TTTGGATCTACTCTCGTAC	GACTCGACTACAGATTTCAC	AGAAGACTCGACTACAGATTTCACCCCGTA	Training	1	898	19	1083	32	9.08575	1017	28	6.48218	1207	29	3.46214
TTTGACACTCTCTGACATC	GACTCGACTACAGATTTCAC	AGAAGACTCGACTACAGATTTCACCCCTTA	Training	1	1097	12	1731	28	9.06472	1699	21	2.41477	1957	22	0.592525
TTTGCACACTAGTCACTCG	GACTCGACTACAGATTTCAC	AGAAGACTCGACTACAGATTTCACCCGATA	Training	1	406	7	458	14	6.10345	493	16	7.5	542	16	6.65517
TTTGCTCACGTACACTATC	GACTCGACTACAGATTTCAC	AGAAGACTCGACTACAGATTTCACCCGCTA	Training	1	405	8	503	15	5.0642	514	17	6.84691	559	28	16.958
TTTGCAGTCGTATACACGC	GACTCGACTACAGATTTCAC	AGAAGACTCGACTACAGATTTCACCCGGTA	Training	1	82	1	178	110	na	135	58	na	176	78	na
TTTGCATCTGTCGTCTACT	GACTCGACTACAGATTTCAC	AGAAGACTCGACTACAGATTTCACCCGTTA	Training	1	145	1	231	7	5.4069	222	0	-1.53103	281	3	1.06207
TTTGGACACTCTAGTCAGA	GACTCGACTACAGATTTCAC	AGAAGACTCGACTACAGATTTCACCCTATA	Training	1	456	14	420	10	-2.89474	485	30	15.1096	505	7	-8.50439
TTTGATCTGCACTAGTCAC	GACTCGACTACAGATTTCAC	AGAAGACTCGACTACAGATTTCACCCTCTA	Training	1	413	13	430	12	-1.53511	436	7	-6.72397	506	4	-11.9274
TTTGGATCTATATGATATA	GACTCGACTACAGATTTCAC	AGAAGACTCGACTACAGATTTCACCCTGTA	Training	1	94	1	60	2	na	80	0	na	100	4	na
TTTGCTGTCTCTCTGCACA	GACTCGACTACAGATTTCAC	AGAAGACTCGACTACAGATTTCACCCTTTA	Training	1	617	7	962	14	3.0859	916	17	6.60778	1052	27	15.0648
TTTGCTATCTCTATCTCTG	GACTCGACTACAGATTTCAC	AGAAGACTCGACTACAGATTTCACCGAATA	Training	1	419	2	438	94	91.9093	457	80	77.8186	476	42	39.7279
TTTGTCTACTGAGTCTATC	GACTCGACTACAGATTTCAC	AGAAGACTCGACTACAGATTTCACCGACTA	Training	1	777	5	951	197	190.88	1075	246	239.082	1188	173	165.355
TTTGTGTAGTCACACATGC	GACTCGACTACAGATTTCAC	AGAAGACTCGACTACAGATTTCACCGAGTA	Training	1	313	7	376	88	79.5911	342	94	86.3514	429	65	55.4058
TTTGTCATCGCATCTAGTA	GACTCGACTACAGATTTCAC	AGAAGACTCGACTACAGATTTCACCGATTA	Training	1	400	6	373	97	91.405	396	84	78.06	467	62	54.995
TTTGAGATCATATCATCTG	GACTCGACTACAGATTTCAC	AGAAGACTCGACTACAGATTTCACCGCATA	Training	1	746	17	1260	152	123.287	1210	140	112.426	1478	105	71.319
[truncated: 6,132 more rows]

## Sheet: LibA-Mismatched targets (Day 4)
Indel frequencies measured using lentiviral library A
Barcode	Guide RNA sequence	Target sequence	Repeat	Deep learning data set	Deep learning CV fold	Total read count (Day 0)	Indel read count (Day 0)	Total read count Sniper1.0, Day 4	Indel read count Sniper1.0, Day 4	Background subtracted indel frequencies (%, Sniper1.0, Day 4)	Total read count Sniper2.0L, Day 4	Indel read count Sniper2.0L, Day 4	Background subtracted indel frequencies (%, Sniper2.0L, Day 4)	Total read count Sniper2.0P, Day 4	Indel read count Sniper2.0P, Day 4	Background subtracted indel frequencies (%, Sniper2.0P, Day 4)
TTTGCTCGTAGTCATCACT	GGAATGGTTGTCAGAGTTTA	TGGAGGAATGGTTGTCAGAGTTTAAGGTAA	Repeat1	Training	4	86	2	96	45	na	77	43	na	88	48	na
TTTGTGATCATACTCTATG	GAAGCCGTCCAGCGCAAACT	CGAAGAAGCCGTCCAGCGCAAACTTGGCCG	Repeat1	Training	2	642	51	615	371	322.145	536	353	310.421	787	427	364.481
TTTGATAGATCATATCTCG	GTCGCTTCCTCTTCTCCTTC	TCGCGTCGCTTCCTCTTCTCCTTCAGGAGC	Repeat1	Training	3	1198	97	1363	793	na	1228	728	na	1571	770	na
TTTGCACATCTGTCTGCAT	GTTACTTGCCAAACACTTCC	TATGGTTACTTGCCAAACACTTCCTGGAGT	Repeat1	Training	1	506	29	514	265	235.542	633	357	320.721	751	329	285.958
TTTGGACACTAGTATCTCT	GACCCAAGCCACGAACGAGC	TCTAGACCCAAGCCACGAACGAGCTGGAGG	Repeat1	Training	4	768	63	2203	1072	na	2201	1123	na	2924	1212	na
TTTGCGCATCTCTGCTACA	GGCAGTGACCATAGGTCTCC	TGGTGGCAGTGACCATAGGTCTCCTGGTTC	Repeat1	Training	2	425	9	376	191	183.038	362	202	194.334	407	186	177.381
TTTGCTGTATACACGTACT	GAGAACCACCCGCACTTTGA	GGGTGAGAACCACCCGCACTTTGAAGGAGG	Repeat1	Test	Test	298	11	274	152	141.886	285	189	178.48	288	105	94.3691
TTTGTCACACTAGCTACAC	GACTCGACTACAGATTTCAC	AGAAGACTCGACTACAGATTTCACAGGATC	Repeat1	Training	0	795	6	961	559	551.747	990	657	649.528	1281	588	578.332
TTTGTCGTCGTCACTCGAT	GGATGTGCTGCACGCCCACC	GTGGGGATGTGCTGCACGCCCACCTGGACA	Repeat1	Training	1	854	50	1321	670	592.658	1202	724	653.625	1486	634	546.998
TTTGAGTACTCTATCTGTG	GGCATGCGGCGAAAAGTTCC	GCCTGGCATGCGGCGAAAAGTTCCTGGAGA	Repeat1	Training	1	760	52	1103	633	557.532	1041	688	616.774	1305	701	611.711
TTTGTATCATCACATAGAT	GAGACTCTTCGAGACTCCTT	CCTTGAGACTCTTCGAGACTCCTTTGGGTG	Repeat1	Training	4	441	1	451	197	195.977	441	242	241	565	206	204.719
TTTGATATCTCTGACGCTC	GCCTGCGCCTTGGACACAGT	AGAGGCCTGCGCCTTGGACACAGTTGGATG	Repeat1	Training	1	573	46	845	490	na	846	448	na	1078	476	na
TTTGCTAGCTCTATCGTCA	GATGGATCCTGCTTTGCAAA	GCTTGATGGATCCTGCTTTGCAAATGGCAA	Repeat1	Training	2	448	24	838	285	240.107	729	249	209.946	843	302	256.839
TTTGACTGCACACGTATAG	GACTGCAATACTCGCCAGCC	CTTCGACTGCAATACTCGCCAGCCCGGCTG	Repeat1	Training	0	1464	45	1686	651	599.176	1635	735	684.744	1934	523	463.553
TTTGGTCACACACATGCTA	GATGCCCTCGTCATCGCTAC	TCTGGATGCCCTCGTCATCGCTACCGGACT	Repeat1	Training	4	1524	79	1472	697	620.696	1471	783	706.747	1964	812	710.192
TTTGCATATCTCATGCTGT	GCACGGTCCCAAAGCGGAAA	TTGGGCACGGTCCCAAAGCGGAAAGGGGGT	Repeat1	Training	1	255	9	241	117	108.494	192	106	99.2235	280	133	123.118
TTTGATGTCTCGTACACGC	GATAAGGGCTTCTTTGATTA	TGTGGATAAGGGCTTCTTTGATTAAGGGCA	Repeat1	Training	2	638	5	674	335	329.718	699	371	365.522	786	300	293.84
TTTGATCACAGTAGATATA	GTTACATACCACTGATGTTA	CCTTGTTACATACCACTGATGTTAAGGTCA	Repeat1	Training	1	761	17	752	386	369.201	703	395	379.296	849	344	325.034
TTTGACTATCGTCATATAC	GAGAACACGAGAACATCTTC	TGGTGAGAACACGAGAACATCTTCTGGTCT	Repeat1	Training	0	1300	44	1454	736	686.788	1547	926	873.64	1913	875	810.252
TTTGTCTGTCAGTCACTCT	GCCCCTATTGTAAGTGCAGA	GTCTGCCCCTATTGTAAGTGCAGATGGAAC	Repeat1	Training	4	546	23	599	264	238.767	618	275	248.967	823	253	218.332
TTTGTCGTCACACATAGCT	GCCAAGAAGTACAGCACTTT	GAATGCCAAGAAGTACAGCACTTTTGGGGA	Repeat1	Training	0	359	20	380	211	189.83	356	209	189.167	369	179	158.443
TTTGTATATACTACTCTCG	GCGCTTGGCGGTTGTCCGTT	GGCGGCGCTTGGCGGTTGTCCGTTCGGCAC	Repeat1	Training	3	844	53	597	342	304.511	747	455	408.091	769	406	357.71
TTTGCATGTCACGTCTACA	GCTTATCTTCTAAACCGTGC	AATGGCTTATCTTCTAAACCGTGCTGGACT	Repeat1	Training	3	301	14	184	75	66.4419	161	61	53.5116	198	59	49.7907
TTTGTACTATCGATCTCTA	GTTCACGACGTCATGCTCAC	CCAAGTTCACGACGTCATGCTCACTGGCCA	Repeat1	Training	3	1728	60	1694	1053	994.181	1797	1144	1081.6	2081	978	905.743
TTTGACTCTACATAGCTCA	GCATCACCTGCAGCCTGTTC	AGGAGCATCACCTGCAGCCTGTTCAGGTTC	Repeat1	Training	3	1033	28	1308	662	626.546	1349	735	698.435	1628	717	672.872
TTTGAGAGTACATCATCAG	GACTACGCCTCTGCCTTTCA	GGATGACTACGCCTCTGCCTTTCAAGGTCA	Repeat1	Training	4	535	22	617	321	295.628	532	333	311.123	666	313	285.613
TTTGCACGTCATCGCATCA	GGTCAGGCTCCATGTGCCGC	CTAAGGTCAGGCTCCATGTGCCGCAGGCCA	Repeat1	Training	2	46	3	90	63	na	94	42	na	93	34	na
TTTGATGTCACTCGATACA	GGCGCCCACACTCGTGCAGC	TTGCGGCGCCCACACTCGTGCAGCTGGAGG	Repeat1	Training	0	1113	70	1398	580	492.075	1301	599	517.176	1544	463	365.893
TTTGTATCAGCTACTCTCG	GGTTGTCCAGTCAGCGTTCT	TAGCGGTTGTCCAGTCAGCGTTCTTGGGGG	Repeat1	Training	3	463	32	442	226	195.451	442	249	218.451	594	287	245.946
TTTGTGTAGCATCTCTCTA	GAGATACGCAAGCAGATTCT	GGCAGAGATACGCAAGCAGATTCTTGGCTC	Repeat1	Training	0	257	2	274	155	152.868	297	178	175.689	374	168	165.089
TTTGCTGCTATCATCTACG	GGAATGGTTGTCAGAGTTTA	TGGAGGAATGGTTGTCAGAGTTTAAGGTAA	Repeat2	Training	4	145	5	121	57	52.8276	125	75	70.6897	164	70	64.3448
TTTGGTACTATCTCATCAG	GAAGCCGTCCAGCGCAAACT	CGAAGAAGCCGTCCAGCGCAAACTTGGCCG	Repeat2	Training	2	783	47	1032	604	542.054	980	614	555.175	1355	688	606.665
TTTGATATACTCTCACTAT	GTCGCTTCCTCTTCTCCTTC	TCGCGTCGCTTCCTCTTCTCCTTCAGGAGC	Repeat2	Training	3	1460	115	1770	972	832.582	1827	1078	934.092	2141	953	784.36
TTTGCTCAGTATCAGTATC	GTTACTTGCCAAACACTTCC	TATGGTTACTTGCCAAACACTTCCTGGAGT	Repeat2	Training	1	665	21	725	412	389.105	709	421	398.611	819	424	398.137
TTTGCACTCTCGACGTATA	GACCCAAGCCACGAACGAGC	TCTAGACCCAAGCCACGAACGAGCTGGAGG	Repeat2	Training	4	617	42	660	276	231.073	674	318	272.12	813	299	243.658
TTTGCACATCATATCTGAT	GGCAGTGACCATAGGTCTCC	TGGTGGCAGTGACCATAGGTCTCCTGGTTC	Repeat2	Training	2	637	13	553	277	265.714	608	313	300.592	695	286	271.816
TTTGAGCATCACGTCTACA	GAGAACCACCCGCACTTTGA	GGGTGAGAACCACCCGCACTTTGAAGGAGG	Repeat2	Test	Test	847	48	981	567	511.406	821	517	470.473	1048	487	427.609
TTTGCTCGACACTCGTACA	GACTCGACTACAGATTTCAC	AGAAGACTCGACTACAGATTTCACAGGATC	Repeat2	Training	0	322	18	346	224	204.658	291	199	182.733	414	196	172.857
TTTGCATCTCGTCTGTACT	GGATGTGCTGCACGCCCACC	GTGGGGATGTGCTGCACGCCCACCTGGACA	Repeat2	Training	1	226	11	264	147	134.15	268	140	126.956	349	153	136.013
TTTGGAGCTCATATACATA	GGCATGCGGCGAAAAGTTCC	GCCTGGCATGCGGCGAAAAGTTCCTGGAGA	Repeat2	Training	1	199	18	221	111	na	194	121	na	229	114	na
TTTGGACATCACTAGCGCG	GAGACTCTTCGAGACTCCTT	CCTTGAGACTCTTCGAGACTCCTTTGGGTG	Repeat2	Training	4	881	20	1126	566	540.438	1217	705	677.372	1571	690	654.336
TTTGCACTGTCGATATATA	GCCTGCGCCTTGGACACAGT	AGAGGCCTGCGCCTTGGACACAGTTGGATG	Repeat2	Training	1	363	21	308	148	130.182	325	168	149.198	406	173	149.512
TTTGCATATCTCGCACGAT	GATGGATCCTGCTTTGCAAA	GCTTGATGGATCCTGCTTTGCAAATGGCAA	Repeat2	Training	2	459	7	516	129	121.131	566	173	164.368	604	194	184.789
TTTGGTCGTATACTGCTAT	GACTGCAATACTCGCCAGCC	CTTCGACTGCAATACTCGCCAGCCCGGCTG	Repeat2	Training	0	728	11	921	315	301.084	888	371	357.582	1191	244	226.004
TTTGCATCTCTATGCATAC	GATGCCCTCGTCATCGCTAC	TCTGGATGCCCTCGTCATCGCTACCGGACT	Repeat2	Training	4	450	28	475	234	204.444	486	245	214.76	574	232	196.284
TTTGTGCTGCACACGATCA	GCACGGTCCCAAAGCGGAAA	TTGGGCACGGTCCCAAAGCGGAAAGGGGGT	Repeat2	Training	1	167	6	151	64	58.5749	156	94	88.3952	201	104	96.7784
TTTGAGTATACTACATATC	GATAAGGGCTTCTTTGATTA	TGTGGATAAGGGCTTCTTTGATTAAGGGCA	Repeat2	Training	2	274	3	329	173	169.398	334	194	190.343	383	194	189.807
TTTGATCATGTCACTCACA	GTTACATACCACTGATGTTA	CCTTGTTACATACCACTGATGTTAAGGTCA	Repeat2	Training	1	1062	8	957	499	491.791	963	550	542.746	1141	484	475.405
TTTGTCATATAGTCTCATC	GAGAACACGAGAACATCTTC	TGGTGAGAACACGAGAACATCTTCTGGTCT	Repeat2	Training	0	417	7	435	217	209.698	433	248	240.731	487	217	208.825
TTTGGTCGTCATCTCGCTG	GCCCCTATTGTAAGTGCAGA	GTCTGCCCCTATTGTAAGTGCAGATGGAAC	Repeat2	Training	4	314	9	357	136	125.768	339	165	155.283	349	120	109.997
TTTGACAGTCACTATCGTC	GCCAAGAAGTACAGCACTTT	GAATGCCAAGAAGTACAGCACTTTTGGGGA	Repeat2	Training	0	973	35	1104	592	552.288	1200	695	651.835	1383	627	577.252
TTTGGCTGCACACATCTGA	GCGCTTGGCGGTTGTCCGTT	GGCGGCGCTTGGCGGTTGTCCGTTCGGCAC	Repeat2	Training	3	444	8	544	303	293.198	511	271	261.793	596	300	289.261
TTTGAGCTACATCTGATAT	GCTTATCTTCTAAACCGTGC	AATGGCTTATCTTCTAAACCGTGCTGGACT	Repeat2	Training	3	664	23	322	136	124.846	339	143	131.258	391	108	94.4563
TTTGCACAGTCATCACTAT	GTTCACGACGTCATGCTCAC	CCAAGTTCACGACGTCATGCTCACTGGCCA	Repeat2	Training	3	1788	61	2208	1187	1111.67	2178	1181	1106.69	2740	1173	1079.52
TTTGTGCACTCATCTCTGA	GCATCACCTGCAGCCTGTTC	AGGAGCATCACCTGCAGCCTGTTCAGGTTC	Repeat2	Training	3	552	15	552	316	301	623	408	391.071	712	332	312.652
TTTGTGACATCGTCTGTAC	GACTACGCCTCTGCCTTTCA	GGATGACTACGCCTCTGCCTTTCAAGGTCA	Repeat2	Training	4	1278	54	1140	615	566.831	1127	680	632.38	1381	648	589.648
TTTGCAGTAGTCACATAGT	GGTCAGGCTCCATGTGCCGC	CTAAGGTCAGGCTCCATGTGCCGCAGGCCA	Repeat2	Training	2	370	5	436	163	157.108	350	183	178.27	502	157	150.216
TTTGGTCATCTATCGAGTA	GGCGCCCACACTCGTGCAGC	TTGCGGCGCCCACACTCGTGCAGCTGGAGG	Repeat2	Training	0	733	43	935	368	313.15	841	399	349.664	1090	403	339.057
TTTGATGTAGTATCTCATC	GGTTGTCCAGTCAGCGTTCT	TAGCGGTTGTCCAGTCAGCGTTCTTGGGGG	Repeat2	Training	3	773	54	819	416	358.787	801	403	347.044	986	408	339.12
TTTGTCTGTCATACAGTAG	GAGATACGCAAGCAGATTCT	GGCAGAGATACGCAAGCAGATTCTTGGCTC	Repeat2	Training	0	260	0	301	182	182	295	196	196	360	184	184
TTTGGTACTATCATAGCGT	GGAATGGTTGTCAGAGTTTA	TGGAGGAATGGTTGTCAGAGTTTAAGGTAA	Repeat3	Training	4	275	2	230	129	127.327	215	142	140.436	268	113	111.051
TTTGTGACACTCACATCAG	GAAGCCGTCCAGCGCAAACT	CGAAGAAGCCGTCCAGCGCAAACTTGGCCG	Repeat3	Training	2	1313	75	1344	822	745.229	1199	747	678.512	1698	809	712.008
TTTGCTCTATATATCGCAT	GTCGCTTCCTCTTCTCCTTC	TCGCGTCGCTTCCTCTTCTCCTTCAGGAGC	Repeat3	Training	3	800	52	829	448	394.115	890	513	455.15	934	413	352.29
TTTGCTGCTACACACTCGA	GTTACTTGCCAAACACTTCC	TATGGTTACTTGCCAAACACTTCCTGGAGT	Repeat3	Training	1	603	27	671	358	327.955	617	354	326.373	820	418	381.284
TTTGATATGTATCGTATCG	GACCCAAGCCACGAACGAGC	TCTAGACCCAAGCCACGAACGAGCTGGAGG	Repeat3	Training	4	1131	92	853	364	na	852	431	na	995	415	na
TTTGCACGTACTCTATATC	GGCAGTGACCATAGGTCTCC	TGGTGGCAGTGACCATAGGTCTCCTGGTTC	Repeat3	Training	2	95	5	109	40	na	119	62	na	121	43	na
TTTGGTCAGCATCACGTCT	GAGAACCACCCGCACTTTGA	GGGTGAGAACCACCCGCACTTTGAAGGAGG	Repeat3	Test	Test	908	51	1064	612	552.238	1092	634	572.665	1316	659	585.084
TTTGACTATCGCACTAGTC	GACTCGACTACAGATTTCAC	AGAAGACTCGACTACAGATTTCACAGGATC	Repeat3	Training	0	597	5	604	339	333.941	525	336	331.603	760	377	370.635
TTTGACACTCATCATGTAC	GGATGTGCTGCACGCCCACC	GTGGGGATGTGCTGCACGCCCACCTGGACA	Repeat3	Training	1	1312	73	1854	938	834.843	1849	1053	950.121	2176	893	771.927
TTTGCACTCTACTGCGACT	GGCATGCGGCGAAAAGTTCC	GCCTGGCATGCGGCGAAAAGTTCCTGGAGA	Repeat3	Training	1	404	25	1094	537	469.302	1069	589	522.849	1157	484	412.403
TTTGCATATATCGCTCTCG	GAGACTCTTCGAGACTCCTT	CCTTGAGACTCTTCGAGACTCCTTTGGGTG	Repeat3	Training	4	465	4	378	174	170.748	371	199	195.809	504	210	205.665
TTTGCGTCATCATGTACTG	GCCTGCGCCTTGGACACAGT	AGAGGCCTGCGCCTTGGACACAGTTGGATG	Repeat3	Training	1	179	3	212	102	98.4469	186	90	86.8827	289	97	92.1564
TTTGTAGCATCACTAGTAG	GATGGATCCTGCTTTGCAAA	GCTTGATGGATCCTGCTTTGCAAATGGCAA	Repeat3	Training	2	660	13	670	208	194.803	803	257	241.183	884	260	242.588
TTTGAGAGCTATCGCACAC	GACTGCAATACTCGCCAGCC	CTTCGACTGCAATACTCGCCAGCCCGGCTG	Repeat3	Training	0	752	16	863	336	317.638	940	405	385	1060	237	214.447
TTTGCTCTAGTCACACTGC	GATGCCCTCGTCATCGCTAC	TCTGGATGCCCTCGTCATCGCTACCGGACT	Repeat3	Training	4	793	36	961	482	438.373	968	498	454.055	1178	477	423.522
TTTGCATCAGTCACATCTG	GCACGGTCCCAAAGCGGAAA	TTGGGCACGGTCCCAAAGCGGAAAGGGGGT	Repeat3	Training	1	149	6	154	86	79.7987	130	89	83.7651	194	75	67.1879
TTTGACTCGCTCTATCAGC	GATAAGGGCTTCTTTGATTA	TGTGGATAAGGGCTTCTTTGATTAAGGGCA	Repeat3	Training	2	436	19	422	253	234.61	438	273	253.913	548	318	294.119
TTTGTATATCGCACTCTAG	GTTACATACCACTGATGTTA	CCTTGTTACATACCACTGATGTTAAGGTCA	Repeat3	Training	1	1101	16	1032	568	553.003	1171	675	657.983	1544	628	605.562
TTTGTACTGCTGCATCACG	GAGAACACGAGAACATCTTC	TGGTGAGAACACGAGAACATCTTCTGGTCT	Repeat3	Training	0	972	28	1523	775	731.128	1583	875	829.399	1950	822	765.827
TTTGGTCTATCAGATCTCT	GCCCCTATTGTAAGTGCAGA	GTCTGCCCCTATTGTAAGTGCAGATGGAAC	Repeat3	Training	4	407	19	438	189	168.553	371	167	149.681	488	167	144.219
TTTGCACGTCATCACGTAC	GCCAAGAAGTACAGCACTTT	GAATGCCAAGAAGTACAGCACTTTTGGGGA	Repeat3	Training	0	100	4	87	52	na	88	48	na	119	63	na
TTTGTAGTCACATAGCGTA	GCGCTTGGCGGTTGTCCGTT	GGCGGCGCTTGGCGGTTGTCCGTTCGGCAC	Repeat3	Training	3	86	0	83	36	na	90	28	na	97	22	na
TTTGGATCATCGCATCATC	GCTTATCTTCTAAACCGTGC	AATGGCTTATCTTCTAAACCGTGCTGGACT	Repeat3	Training	3	1589	44	940	378	351.971	967	363	336.223	1164	361	328.768
TTTGGTCTCTCTGTCATAT	GTTCACGACGTCATGCTCAC	CCAAGTTCACGACGTCATGCTCACTGGCCA	Repeat3	Training	3	906	33	1203	708	664.182	1156	676	633.894	1320	632	583.921
TTTGATCTGCTGCTATCAT	GCATCACCTGCAGCCTGTTC	AGGAGCATCACCTGCAGCCTGTTCAGGTTC	Repeat3	Training	3	1331	43	1469	792	744.542	1485	831	783.025	1890	830	768.941
TTTGCACTCACTCTAGTCT	GACTACGCCTCTGCCTTTCA	GGATGACTACGCCTCTGCCTTTCAAGGTCA	Repeat3	Training	4	923	47	859	421	377.259	775	502	462.536	1002	457	405.977
TTTGGCACGCATCATCTAC	GGTCAGGCTCCATGTGCCGC	CTAAGGTCAGGCTCCATGTGCCGCAGGCCA	Repeat3	Training	2	1048	35	1335	573	528.415	1329	597	552.615	1575	588	535.4
TTTGTCTAGCACACACATC	GGCGCCCACACTCGTGCAGC	TTGCGGCGCCCACACTCGTGCAGCTGGAGG	Repeat3	Training	0	1033	85	1406	579	na	1251	601	na	1710	574	na
TTTGCTACACTCTGCTGCG	GGTTGTCCAGTCAGCGTTCT	TAGCGGTTGTCCAGTCAGCGTTCTTGGGGG	Repeat3	Training	3	379	56	383	215	na	316	159	na	508	245	na
TTTGCTGCATCATCATGAG	GAGATACGCAAGCAGATTCT	GGCAGAGATACGCAAGCAGATTCTTGGCTC	Repeat3	Training	0	721	17	932	510	488.025	869	519	498.51	1095	513	487.182
TTTGAGTCTCATCTGTACT	GGAATGGTTGTCAGAGTTTA	TGGAGGAATGGTTGTCAGAGTTTAAGGTAA	Repeat4	Training	4	375	10	327	161	152.28	340	204	194.933	485	198	185.067
TTTGGCTCTATCGCTCATA	GAAGCCGTCCAGCGCAAACT	CGAAGAAGCCGTCCAGCGCAAACTTGGCCG	Repeat4	Training	2	1035	83	1083	604	na	1031	621	na	1285	631	na
TTTGTGTACACTCTCTGCT	GTCGCTTCCTCTTCTCCTTC	TCGCGTCGCTTCCTCTTCTCCTTCAGGAGC	Repeat4	Training	3	493	35	739	418	365.535	760	459	405.045	916	425	359.97
TTTGCATCGCTCTCACTCT	GTTACTTGCCAAACACTTCC	TATGGTTACTTGCCAAACACTTCCTGGAGT	Repeat4	Training	1	575	18	774	408	383.77	813	418	392.55	965	422	391.791
TTTGCAGTCTCATAGCTCG	GACCCAAGCCACGAACGAGC	TCTAGACCCAAGCCACGAACGAGCTGGAGG	Repeat4	Training	4	671	49	787	381	323.529	757	372	316.72	949	359	289.699
TTTGCATCATCATCGACAC	GGCAGTGACCATAGGTCTCC	TGGTGGCAGTGACCATAGGTCTCCTGGTTC	Repeat4	Training	2	570	7	613	326	318.472	563	281	274.086	708	276	267.305
TTTGATCGTCACACACATC	GAGAACCACCCGCACTTTGA	GGGTGAGAACCACCCGCACTTTGAAGGAGG	Repeat4	Test	Test	490	46	514	287	na	514	322	na	585	287	na
TTTGTCGTCATATCTATCG	GACTCGACTACAGATTTCAC	AGAAGACTCGACTACAGATTTCACAGGATC	Repeat4	Training	0	432	3	603	364	359.812	509	309	305.465	717	338	333.021
TTTGAGTCACACGTACTAC	GGATGTGCTGCACGCCCACC	GTGGGGATGTGCTGCACGCCCACCTGGACA	Repeat4	Training	1	1285	80	1503	846	752.428	1474	920	828.233	1793	759	647.374
TTTGGCTATCGTCACTAGT	GGCATGCGGCGAAAAGTTCC	GCCTGGCATGCGGCGAAAAGTTCCTGGAGA	Repeat4	Training	1	671	88	718	462	na	757	521	na	958	516	na
TTTGAGCACTCTCTGATAT	GAGACTCTTCGAGACTCCTT	CCTTGAGACTCTTCGAGACTCCTTTGGGTG	Repeat4	Training	4	521	6	498	269	263.265	443	247	241.898	663	305	297.365
TTTGAGCTATCATAGCGTC	GCCTGCGCCTTGGACACAGT	AGAGGCCTGCGCCTTGGACACAGTTGGATG	Repeat4	Training	1	585	22	514	253	233.67	458	255	237.776	571	225	203.526
TTTGATATCTCTCGCACGA	GATGGATCCTGCTTTGCAAA	GCTTGATGGATCCTGCTTTGCAAATGGCAA	Repeat4	Training	2	1601	33	2283	754	706.943	2482	815	763.841	2843	866	807.4
TTTGTCACGTACTACGTAT	GACTGCAATACTCGCCAGCC	CTTCGACTGCAATACTCGCCAGCCCGGCTG	Repeat4	Training	0	1670	54	2060	795	728.389	1901	846	784.531	2345	562	486.174
TTTGGCTACTCTGTCTCGT	GATGCCCTCGTCATCGCTAC	TCTGGATGCCCTCGTCATCGCTACCGGACT	Repeat4	Training	4	1109	76	959	493	427.28	894	481	419.734	1280	549	461.281
TTTGCTATCAGATCTCTAG	GCACGGTCCCAAAGCGGAAA	TTGGGCACGGTCCCAAAGCGGAAAGGGGGT	Repeat4	Training	1	505	25	497	245	220.396	526	279	252.96	723	292	256.208
TTTGTAGCTACACATATCA	GATAAGGGCTTCTTTGATTA	TGTGGATAAGGGCTTCTTTGATTAAGGGCA	Repeat4	Training	2	279	1	353	205	203.735	384	219	217.624	427	179	177.47
TTTGGTCATGTACATCATC	GTTACATACCACTGATGTTA	CCTTGTTACATACCACTGATGTTAAGGTCA	Repeat4	Training	1	282	3	268	136	133.149	263	149	146.202	391	175	170.84
TTTGACTGTAGCACTCTCG	GAGAACACGAGAACATCTTC	TGGTGAGAACACGAGAACATCTTCTGGTCT	Repeat4	Training	0	1348	30	1031	527	504.055	1030	615	592.077	1347	562	532.022
TTTGTCGACACTCGTATCT	GCCCCTATTGTAAGTGCAGA	GTCTGCCCCTATTGTAAGTGCAGATGGAAC	Repeat4	Training	4	488	11	483	202	191.113	524	227	215.189	535	144	131.941
TTTGCTGCACTCAGTACTA	GCCAAGAAGTACAGCACTTT	GAATGCCAAGAAGTACAGCACTTTTGGGGA	Repeat4	Training	0	546	10	632	341	329.425	681	395	382.527	762	350	336.044
TTTGTAGCACTCAGTCACT	GCGCTTGGCGGTTGTCCGTT	GGCGGCGCTTGGCGGTTGTCCGTTCGGCAC	Repeat4	Training	3	864	46	843	443	398.118	865	497	450.947	1051	549	493.044
TTTGTCTGCTGCTCTATAG	GCTTATCTTCTAAACCGTGC	AATGGCTTATCTTCTAAACCGTGCTGGACT	Repeat4	Training	3	527	11	264	95	89.4896	302	121	114.696	375	125	117.173
TTTGTCTAGCTCATCGTCT	GTTCACGACGTCATGCTCAC	CCAAGTTCACGACGTCATGCTCACTGGCCA	Repeat4	Training	3	2540	130	2705	1485	1346.56	2850	1635	1489.13	3491	1523	1344.33
TTTGGTCACACTGCTGCTA	GCATCACCTGCAGCCTGTTC	AGGAGCATCACCTGCAGCCTGTTCAGGTTC	Repeat4	Training	3	1047	14	1295	665	647.684	1277	709	691.925	1689	691	668.415
TTTGAGTCTCGTATCTCAC	GACTACGCCTCTGCCTTTCA	GGATGACTACGCCTCTGCCTTTCAAGGTCA	Repeat4	Training	4	1881	78	1688	893	823.003	1693	987	916.796	2059	822	736.619
TTTGGTACAGTCATCTAGT	GGTCAGGCTCCATGTGCCGC	CTAAGGTCAGGCTCCATGTGCCGCAGGCCA	Repeat4	Training	2	996	58	1078	492	429.225	996	506	448	1284	482	407.229
TTTGACACAGTCACGTACA	GGCGCCCACACTCGTGCAGC	TTGCGGCGCCCACACTCGTGCAGCTGGAGG	Repeat4	Training	0	1021	75	1411	605	501.352	1339	645	546.641	1769	628	498.054
TTTGATACATCTCTACGAC	GGTTGTCCAGTCAGCGTTCT	TAGCGGTTGTCCAGTCAGCGTTCTTGGGGG	Repeat4	Training	3	1557	157	1745	938	na	1627	900	na	2106	939	na
TTTGTACTCACACTCACTA	GAGATACGCAAGCAGATTCT	GGCAGAGATACGCAAGCAGATTCTTGGCTC	Repeat4	Training	0	424	7	601	340	330.078	504	280	271.679	654	312	301.203
TTTGTAGATCTCTGCTACG	GGAATGGTTGTCAGAGTTTA	TGGAGGAATGGTTGTCAGAGTTTAAGGTAA	Repeat5	Training	4	266	6	283	141	134.617	283	169	162.617	328	157	149.602
TTTGACGCATCTCTCTGAC	GAAGCCGTCCAGCGCAAACT	CGAAGAAGCCGTCCAGCGCAAACTTGGCCG	Repeat5	Training	2	1047	56	1226	752	686.426	1237	810	743.838	1720	906	814.004
TTTGGTGTATCATCATAGT	GTCGCTTCCTCTTCTCCTTC	TCGCGTCGCTTCCTCTTCTCCTTCAGGAGC	Repeat5	Training	3	1088	74	1240	662	577.662	1141	667	589.395	1438	681	583.195
TTTGCTCGCTGTCTCGTAG	GTTACTTGCCAAACACTTCC	TATGGTTACTTGCCAAACACTTCCTGGAGT	Repeat5	Training	1	1031	41	947	514	476.34	1060	622	579.847	1147	493	447.387
TTTGGACTATCATCAGTCA	GACCCAAGCCACGAACGAGC	TCTAGACCCAAGCCACGAACGAGCTGGAGG	Repeat5	Training	4	418	18	340	124	109.359	448	217	197.708	595	219	193.378
TTTGTAGATACATCTCGTC	GGCAGTGACCATAGGTCTCC	TGGTGGCAGTGACCATAGGTCTCCTGGTTC	Repeat5	Training	2	806	18	669	333	318.06	620	313	299.154	793	327	309.29
TTTGGTCTCTACATCTGCG	GAGAACCACCCGCACTTTGA	GGGTGAGAACCACCCGCACTTTGAAGGAGG	Repeat5	Test	Test	411	28	391	223	196.363	458	263	231.798	538	226	189.348
TTTGGTACTACATATATAT	GACTCGACTACAGATTTCAC	AGAAGACTCGACTACAGATTTCACAGGATC	Repeat5	Training	0	313	6	268	156	150.863	250	146	141.208	287	137	131.498
TTTGACTGTCTATACATAG	GGATGTGCTGCACGCCCACC	GTGGGGATGTGCTGCACGCCCACCTGGACA	Repeat5	Training	1	739	41	723	362	321.888	788	393	349.281	1014	408	351.743
TTTGCTACTGCGTATCACA	GGCATGCGGCGAAAAGTTCC	GCCTGGCATGCGGCGAAAAGTTCCTGGAGA	Repeat5	Training	1	312	36	329	193	na	310	206	na	396	196	na
TTTGCTACAGTCTATCTAC	GAGACTCTTCGAGACTCCTT	CCTTGAGACTCTTCGAGACTCCTTTGGGTG	Repeat5	Training	4	1090	36	1388	719	673.158	1367	769	723.851	1722	749	692.127
TTTGCACTCTGAGCACGTA	GCCTGCGCCTTGGACACAGT	AGAGGCCTGCGCCTTGGACACAGTTGGATG	Repeat5	Training	1	227	3	194	112	109.436	188	121	118.515	222	105	102.066
TTTGTACATACTCTCACTC	GATGGATCCTGCTTTGCAAA	GCTTGATGGATCCTGCTTTGCAAATGGCAA	Repeat5	Training	2	1355	13	2006	577	557.754	2103	595	574.824	2507	761	736.948
TTTGGTACGCATCTCGTAT	GACTGCAATACTCGCCAGCC	CTTCGACTGCAATACTCGCCAGCCCGGCTG	Repeat5	Training	0	1439	18	1517	614	595.024	1585	630	610.174	1913	477	453.071
TTTGCTCACACACTACTCG	GATGCCCTCGTCATCGCTAC	TCTGGATGCCCTCGTCATCGCTACCGGACT	Repeat5	Training	4	1306	107	1462	733	na	1355	722	na	1797	793	na
TTTGTATACAGTACTATCA	GCACGGTCCCAAAGCGGAAA	TTGGGCACGGTCCCAAAGCGGAAAGGGGGT	Repeat5	Training	1	415	15	438	214	198.169	412	182	167.108	537	216	196.59
TTTGTCTCGCTCTCACGTC	GATAAGGGCTTCTTTGATTA	TGTGGATAAGGGCTTCTTTGATTAAGGGCA	Repeat5	Training	2	320	3	371	203	199.522	386	215	211.381	451	203	198.772
TTTGAGTGTCTGTATATAC	GTTACATACCACTGATGTTA	CCTTGTTACATACCACTGATGTTAAGGTCA	Repeat5	Training	1	525	12	462	226	215.44	487	273	261.869	602	262	248.24
TTTGCATCTGCACTGCATA	GAGAACACGAGAACATCTTC	TGGTGAGAACACGAGAACATCTTCTGGTCT	Repeat5	Training	0	269	2	366	179	176.279	319	167	164.628	418	198	194.892
TTTGAGTCTGCATCATATA	GCCCCTATTGTAAGTGCAGA	GTCTGCCCCTATTGTAAGTGCAGATGGAAC	Repeat5	Training	4	361	28	397	148	117.208	370	164	135.302	466	184	147.856
TTTGATAGTCAGTCTAGTA	GCCAAGAAGTACAGCACTTT	GAATGCCAAGAAGTACAGCACTTTTGGGGA	Repeat5	Training	0	626	27	660	384	355.534	674	391	361.93	811	411	376.021
TTTGATCTATATGCACTCA	GCGCTTGGCGGTTGTCCGTT	GGCGGCGCTTGGCGGTTGTCCGTTCGGCAC	Repeat5	Training	3	754	42	659	399	362.292	573	330	298.082	755	378	335.944
TTTGCACACTAGTAGCATC	GCTTATCTTCTAAACCGTGC	AATGGCTTATCTTCTAAACCGTGCTGGACT	Repeat5	Training	3	469	12	282	121	113.785	276	127	119.938	281	85	77.8102
TTTGTACGCACACTCATCA	GTTCACGACGTCATGCTCAC	CCAAGTTCACGACGTCATGCTCACTGGCCA	Repeat5	Training	3	2308	73	2443	1383	1305.73	2540	1545	1464.66	3032	1476	1380.1
TTTGCTCGCATATCTCGTA	GCATCACCTGCAGCCTGTTC	AGGAGCATCACCTGCAGCCTGTTCAGGTTC	Repeat5	Training	3	366	14	356	187	173.383	365	209	195.038	427	189	172.667
TTTGCAGCTACACACGATA	GACTACGCCTCTGCCTTTCA	GGATGACTACGCCTCTGCCTTTCAAGGTCA	Repeat5	Training	4	163	4	158	107	103.123	132	89	85.7607	175	74	69.7055
TTTGACATCATCTCGTAGA	GGTCAGGCTCCATGTGCCGC	CTAAGGTCAGGCTCCATGTGCCGCAGGCCA	Repeat5	Training	2	1147	58	1332	601	533.645	1368	656	586.825	1561	580	501.065
TTTGCAGTCACTAGCTACG	GGCGCCCACACTCGTGCAGC	TTGCGGCGCCCACACTCGTGCAGCTGGAGG	Repeat5	Training	0	303	17	285	112	96.0099	298	106	89.2805	418	134	110.548
TTTGGTATCGTATCTCTGT	GGTTGTCCAGTCAGCGTTCT	TAGCGGTTGTCCAGTCAGCGTTCTTGGGGG	Repeat5	Training	3	326	22	460	240	208.957	422	202	173.521	558	245	207.344
TTTGTGCATCATCTAGCAT	GAGATACGCAAGCAGATTCT	GGCAGAGATACGCAAGCAGATTCTTGGCTC	Repeat5	Training	0	155	1	171	101	99.8968	187	112	110.794	220	96	94.5806
TTTGCACTCTCTCGCTATC	GGAATGGTTGTCAGAGTTTA	TGGAaGAATGGTTGTCAGAGTTTAAGGTAA	na	Training	4	207	11	181	133	123.382	200	107	96.372	263	142	128.024
TTTGTATCTGTACATCACG	GGAATGGTTGTCAGAGTTTA	TGGAtGAATGGTTGTCAGAGTTTAAGGTAA	na	Training	4	297	6	315	95	88.6364	318	61	54.5758	410	91	82.7172
TTTGTGCATCTCTGTCAGC	GGAATGGTTGTCAGAGTTTA	TGGAcGAATGGTTGTCAGAGTTTAAGGTAA	na	Training	4	388	7	422	140	132.387	486	99	90.232	577	103	92.5902
TTTGTCATGCATCTATACT	GGAATGGTTGTCAGAGTTTA	TGGAGaAATGGTTGTCAGAGTTTAAGGTAA	na	Training	4	339	0	356	96	96	403	89	89	493	35	35
TTTGTCATCGCACTCATGC	GGAATGGTTGTCAGAGTTTA	TGGAGtAATGGTTGTCAGAGTTTAAGGTAA	na	Training	4	374	9	515	58	45.607	536	69	56.1016	632	38	22.7914
TTTGTCGATATCTCTATAC	GGAATGGTTGTCAGAGTTTA	TGGAGcAATGGTTGTCAGAGTTTAAGGTAA	na	Training	4	315	8	342	61	52.3143	314	12	4.0254	402	29	18.7905
TTTGTCATCATATATATCT	GGAATGGTTGTCAGAGTTTA	TGGAGGgATGGTTGTCAGAGTTTAAGGTAA	na	Training	4	194	1	156	67	66.1959	218	104	102.876	251	82	80.7062
TTTGATGTCATAGCTACAC	GGAATGGTTGTCAGAGTTTA	TGGAGGcATGGTTGTCAGAGTTTAAGGTAA	na	Training	4	62	0	87	0	na	97	2	na	122	8	na
TTTGCTGCTGTCTCTCATC	GGAATGGTTGTCAGAGTTTA	TGGAGGtATGGTTGTCAGAGTTTAAGGTAA	na	Training	4	77	4	93	38	na	104	31	na	120	45	na
TTTGCGCACTCTATCTGAG	GGAATGGTTGTCAGAGTTTA	TGGAGGAgTGGTTGTCAGAGTTTAAGGTAA	na	Training	4	181	2	131	79	77.5525	150	64	62.3425	145	17	15.3978
TTTGACTGCTCATATCACA	GGAATGGTTGTCAGAGTTTA	TGGAGGAcTGGTTGTCAGAGTTTAAGGTAA	na	Training	4	321	2	551	60	56.567	492	30	26.9346	496	3	-0.0903427
TTTGTATCTCTGCTATCAT	GGAATGGTTGTCAGAGTTTA	TGGAGGAtTGGTTGTCAGAGTTTAAGGTAA	na	Training	4	155	0	180	91	91	168	58	58	225	36	36
TTTGATCATCTCGTCACAC	GGAATGGTTGTCAGAGTTTA	TGGAGGAAcGGTTGTCAGAGTTTAAGGTAA	na	Training	4	408	10	782	70	50.8333	821	42	21.8775	822	24	3.85294
TTTGGCTCTCTGCTCGTCT	GGAATGGTTGTCAGAGTTTA	TGGAGGAAgGGTTGTCAGAGTTTAAGGTAA	na	Training	4	248	14	360	36	15.6774	387	49	27.1532	474	20	-6.75806
TTTGCTCATCACTCGTATC	GGAATGGTTGTCAGAGTTTA	TGGAGGAAaGGTTGTCAGAGTTTAAGGTAA	na	Training	4	302	3	457	30	25.4603	425	15	10.7781	537	4	-1.33444
TTTGTATCTGCATCTACGT	GGAATGGTTGTCAGAGTTTA	TGGAGGAATaGTTGTCAGAGTTTAAGGTAA	na	Training	4	271	6	304	98	91.2694	293	70	63.5129	413	33	23.8561
TTTGCTCTCACGTATCTAT	GGAATGGTTGTCAGAGTTTA	TGGAGGAATtGTTGTCAGAGTTTAAGGTAA	na	Training	4	259	12	298	22	8.19305	344	18	2.06178	425	15	-4.69112
TTTGGTCAGCTATCTACAT	GGAATGGTTGTCAGAGTTTA	TGGAGGAATcGTTGTCAGAGTTTAAGGTAA	na	Training	4	327	5	536	55	46.8043	561	35	26.422	749	13	1.5474
TTTGGCTCGACTGTCTATC	GGAATGGTTGTCAGAGTTTA	TGGAGGAATGaTTGTCAGAGTTTAAGGTAA	na	Training	4	213	1	220	71	69.9671	222	41	39.9577	313	28	26.5305
TTTGTACTGTCAGTCATCT	GGAATGGTTGTCAGAGTTTA	TGGAGGAATGtTTGTCAGAGTTTAAGGTAA	na	Training	4	332	6	422	60	52.3735	438	52	44.0843	587	58	47.3916
TTTGTAGTCATCTGCATCG	GGAATGGTTGTCAGAGTTTA	TGGAGGAATGcTTGTCAGAGTTTAAGGTAA	na	Training	4	215	3	318	88	83.5628	271	43	39.2186	383	26	20.6558
TTTGTAGTCTCGTATATGT	GGAATGGTTGTCAGAGTTTA	TGGAGGAATGGcTGTCAGAGTTTAAGGTAA	na	Training	4	272	1	357	204	202.688	312	158	156.853	332	158	156.779
TTTGCATCAGCACGCTATC	GGAATGGTTGTCAGAGTTTA	TGGAGGAATGGgTGTCAGAGTTTAAGGTAA	na	Training	4	72	0	109	50	na	104	41	na	119	14	na
TTTGCATAGTATACACACG	GGAATGGTTGTCAGAGTTTA	TGGAGGAATGGaTGTCAGAGTTTAAGGTAA	na	Training	4	62	0	49	23	na	70	25	na	87	27	na
TTTGTCTCTCTATGCACTC	GGAATGGTTGTCAGAGTTTA	TGGAGGAATGGTcGTCAGAGTTTAAGGTAA	na	Training	4	627	18	868	427	402.081	837	419	394.971	936	376	349.129
TTTGGCACATAGCTACTCT	GGAATGGTTGTCAGAGTTTA	TGGAGGAATGGTgGTCAGAGTTTAAGGTAA	na	Training	4	124	7	152	70	61.4194	158	68	59.0806	170	53	43.4032
TTTGATATCATCATACTCG	GGAATGGTTGTCAGAGTTTA	TGGAGGAATGGTaGTCAGAGTTTAAGGTAA	na	Training	4	185	0	196	104	104	189	89	89	241	94	94
TTTGTCACAGTATCACACG	GGAATGGTTGTCAGAGTTTA	TGGAGGAATGGTTaTCAGAGTTTAAGGTAA	na	Training	4	218	4	214	83	79.0734	243	129	124.541	276	78	72.9358
TTTGTAGTCTCAGTCTAGT	GGAATGGTTGTCAGAGTTTA	TGGAGGAATGGTTtTCAGAGTTTAAGGTAA	na	Training	4	225	3	319	88	83.7467	355	66	61.2667	464	41	34.8133
TTTGTACTCATCTCACATG	GGAATGGTTGTCAGAGTTTA	TGGAGGAATGGTTcTCAGAGTTTAAGGTAA	na	Training	4	486	12	696	271	253.815	680	205	188.21	830	181	160.506
TTTGCAGTCTATCATCTAG	GGAATGGTTGTCAGAGTTTA	TGGAGGAATGGTTGcCAGAGTTTAAGGTAA	na	Training	4	194	7	234	130	121.557	247	114	105.088	310	99	87.8144
TTTGCTATCGTACTCTACA	GGAATGGTTGTCAGAGTTTA	TGGAGGAATGGTTGgCAGAGTTTAAGGTAA	na	Training	4	239	3	295	56	52.2971	299	44	40.2469	358	18	13.5063
TTTGGCATCTGCACATCAC	GGAATGGTTGTCAGAGTTTA	TGGAGGAATGGTTGaCAGAGTTTAAGGTAA	na	Training	4	211	2	243	113	110.697	294	114	111.213	302	74	71.1374
TTTGTCTGTCGTATCACAT	GGAATGGTTGTCAGAGTTTA	TGGAGGAATGGTTGTtAGAGTTTAAGGTAA	na	Training	4	159	0	162	81	81	164	63	63	193	59	59
TTTGGTCGTACTACTGCAT	GGAATGGTTGTCAGAGTTTA	TGGAGGAATGGTTGTaAGAGTTTAAGGTAA	na	Training	4	92	0	126	58	na	109	53	na	121	31	na
TTTGACATCTGTCTGCGAC	GGAATGGTTGTCAGAGTTTA	TGGAGGAATGGTTGTgAGAGTTTAAGGTAA	na	Training	4	350	5	575	74	65.7857	550	62	54.1429	670	26	16.4286
TTTGCATATGCATCGCATC	GGAATGGTTGTCAGAGTTTA	TGGAGGAATGGTTGTCgGAGTTTAAGGTAA	na	Training	4	138	0	158	28	28	154	40	40	153	16	16
TTTGCATAGTCTCTCAGTA	GGAATGGTTGTCAGAGTTTA	TGGAGGAATGGTTGTCcGAGTTTAAGGTAA	na	Training	4	314	5	552	85	76.2102	479	45	37.3726	603	23	13.3981
TTTGTCATCATCACTACTC	GGAATGGTTGTCAGAGTTTA	TGGAGGAATGGTTGTCtGAGTTTAAGGTAA	na	Training	4	80	0	86	7	na	135	10	na	131	4	na
TTTGACATCTATAGTCTGA	GGAATGGTTGTCAGAGTTTA	TGGAGGAATGGTTGTCAaAGTTTAAGGTAA	na	Training	4	142	5	213	86	78.5	206	80	72.7465	289	92	81.8239
TTTGTCTGTCTCATCAGCT	GGAATGGTTGTCAGAGTTTA	TGGAGGAATGGTTGTCAtAGTTTAAGGTAA	na	Training	4	218	1	399	64	62.1697	381	59	57.2523	418	55	53.0826
TTTGAGCTATCGCTGTCTC	GGAATGGTTGTCAGAGTTTA	TGGAGGAATGGTTGTCAcAGTTTAAGGTAA	na	Training	4	174	6	181	35	28.7586	193	51	44.3448	240	37	28.7241
TTTGTCACATAGTACTACA	GGAATGGTTGTCAGAGTTTA	TGGAGGAATGGTTGTCAGgGTTTAAGGTAA	na	Training	4	194	2	247	140	137.454	232	143	140.608	335	162	158.546
TTTGAGCTCTACGTACACA	GGAATGGTTGTCAGAGTTTA	TGGAGGAATGGTTGTCAGcGTTTAAGGTAA	na	Training	4	212	1	293	69	67.6179	260	58	56.7736	314	37	35.5189
TTTGCTACACTGTCGTATA	GGAATGGTTGTCAGAGTTTA	TGGAGGAATGGTTGTCAGtGTTTAAGGTAA	na	Training	4	209	2	219	40	37.9043	238	36	33.7225	280	28	25.3206
TTTGCACAGTCACACGATA	GGAATGGTTGTCAGAGTTTA	TGGAGGAATGGTTGTCAGAaTTTAAGGTAA	na	Training	4	168	7	242	85	74.9167	253	79	68.4583	326	90	76.4167
TTTGCTAGATCGCACATAT	GGAATGGTTGTCAGAGTTTA	TGGAGGAATGGTTGTCAGAtTTTAAGGTAA	na	Training	4	246	2	404	6	2.71545	342	2	-0.780488	395	8	4.78862
TTTGGTATACATCACTCGA	GGAATGGTTGTCAGAGTTTA	TGGAGGAATGGTTGTCAGAcTTTAAGGTAA	na	Training	4	473	14	675	16	-3.97886	627	8	-10.5581	859	14	-11.4249
TTTGTCTAGCTCGCACTAT	GGAATGGTTGTCAGAGTTTA	TGGAGGAATGGTTGTCAGAGcTTAAGGTAA	na	Training	4	315	2	325	125	122.937	311	136	134.025	479	159	155.959
TTTGTATCGTATCACACTG	GGAATGGTTGTCAGAGTTTA	TGGAGGAATGGTTGTCAGAGgTTAAGGTAA	na	Training	4	357	14	396	99	83.4706	409	124	107.961	536	95	73.9804
TTTGAGTCTCGCTCTATGC	GGAATGGTTGTCAGAGTTTA	TGGAGGAATGGTTGTCAGAGaTTAAGGTAA	na	Training	4	261	9	279	105	95.3793	265	107	97.8621	287	60	50.1034
TTTGCGACATCATATCTCG	GGAATGGTTGTCAGAGTTTA	TGGAGGAATGGTTGTCAGAGTcTAAGGTAA	na	Training	4	75	0	94	36	na	105	49	na	99	31	na
TTTGTCTACTCGTACATAG	GGAATGGTTGTCAGAGTTTA	TGGAGGAATGGTTGTCAGAGTgTAAGGTAA	na	Training	4	524	19	561	241	220.658	584	235	213.824	689	205	180.017
TTTGTCATGCACGCTATCA	GGAATGGTTGTCAGAGTTTA	TGGAGGAATGGTTGTCAGAGTaTAAGGTAA	na	Training	4	357	7	493	170	160.333	432	143	134.529	514	54	43.9216
TTTGCTACACGTCTACATA	GGAATGGTTGTCAGAGTTTA	TGGAGGAATGGTTGTCAGAGTTcAAGGTAA	na	Training	4	318	2	384	131	128.585	395	124	121.516	425	113	110.327
TTTGCTCTGCTCATATACA	GGAATGGTTGTCAGAGTTTA	TGGAGGAATGGTTGTCAGAGTTgAAGGTAA	na	Training	4	252	0	284	48	48	347	60	60	296	22	22
TTTGCTACTCTCTGTATAC	GGAATGGTTGTCAGAGTTTA	TGGAGGAATGGTTGTCAGAGTTaAAGGTAA	na	Training	4	137	5	172	45	38.7226	130	40	35.2555	178	25	18.5036
TTTGGTATGTACATCTATC	GGAATGGTTGTCAGAGTTTA	TGGAGGAATGGTTGTCAGAGTTTgAGGTAA	na	Training	4	360	6	478	190	182.033	483	214	205.95	582	158	148.3
TTTGTCTACTCGTACACGT	GGAATGGTTGTCAGAGTTTA	TGGAGGAATGGTTGTCAGAGTTTcAGGTAA	na	Training	4	367	11	387	132	120.401	396	146	134.131	397	107	95.1008
TTTGCATCTGAGTCACATC	GGAATGGTTGTCAGAGTTTA	TGGAGGAATGGTTGTCAGAGTTTtAGGTAA	na	Training	4	113	8	140	46	36.0885	128	67	57.9381	157	38	26.885
TTTGCTGCTCGTCTATCGT	GGAATGGTTGTCAGAGTTTA	TGGAccAATGGTTGTCAGAGTTTAAGGTAA	na	Training	4	234	9	305	11	-0.730769	315	7	-5.11538	400	19	3.61538
TTTGCTATCACTCACTCAC	GGAATGGTTGTCAGAGTTTA	TGGAGctATGGTTGTCAGAGTTTAAGGTAA	na	Training	4	399	3	597	10	5.51128	608	11	6.42857	799	9	2.99248
TTTGTCACATCATACTGTA	GGAATGGTTGTCAGAGTTTA	TGGAGGttTGGTTGTCAGAGTTTAAGGTAA	na	Training	4	381	0	586	9	9	537	4	4	679	1	1
TTTGATCTACATCTCTGAG	GGAATGGTTGTCAGAGTTTA	TGGAGGAtaGGTTGTCAGAGTTTAAGGTAA	na	Training	4	413	1	558	0	-1.35109	491	0	-1.18886	559	0	-1.35351
TTTGTACTCTCTATGCTAT	GGAATGGTTGTCAGAGTTTA	TGGAGGAAacGTTGTCAGAGTTTAAGGTAA	na	Training	4	384	10	479	6	-6.47396	606	3	-12.7813	656	16	-1.08333
TTTGTATCTATCGTCATCA	GGAATGGTTGTCAGAGTTTA	TGGAGGAATccTTGTCAGAGTTTAAGGTAA	na	Training	4	195	0	293	0	0	321	0	0	381	0	0
TTTGCATAGTCAGTCTAGT	GGAATGGTTGTCAGAGTTTA	TGGAGGAATGcaTGTCAGAGTTTAAGGTAA	na	Training	4	95	0	127	1	na	135	3	na	134	2	na
TTTGACTCTATCGATATAT	GGAATGGTTGTCAGAGTTTA	TGGAGGAATGGaaGTCAGAGTTTAAGGTAA	na	Training	4	168	12	173	35	22.6429	163	8	-3.64286	235	17	0.214286
TTTGACTCTACGTACTCAC	GGAATGGTTGTCAGAGTTTA	TGGAGGAATGGTacTCAGAGTTTAAGGTAA	na	Training	4	308	0	379	9	9	421	9	9	461	1	1
TTTGCTGCTACACACGTCA	GGAATGGTTGTCAGAGTTTA	TGGAGGAATGGTTcaCAGAGTTTAAGGTAA	na	Training	4	133	0	193	6	6	189	1	1	208	2	2
TTTGTCTCATGTCTCTATA	GGAATGGTTGTCAGAGTTTA	TGGAGGAATGGTTGagAGAGTTTAAGGTAA	na	Training	4	158	3	163	4	0.905063	227	4	-0.310127	256	1	-3.86076
TTTGCGCTCATATCTCTCG	GGAATGGTTGTCAGAGTTTA	TGGAGGAATGGTTGTgtGAGTTTAAGGTAA	na	Training	4	19	0	10	0	na	13	0	na	21	0	na
TTTGCTCTCTCTATATGAC	GGAATGGTTGTCAGAGTTTA	TGGAGGAATGGTTGTCtcAGTTTAAGGTAA	na	Training	4	231	0	357	1	1	333	1	1	430	1	1
TTTGGTATCTCGCTCATAC	GGAATGGTTGTCAGAGTTTA	TGGAGGAATGGTTGTCActGTTTAAGGTAA	na	Training	4	429	5	593	12	5.08858	576	13	6.28671	710	11	2.72494
TTTGAGTCTCACTGCTATC	GGAATGGTTGTCAGAGTTTA	TGGAGGAATGGTTGTCAGtcTTTAAGGTAA	na	Training	4	319	8	455	17	5.58934	444	13	1.8652	564	5	-9.1442
TTTGTATCGTACTATATCT	GGAATGGTTGTCAGAGTTTA	TGGAGGAATGGTTGTCAGAcaTTAAGGTAA	na	Training	4	160	6	211	9	1.0875	207	5	-2.7625	307	9	-2.5125
TTTGATCTACTGCATCATA	GGAATGGTTGTCAGAGTTTA	TGGAGGAATGGTTGTCAGAGaaTAAGGTAA	na	Training	4	160	2	187	9	6.6625	251	8	4.8625	260	5	1.75
TTTGGTACTATCTCGACTA	GGAATGGTTGTCAGAGTTTA	TGGAGGAATGGTTGTCAGAGTaaAAGGTAA	na	Training	4	169	0	262	0	0	268	1	1	248	5	5
TTTGCTCATAGTACTACTG	GGAATGGTTGTCAGAGTTTA	TGGAGGAATGGTTGTCAGAGTTatAGGTAA	na	Training	4	173	1	159	19	18.0809	188	13	11.9133	205	5	3.81503
TTTGCTATCACTACTCAGT	GGAATGGTTGTCAGAGTTTA	TGGAcctATGGTTGTCAGAGTTTAAGGTAA	na	Training	4	438	6	632	8	-0.657534	522	18	10.8493	613	5	-3.39726
TTTGTCATATAGTCTACAT	GGAATGGTTGTCAGAGTTTA	TGGAGcttTGGTTGTCAGAGTTTAAGGTAA	na	Training	4	405	23	537	13	-17.4963	580	13	-19.9383	684	24	-14.8444
TTTGAGCATACTATCTGCG	GGAATGGTTGTCAGAGTTTA	TGGAGGttaGGTTGTCAGAGTTTAAGGTAA	na	Training	4	432	7	568	7	-2.2037	592	9	-0.592593	660	4	-6.69444
TTTGCGATCTCGTCATCAT	GGAATGGTTGTCAGAGTTTA	TGGAGGAtacGTTGTCAGAGTTTAAGGTAA	na	Training	4	135	0	194	2	2	229	0	0	239	0	0
TTTGATCACAGCTACATCG	GGAATGGTTGTCAGAGTTTA	TGGAGGAAaccTTGTCAGAGTTTAAGGTAA	na	Training	4	348	0	514	4	4	530	11	11	600	4	4
TTTGCATCTGTCTACTCAT	GGAATGGTTGTCAGAGTTTA	TGGAGGAATccaTGTCAGAGTTTAAGGTAA	na	Training	4	113	1	227	1	-1.00885	245	4	1.83186	262	3	0.681416
TTTGTAGATCTATGTATAT	GGAATGGTTGTCAGAGTTTA	TGGAGGAATGcaaGTCAGAGTTTAAGGTAA	na	Training	4	280	2	451	0	-3.22143	490	2	-1.5	551	0	-3.93571
TTTGTCAGATCGTATCTCT	GGAATGGTTGTCAGAGTTTA	TGGAGGAATGGaacTCAGAGTTTAAGGTAA	na	Training	4	322	4	593	1	-6.36646	638	6	-1.92547	752	8	-1.34161
TTTGACACAGCACACACAG	GGAATGGTTGTCAGAGTTTA	TGGAGGAATGGTacaCAGAGTTTAAGGTAA	na	Training	4	131	1	270	1	-1.06107	272	4	1.92366	254	3	1.06107
TTTGTCTCACACTCACATG	GGAATGGTTGTCAGAGTTTA	TGGAGGAATGGTTcagAGAGTTTAAGGTAA	na	Training	4	221	1	377	0	-1.70588	376	0	-1.70136	485	0	-2.19457
TTTGCTGTCTCTATGCTCG	GGAATGGTTGTCAGAGTTTA	TGGAGGAATGGTTGagtGAGTTTAAGGTAA	na	Training	4	148	4	263	4	-3.10811	208	10	4.37838	283	3	-4.64865
TTTGTGATCTATGCACGCT	GGAATGGTTGTCAGAGTTTA	TGGAGGAATGGTTGTgtcAGTTTAAGGTAA	na	Training	4	262	4	290	7	2.57252	324	3	-1.94656	448	3	-3.83969
TTTGACAGTCATCAGCTAC	GGAATGGTTGTCAGAGTTTA	TGGAGGAATGGTTGTCtctGTTTAAGGTAA	na	Training	4	284	5	575	3	-7.12324	550	10	0.316901	660	1	-10.6197
TTTGGCTGCATCTCTCAGT	GGAATGGTTGTCAGAGTTTA	TGGAGGAATGGTTGTCActcTTTAAGGTAA	na	Training	4	267	14	483	27	1.67416	443	39	15.7715	591	50	19.0112
TTTGATAGTCTCTCACTCG	GGAATGGTTGTCAGAGTTTA	TGGAGGAATGGTTGTCAGtcaTTAAGGTAA	na	Training	4	250	0	358	0	0	357	0	0	421	4	4
TTTGGTCACACGTCACACG	GGAATGGTTGTCAGAGTTTA	TGGAGGAATGGTTGTCAGAcaaTAAGGTAA	na	Training	4	201	0	319	0	0	341	0	0	386	0	0
TTTGTGTGACATCATCGTA	GGAATGGTTGTCAGAGTTTA	TGGAGGAATGGTTGTCAGAGaaaAAGGTAA	na	Training	4	277	16	547	33	1.40433	484	30	2.04332	598	30	-4.54152
TTTGCTAGATCATAGCTAC	GGAATGGTTGTCAGAGTTTA	TGGAGGAATGGTTGTCAGAGTaatAGGTAA	na	Training	4	195	0	255	0	0	241	0	0	268	0	0
TTTGGTCTAGCATCACTCA	GAAGCCGTCCAGCGCAAACT	CGAAaAAGCCGTCCAGCGCAAACTTGGCCG	na	Training	2	924	31	968	604	571.524	931	600	568.765	1187	639	599.176
TTTGACTGCACATAGACAT	GAAGCCGTCCAGCGCAAACT	CGAAtAAGCCGTCCAGCGCAAACTTGGCCG	na	Training	2	906	29	989	566	534.343	945	580	549.752	1185	575	537.07
TTTGGCGTATACTATCATG	GAAGCCGTCCAGCGCAAACT	CGAAcAAGCCGTCCAGCGCAAACTTGGCCG	na	Training	2	673	29	728	412	380.63	648	392	364.077	744	366	333.941
TTTGGTCACACTCGACATG	GAAGCCGTCCAGCGCAAACT	CGAAGgAGCCGTCCAGCGCAAACTTGGCCG	na	Training	2	833	20	1390	775	741.627	1301	823	791.764	1707	822	781.016
TTTGGTAGTCACACATGCT	GAAGCCGTCCAGCGCAAACT	CGAAGcAGCCGTCCAGCGCAAACTTGGCCG	na	Training	2	1175	43	1388	798	747.205	1425	897	844.851	1683	781	719.409
TTTGCGTCACGATCATCAG	GAAGCCGTCCAGCGCAAACT	CGAAGtAGCCGTCCAGCGCAAACTTGGCCG	na	Training	2	258	9	284	182	172.093	250	176	167.279	281	152	142.198
TTTGTCACGTCACACACAT	GAAGCCGTCCAGCGCAAACT	CGAAGAgGCCGTCCAGCGCAAACTTGGCCG	na	Training	2	1182	38	1210	694	655.1	1126	700	663.8	1557	791	740.944
TTTGTATGCTGCACGCGTC	GAAGCCGTCCAGCGCAAACT	CGAAGAcGCCGTCCAGCGCAAACTTGGCCG	na	Training	2	898	26	970	528	499.915	863	406	381.013	1212	518	482.909
TTTGTGATATACTACTCGC	GAAGCCGTCCAGCGCAAACT	CGAAGAtGCCGTCCAGCGCAAACTTGGCCG	na	Training	2	328	19	399	217	193.887	383	247	224.814	442	237	211.396
TTTGTAGTCTAGCACGTAC	GAAGCCGTCCAGCGCAAACT	CGAAGAAaCCGTCCAGCGCAAACTTGGCCG	na	Training	2	743	20	828	461	438.712	714	451	431.781	971	482	455.863
TTTGTCTCTATCAGATACA	GAAGCCGTCCAGCGCAAACT	CGAAGAAtCCGTCCAGCGCAAACTTGGCCG	na	Training	2	794	24	2055	1123	1060.88	2110	1072	1008.22	2599	1083	1004.44
TTTGGCGTATCGCATCACT	GAAGCCGTCCAGCGCAAACT	CGAAGAAcCCGTCCAGCGCAAACTTGGCCG	na	Training	2	760	18	802	466	447.005	829	461	441.366	1059	509	483.918
TTTGCTAGCTCGCACGTAC	GAAGCCGTCCAGCGCAAACT	CGAAGAAGtCGTCCAGCGCAAACTTGGCCG	na	Training	2	1105	29	1287	738	704.224	1205	669	637.376	1466	719	680.526
TTTGACTCGCTCTACTCAG	GAAGCCGTCCAGCGCAAACT	CGAAGAAGaCGTCCAGCGCAAACTTGGCCG	na	Training	2	1077	31	1293	725	687.783	1277	718	681.243	1638	735	687.852
TTTGCTCGAGTCTCACGTC	GAAGCCGTCCAGCGCAAACT	CGAAGAAGgCGTCCAGCGCAAACTTGGCCG	na	Training	2	802	20	1252	678	646.778	1185	537	507.449	1486	625	587.943
TTTGTACTACATCTAGACG	GAAGCCGTCCAGCGCAAACT	CGAAGAAGCtGTCCAGCGCAAACTTGGCCG	na	Training	2	513	11	535	292	280.528	565	311	298.885	671	292	277.612
TTTGACATCTACATATCAT	GAAGCCGTCCAGCGCAAACT	CGAAGAAGCaGTCCAGCGCAAACTTGGCCG	na	Training	2	929	18	1085	604	582.977	1152	656	633.679	1432	656	628.254
TTTGTCTGTCATCTCGCTC	GAAGCCGTCCAGCGCAAACT	CGAAGAAGCgGTCCAGCGCAAACTTGGCCG	na	Training	2	1026	14	1891	964	938.197	1965	888	861.187	2257	1036	1005.2
TTTGCGCACTCATCTATAT	GAAGCCGTCCAGCGCAAACT	CGAAGAAGCCaTCCAGCGCAAACTTGGCCG	na	Training	2	282	11	307	162	150.025	295	195	183.493	411	194	177.968
TTTGTAGTCAGTATCACAC	GAAGCCGTCCAGCGCAAACT	CGAAGAAGCCtTCCAGCGCAAACTTGGCCG	na	Training	2	1019	14	1134	648	632.42	1180	647	630.788	1482	721	700.639
TTTGTCTCACATCACGCAT	GAAGCCGTCCAGCGCAAACT	CGAAGAAGCCcTCCAGCGCAAACTTGGCCG	na	Training	2	1290	24	1600	847	817.233	1633	939	908.619	1914	914	878.391
TTTGCGCACTGCATCACGC	GAAGCCGTCCAGCGCAAACT	CGAAGAAGCCGcCCAGCGCAAACTTGGCCG	na	Training	2	67	1	75	38	na	110	42	na	83	41	na
TTTGTGTCTCGCTCATATC	GAAGCCGTCCAGCGCAAACT	CGAAGAAGCCGgCCAGCGCAAACTTGGCCG	na	Training	2	648	17	635	327	310.341	648	293	276	813	350	328.671
TTTGTATCGCTGTCATCAC	GAAGCCGTCCAGCGCAAACT	CGAAGAAGCCGaCCAGCGCAAACTTGGCCG	na	Training	2	893	28	1099	570	535.541	1149	698	661.973	1356	658	615.483
TTTGGCACTCGCACACAGC	GAAGCCGTCCAGCGCAAACT	CGAAGAAGCCGTtCAGCGCAAACTTGGCCG	na	Training	2	694	21	1267	651	612.661	1227	676	638.872	1471	680	635.488
TTTGGACACTCTAGTATCG	GAAGCCGTCCAGCGCAAACT	CGAAGAAGCCGTaCAGCGCAAACTTGGCCG	na	Training	2	688	11	560	281	272.047	577	288	278.775	736	306	294.233
TTTGCACTCTCGACTGTCA	GAAGCCGTCCAGCGCAAACT	CGAAGAAGCCGTgCAGCGCAAACTTGGCCG	na	Training	2	329	14	376	180	164	342	146	131.447	404	148	130.809
TTTGGTCTCACTGTCTCAG	GAAGCCGTCCAGCGCAAACT	CGAAGAAGCCGTCtAGCGCAAACTTGGCCG	na	Training	2	1171	23	1262	633	608.213	1278	666	640.898	1508	676	646.381
TTTGGTCTCACGCACTATC	GAAGCCGTCCAGCGCAAACT	CGAAGAAGCCGTCaAGCGCAAACTTGGCCG	na	Training	2	792	19	960	460	436.97	958	396	373.018	1141	433	405.628
TTTGGCATCTCAGTACACG	GAAGCCGTCCAGCGCAAACT	CGAAGAAGCCGTCgAGCGCAAACTTGGCCG	na	Training	2	1042	16	1479	454	431.29	1437	316	293.935	1690	420	394.05
TTTGCTACTACATCTGCAT	GAAGCCGTCCAGCGCAAACT	CGAAGAAGCCGTCCgGCGCAAACTTGGCCG	na	Training	2	643	11	780	328	314.656	757	337	324.05	968	356	339.44
TTTGCGCACATCACAGCTA	GAAGCCGTCCAGCGCAAACT	CGAAGAAGCCGTCCcGCGCAAACTTGGCCG	na	Training	2	311	7	470	173	162.421	439	108	98.119	481	144	133.174
TTTGGTCACATCAGCTAGA	GAAGCCGTCCAGCGCAAACT	CGAAGAAGCCGTCCtGCGCAAACTTGGCCG	na	Training	2	941	21	1274	444	415.569	1372	468	437.382	1621	515	478.825
TTTGCTGCTACATGCACTA	GAAGCCGTCCAGCGCAAACT	CGAAGAAGCCGTCCAaCGCAAACTTGGCCG	na	Training	2	372	11	314	179	169.715	320	174	164.538	387	162	150.556
TTTGTACTATACACATAGC	GAAGCCGTCCAGCGCAAACT	CGAAGAAGCCGTCCAtCGCAAACTTGGCCG	na	Training	2	1287	33	1583	509	468.41	1584	527	486.385	1911	580	531
TTTGGTCGCATATCTGTCG	GAAGCCGTCCAGCGCAAACT	CGAAGAAGCCGTCCAcCGCAAACTTGGCCG	na	Training	2	405	30	590	313	269.296	605	317	272.185	713	318	265.185
TTTGCATGTCATATACATA	GAAGCCGTCCAGCGCAAACT	CGAAGAAGCCGTCCAGtGCAAACTTGGCCG	na	Training	2	142	1	189	110	108.669	180	97	95.7324	209	108	106.528
TTTGTCTGCACACATCTCT	GAAGCCGTCCAGCGCAAACT	CGAAGAAGCCGTCCAGaGCAAACTTGGCCG	na	Training	2	706	18	1167	519	489.246	1213	627	596.074	1339	522	487.861
TTTGTCATATACTCTAGTA	GAAGCCGTCCAGCGCAAACT	CGAAGAAGCCGTCCAGgGCAAACTTGGCCG	na	Training	2	341	10	276	71	62.9062	331	88	78.2933	388	138	126.622
TTTGAGATCTCTGTCTGCT	GAAGCCGTCCAGCGCAAACT	CGAAGAAGCCGTCCAGCaCAAACTTGGCCG	na	Training	2	1062	21	1734	888	853.712	1762	961	926.158	1902	825	787.39
TTTGGTATCAGCTATCTGC	GAAGCCGTCCAGCGCAAACT	CGAAGAAGCCGTCCAGCtCAAACTTGGCCG	na	Training	2	1299	45	1836	547	483.397	1853	566	501.808	2308	668	588.046
TTTGTGATCATACATCAGA	GAAGCCGTCCAGCGCAAACT	CGAAGAAGCCGTCCAGCcCAAACTTGGCCG	na	Training	2	407	6	557	257	248.789	522	287	279.305	586	215	206.361
TTTGATCAGCATCATCTGC	GAAGCCGTCCAGCGCAAACT	CGAAGAAGCCGTCCAGCGtAAACTTGGCCG	na	Training	2	1026	18	1523	287	260.281	1616	259	230.649	1778	344	312.807
TTTGACATCATCATCAGCA	GAAGCCGTCCAGCGCAAACT	CGAAGAAGCCGTCCAGCGaAAACTTGGCCG	na	Training	2	1218	53	2529	447	336.953	2660	405	289.253	3109	494	358.715
TTTGTATCTCTACACATAG	GAAGCCGTCCAGCGCAAACT	CGAAGAAGCCGTCCAGCGgAAACTTGGCCG	na	Training	2	799	20	1670	331	289.198	1658	295	253.498	1873	359	312.116
TTTGTGCACGCTATCGTAT	GAAGCCGTCCAGCGCAAACT	CGAAGAAGCCGTCCAGCGCgAACTTGGCCG	na	Training	2	632	21	925	203	172.264	945	198	166.6	1092	186	149.715
TTTGTCTCGCATCTCTGCA	GAAGCCGTCCAGCGCAAACT	CGAAGAAGCCGTCCAGCGCcAACTTGGCCG	na	Training	2	1027	31	2320	269	198.971	2148	238	173.163	2448	198	124.107
TTTGACACACACGCTATCT	GAAGCCGTCCAGCGCAAACT	CGAAGAAGCCGTCCAGCGCtAACTTGGCCG	na	Training	2	257	3	418	46	41.1206	412	35	30.1907	513	35	29.0117
TTTGCTGCTCTACTCTCGT	GAAGCCGTCCAGCGCAAACT	CGAAGAAGCCGTCCAGCGCAgACTTGGCCG	na	Training	2	786	46	784	304	258.117	755	333	288.814	945	294	238.695
TTTGCTCTAGTCTAGCATC	GAAGCCGTCCAGCGCAAACT	CGAAGAAGCCGTCCAGCGCAcACTTGGCCG	na	Training	2	888	22	1195	265	235.394	1242	231	200.23	1521	246	208.318
TTTGTACATCAGTCTGTAT	GAAGCCGTCCAGCGCAAACT	CGAAGAAGCCGTCCAGCGCAtACTTGGCCG	na	Training	2	946	33	1133	329	289.477	1162	361	320.465	1387	289	240.616
TTTGGTCTAGTATCTCACA	GAAGCCGTCCAGCGCAAACT	CGAAGAAGCCGTCCAGCGCAAgCTTGGCCG	na	Training	2	616	15	654	350	334.075	723	356	338.394	770	317	298.25
TTTGAGTCATCGTATATGA	GAAGCCGTCCAGCGCAAACT	CGAAGAAGCCGTCCAGCGCAAcCTTGGCCG	na	Training	2	1023	26	1667	578	535.632	1614	527	485.979	2044	579	527.051
TTTGATCATCGCATCTACG	GAAGCCGTCCAGCGCAAACT	CGAAGAAGCCGTCCAGCGCAAtCTTGGCCG	na	Training	2	1549	64	3533	1311	1165.03	3498	1371	1226.47	4484	1337	1151.73
TTTGTAGTCGTCACATCTC	GAAGCCGTCCAGCGCAAACT	CGAAGAAGCCGTCCAGCGCAAAtTTGGCCG	na	Training	2	1080	61	1306	482	408.235	1287	492	419.308	1700	460	363.981
TTTGTAGTGATCATATCTC	GAAGCCGTCCAGCGCAAACT	CGAAGAAGCCGTCCAGCGCAAAaTTGGCCG	na	Training	2	494	17	676	159	135.737	667	117	94.0466	833	100	71.334
TTTGGCTCGCACACTCTAT	GAAGCCGTCCAGCGCAAACT	CGAAGAAGCCGTCCAGCGCAAAgTTGGCCG	na	Training	2	921	36	878	101	66.6808	858	95	61.4625	1125	131	87.0261
TTTGTCTGCTCTATCAGCA	GAAGCCGTCCAGCGCAAACT	CGAAGAAGCCGTCCAGCGCAAACcTGGCCG	na	Training	2	1205	31	1423	626	589.392	1337	614	579.604	1826	567	520.024
TTTGGTGTCTCTATCATGA	GAAGCCGTCCAGCGCAAACT	CGAAGAAGCCGTCCAGCGCAAACgTGGCCG	na	Training	2	908	29	1213	519	480.259	1097	498	462.964	1368	463	419.308
TTTGCGACACTCACACTAC	GAAGCCGTCCAGCGCAAACT	CGAAGAAGCCGTCCAGCGCAAACaTGGCCG	na	Training	2	365	10	511	243	229	572	270	254.329	667	273	254.726
TTTGGCTATCATACTACGT	GAAGCCGTCCAGCGCAAACT	CGAActAGCCGTCCAGCGCAAACTTGGCCG	na	Training	2	689	12	706	422	409.704	591	352	341.707	760	372	358.763
TTTGATCGTATACACGCTG	GAAGCCGTCCAGCGCAAACT	CGAAGttGCCGTCCAGCGCAAACTTGGCCG	na	Training	2	836	17	814	400	383.447	776	334	318.22	941	460	440.865
TTTGTCGATCATCACGTAT	GAAGCCGTCCAGCGCAAACT	CGAAGAtcCCGTCCAGCGCAAACTTGGCCG	na	Training	2	736	36	1013	122	72.4511	933	55	9.36413	1113	41	-13.4402
TTTGGAGCATCGCACTGTA	GAAGCCGTCCAGCGCAAACT	CGAAGAAcgCGTCCAGCGCAAACTTGGCCG	na	Training	2	617	11	1036	33	14.53	1092	26	6.5316	1350	17	-7.06807
TTTGCTCGCACACACGTAT	GAAGCCGTCCAGCGCAAACT	CGAAGAAGggGTCCAGCGCAAACTTGGCCG	na	Training	2	411	8	528	49	38.7226	543	55	44.4307	677	34	20.8224
TTTGATATATCAGTCACTG	GAAGCCGTCCAGCGCAAACT	CGAAGAAGCgcTCCAGCGCAAACTTGGCCG	na	Training	2	825	17	1052	238	216.322	1132	181	157.674	1479	159	128.524
TTTGTCATGCATCTCATAG	GAAGCCGTCCAGCGCAAACT	CGAAGAAGCCcaCCAGCGCAAACTTGGCCG	na	Training	2	1031	27	1258	534	501.055	1285	470	436.348	1498	515	475.77
TTTGCTGTCTATACACGCA	GAAGCCGTCCAGCGCAAACT	CGAAGAAGCCGagCAGCGCAAACTTGGCCG	na	Training	2	579	14	753	249	230.793	785	150	131.019	834	306	285.834
TTTGTACATATACAGTCTA	GAAGCCGTCCAGCGCAAACT	CGAAGAAGCCGTggAGCGCAAACTTGGCCG	na	Training	2	357	12	614	61	40.3613	652	46	24.084	856	46	17.2269
TTTGTCATCAGTCACTCAC	GAAGCCGTCCAGCGCAAACT	CGAAGAAGCCGTCgtGCGCAAACTTGGCCG	na	Training	2	641	14	993	10	-11.688	970	11	-10.1856	1117	5	-19.3963
TTTGGTCTCTATCTGCGAC	GAAGCCGTCCAGCGCAAACT	CGAAGAAGCCGTCCtcCGCAAACTTGGCCG	na	Training	2	649	16	898	152	129.861	795	130	110.401	984	170	145.741
TTTGACTACTCTACGATAC	GAAGCCGTCCAGCGCAAACT	CGAAGAAGCCGTCCAcgGCAAACTTGGCCG	na	Training	2	653	6	1039	46	36.4533	961	43	34.17	1083	35	25.049
TTTGGCTCTCACTCTGTGA	GAAGCCGTCCAGCGCAAACT	CGAAGAAGCCGTCCAGgcCAAACTTGGCCG	na	Training	2	378	1	519	3	1.62698	564	4	2.50794	612	12	10.381
TTTGCAGTCACTGCGTATC	GAAGCCGTCCAGCGCAAACT	CGAAGAAGCCGTCCAGCcgAAACTTGGCCG	na	Training	2	280	6	559	6	-5.97857	603	2	-10.9214	639	20	6.30714
TTTGTGATCAGCATCACAC	GAAGCCGTCCAGCGCAAACT	CGAAGAAGCCGTCCAGCGgtAACTTGGCCG	na	Training	2	936	25	1964	24	-28.4573	1939	19	-32.7895	2193	40	-18.5737
TTTGGCTAGCTACATAGTA	GAAGCCGTCCAGCGCAAACT	CGAAGAAGCCGTCCAGCGCttACTTGGCCG	na	Training	2	528	13	738	11	-7.17045	778	21	1.8447	912	16	-6.45455
TTTGTCTACTCTGCATCGT	GAAGCCGTCCAGCGCAAACT	CGAAGAAGCCGTCCAGCGCAttCTTGGCCG	na	Training	2	746	25	1515	91	40.2292	1586	78	24.8499	1828	82	20.7399
TTTGGCACTATATATATAG	GAAGCCGTCCAGCGCAAACT	CGAAGAAGCCGTCCAGCGCAAtgTTGGCCG	na	Training	2	155	2	221	2	-0.851613	221	0	-2.85161	255	0	-3.29032
TTTGCATCATCGCTCTATG	GAAGCCGTCCAGCGCAAACT	CGAAGAAGCCGTCCAGCGCAAAgaTGGCCG	na	Training	2	243	29	538	50	na	489	63	na	571	58	na
TTTGGTCACTATCGCTGTC	GAAGCCGTCCAGCGCAAACT	CGAActtGCCGTCCAGCGCAAACTTGGCCG	na	Training	2	691	12	800	274	260.107	821	226	211.742	970	331	314.155
TTTGGTCACACTCACTCAT	GAAGCCGTCCAGCGCAAACT	CGAAGttcCCGTCCAGCGCAAACTTGGCCG	na	Training	2	1349	12	2476	11	-11.0252	2364	29	7.97109	2652	28	4.40919
TTTGTATCTATCTATCAGC	GAAGCCGTCCAGCGCAAACT	CGAAGAtcgCGTCCAGCGCAAACTTGGCCG	na	Training	2	802	3	2451	43	33.8317	2320	32	23.3217	2810	36	25.4888
TTTGCATCTAGCTACACGA	GAAGCCGTCCAGCGCAAACT	CGAAGAAcggGTCCAGCGCAAACTTGGCCG	na	Training	2	199	2	317	0	-3.18593	307	0	-3.08543	384	0	-3.8593
TTTGCGCACTCGATATCTG	GAAGCCGTCCAGCGCAAACT	CGAAGAAGggcTCCAGCGCAAACTTGGCCG	na	Training	2	401	9	484	3	-7.86284	471	9	-1.57107	583	5	-8.08479
TTTGTCTACTGCTATCATC	GAAGCCGTCCAGCGCAAACT	CGAAGAAGCgcaCCAGCGCAAACTTGGCCG	na	Training	2	929	23	1489	31	-5.86437	1577	41	1.95694	1712	35	-7.38536
TTTGTCATCGCATATCACT	GAAGCCGTCCAGCGCAAACT	CGAAGAAGCCcagCAGCGCAAACTTGGCCG	na	Training	2	786	11	1757	115	90.4109	1874	67	40.7735	2252	97	65.4835
TTTGTCATGCTATCTATCA	GAAGCCGTCCAGCGCAAACT	CGAAGAAGCCGaggAGCGCAAACTTGGCCG	na	Training	2	480	5	862	28	19.0208	871	25	15.9271	1082	23	11.7292
TTTGCATGCTCATCATATC	GAAGCCGTCCAGCGCAAACT	CGAAGAAGCCGTggtGCGCAAACTTGGCCG	na	Training	2	325	5	524	5	-3.06154	545	7	-1.38462	564	1	-7.67692
TTTGGTACTATCGTCTGTC	GAAGCCGTCCAGCGCAAACT	CGAAGAAGCCGTCgtcCGCAAACTTGGCCG	na	Training	2	503	8	1118	9	-8.78131	1081	11	-6.19284	1332	5	-16.1849
TTTGAGTCATCATAGCGAT	GAAGCCGTCCAGCGCAAACT	CGAAGAAGCCGTCCtcgGCAAACTTGGCCG	na	Training	2	355	5	594	13	4.6338	593	10	1.64789	733	7	-3.32394
TTTGATACACTGTCTCACG	GAAGCCGTCCAGCGCAAACT	CGAAGAAGCCGTCCAcgcCAAACTTGGCCG	na	Training	2	708	13	1170	16	-5.48305	1179	34	12.3517	1329	20	-4.40254
TTTGCTGCACTCTCGTGTA	GAAGCCGTCCAGCGCAAACT	CGAAGAAGCCGTCCAGgcgAAACTTGGCCG	na	Training	2	397	4	645	11	4.50126	658	6	-0.629723	803	16	7.90932
TTTGCGATCTATATCTGCG	GAAGCCGTCCAGCGCAAACT	CGAAGAAGCCGTCCAGCcgtAACTTGGCCG	na	Training	2	248	5	279	25	19.375	272	15	9.51613	324	8	1.46774
TTTGCTCACGCACTCATAT	GAAGCCGTCCAGCGCAAACT	CGAAGAAGCCGTCCAGCGgttACTTGGCCG	na	Training	2	702	22	1177	24	-12.886	1211	22	-15.9516	1381	29	-14.2792
TTTGGCTACATACTGCACG	GAAGCCGTCCAGCGCAAACT	CGAAGAAGCCGTCCAGCGCtttCTTGGCCG	na	Training	2	1081	46	1985	62	-22.4681	2015	91	5.25532	2409	75	-27.5106
TTTGTGCTACGATCATCAT	GAAGCCGTCCAGCGCAAACT	CGAAGAAGCCGTCCAGCGCAttgTTGGCCG	na	Training	2	329	15	537	74	49.5167	485	63	40.8875	657	95	65.0456
TTTGCATACTCTATCAGAG	GAAGCCGTCCAGCGCAAACT	CGAAGAAGCCGTCCAGCGCAAtgaTGGCCG	na	Training	2	572	27	735	26	-8.69406	819	37	-1.65909	822	58	19.1993
TTTGTCTGAGTCACTCTGC	GTCGCTTCCTCTTCTCCTTC	TCGCaTCGCTTCCTCTTCTCCTTCAGGAGC	na	Training	3	365	5	626	320	311.425	568	339	331.219	670	291	281.822
TTTGCTATCAGCTGCACGC	GTCGCTTCCTCTTCTCCTTC	TCGCtTCGCTTCCTCTTCTCCTTCAGGAGC	na	Training	3	998	23	1349	526	494.911	1251	548	519.169	1529	602	566.763
TTTGATATCTCTACGTCTA	GTCGCTTCCTCTTCTCCTTC	TCGCcTCGCTTCCTCTTCTCCTTCAGGAGC	na	Training	3	1409	27	1380	582	555.556	1468	503	474.869	1784	678	643.814
TTTGTCTGCTGCATCTCGT	GTCGCTTCCTCTTCTCCTTC	TCGCGcCGCTTCCTCTTCTCCTTCAGGAGC	na	Training	3	912	16	1089	562	542.895	1031	551	532.912	1303	551	528.14
TTTGCTGCTGCTCATCTCA	GTCGCTTCCTCTTCTCCTTC	TCGCGgCGCTTCCTCTTCTCCTTCAGGAGC	na	Training	3	640	36	968	140	85.55	808	220	174.55	972	337	282.325
TTTGGTGTCATCATCGCTG	GTCGCTTCCTCTTCTCCTTC	TCGCGaCGCTTCCTCTTCTCCTTCAGGAGC	na	Training	3	1102	41	1531	638	581.039	1532	655	598.002	1747	709	644.003
TTTGTAGTGTCATATCAGC	GTCGCTTCCTCTTCTCCTTC	TCGCGTtGCTTCCTCTTCTCCTTCAGGAGC	na	Training	3	857	16	1054	491	471.322	1190	471	448.783	1444	593	566.041
TTTGATACTCATCAGTCAG	GTCGCTTCCTCTTCTCCTTC	TCGCGTaGCTTCCTCTTCTCCTTCAGGAGC	na	Training	3	1080	24	1222	597	569.844	1300	593	564.111	1417	583	551.511
TTTGCTCATCACAGCACAT	GTCGCTTCCTCTTCTCCTTC	TCGCGTgGCTTCCTCTTCTCCTTCAGGAGC	na	Training	3	1327	21	2368	967	929.526	2380	782	744.336	2699	1015	972.288
TTTGTGCATCATCAGCATA	GTCGCTTCCTCTTCTCCTTC	TCGCGTCaCTTCCTCTTCTCCTTCAGGAGC	na	Training	3	929	24	1523	685	645.654	1566	546	505.544	1907	575	525.734
TTTGTCAGTCACTAGCTAC	GTCGCTTCCTCTTCTCCTTC	TCGCGTCtCTTCCTCTTCTCCTTCAGGAGC	na	Training	3	9	0	67	1	na	87	0	na	110	1	na
TTTGCTATATCTACATCGT	GTCGCTTCCTCTTCTCCTTC	TCGCGTCcCTTCCTCTTCTCCTTCAGGAGC	na	Training	3	977	23	2676	430	367.003	2653	270	207.545	3352	197	118.089
TTTGGATCTATCGTATCAC	GTCGCTTCCTCTTCTCCTTC	TCGCGTCGtTTCCTCTTCTCCTTCAGGAGC	na	Training	3	654	23	928	263	230.364	979	201	166.57	1346	188	140.664
TTTGCGCATCGCACACGAT	GTCGCTTCCTCTTCTCCTTC	TCGCGTCGaTTCCTCTTCTCCTTCAGGAGC	na	Training	3	704	20	1442	528	487.034	1392	369	329.455	1710	448	399.42
TTTGCTATCAGCACGTCAC	GTCGCTTCCTCTTCTCCTTC	TCGCGTCGgTTCCTCTTCTCCTTCAGGAGC	na	Training	3	754	30	1170	261	214.448	1078	149	106.109	1341	160	106.645
TTTGCAGTCTGTCTATAGC	GTCGCTTCCTCTTCTCCTTC	TCGCGTCGCcTCCTCTTCTCCTTCAGGAGC	na	Training	3	344	4	518	246	239.977	469	201	195.547	596	198	191.07
TTTGTCTATCGTACACGTC	GTCGCTTCCTCTTCTCCTTC	TCGCGTCGCgTCCTCTTCTCCTTCAGGAGC	na	Training	3	1796	61	2129	827	754.69	2347	508	428.286	2612	801	712.285
TTTGTATCACAGTCACACG	GTCGCTTCCTCTTCTCCTTC	TCGCGTCGCaTCCTCTTCTCCTTCAGGAGC	na	Training	3	1585	52	3147	1314	1210.75	3357	1155	1044.86	3858	1250	1123.43
TTTGTCTATATACACTAGT	GTCGCTTCCTCTTCTCCTTC	TCGCGTCGCTcCCTCTTCTCCTTCAGGAGC	na	Training	3	920	19	1093	435	412.427	1097	349	326.345	1250	417	391.185
TTTGCGTATCACGCATCAT	GTCGCTTCCTCTTCTCCTTC	TCGCGTCGCTgCCTCTTCTCCTTCAGGAGC	na	Training	3	454	22	564	157	129.67	584	91	62.7004	649	103	71.5507
TTTGTATCACAGTATCAGA	GTCGCTTCCTCTTCTCCTTC	TCGCGTCGCTaCCTCTTCTCCTTCAGGAGC	na	Training	3	866	18	1302	605	577.938	1296	460	433.062	1432	518	488.236
TTTGCACGCACACACACTC	GTCGCTTCCTCTTCTCCTTC	TCGCGTCGCTTtCTCTTCTCCTTCAGGAGC	na	Training	3	239	8	306	114	103.757	318	90	79.3556	402	161	147.544
TTTGCTCATCATGTACTGC	GTCGCTTCCTCTTCTCCTTC	TCGCGTCGCTTaCTCTTCTCCTTCAGGAGC	na	Training	3	1053	33	1267	444	404.293	1457	250	204.339	1739	246	191.501
TTTGTACTAGCATCACTAG	GTCGCTTCCTCTTCTCCTTC	TCGCGTCGCTTgCTCTTCTCCTTCAGGAGC	na	Training	3	944	18	1090	299	278.216	1161	135	112.862	1325	311	285.735
TTTGAGCTATCTGCACGCT	GTCGCTTCCTCTTCTCCTTC	TCGCGTCGCTTCtTCTTCTCCTTCAGGAGC	na	Training	3	905	26	1595	554	508.177	1615	352	305.602	1954	480	423.863
TTTGCTCTACTCTGCATCT	GTCGCTTCCTCTTCTCCTTC	TCGCGTCGCTTCaTCTTCTCCTTCAGGAGC	na	Training	3	778	32	1273	462	409.64	1412	283	224.923	1475	461	400.332
TTTGATGTCACTAGCATCA	GTCGCTTCCTCTTCTCCTTC	TCGCGTCGCTTCgTCTTCTCCTTCAGGAGC	na	Training	3	1625	35	2362	616	565.126	2645	319	262.031	2811	604	543.455
TTTGTGACATATCATCATA	GTCGCTTCCTCTTCTCCTTC	TCGCGTCGCTTCCcCTTCTCCTTCAGGAGC	na	Training	3	1012	23	2137	963	914.432	2179	898	848.477	2543	872	814.205
TTTGTCGACTCTATATCTA	GTCGCTTCCTCTTCTCCTTC	TCGCGTCGCTTCCgCTTCTCCTTCAGGAGC	na	Training	3	1011	49	1224	198	138.677	1302	103	39.8961	1618	143	64.5806
TTTGATCTATCACGCACGA	GTCGCTTCCTCTTCTCCTTC	TCGCGTCGCTTCCaCTTCTCCTTCAGGAGC	na	Training	3	1258	22	1322	400	376.881	1369	303	279.059	1635	331	302.407
TTTGTGAGCTACATCATAC	GTCGCTTCCTCTTCTCCTTC	TCGCGTCGCTTCCTtTTCTCCTTCAGGAGC	na	Training	3	1017	19	1870	339	304.064	1789	222	188.577	2215	312	270.618
TTTGGTCATAGTGATCATA	GTCGCTTCCTCTTCTCCTTC	TCGCGTCGCTTCCTaTTCTCCTTCAGGAGC	na	Training	3	1272	47	1291	377	329.298	1366	320	269.527	1477	347	292.425
TTTGTACTCTACTGCATAC	GTCGCTTCCTCTTCTCCTTC	TCGCGTCGCTTCCTgTTCTCCTTCAGGAGC	na	Training	3	1418	36	1874	211	163.423	1871	124	76.4993	2178	180	124.705
TTTGCAGTCATCGTACAGT	GTCGCTTCCTCTTCTCCTTC	TCGCGTCGCTTCCTCcTCTCCTTCAGGAGC	na	Training	3	360	6	457	213	205.383	441	242	234.65	504	205	196.6
TTTGCGCTGTCATATCTAC	GTCGCTTCCTCTTCTCCTTC	TCGCGTCGCTTCCTCgTCTCCTTCAGGAGC	na	Training	3	5	5	5	5	na	2	2	na	2	2	na
TTTGAGCACACTGTCTGTA	GTCGCTTCCTCTTCTCCTTC	TCGCGTCGCTTCCTCaTCTCCTTCAGGAGC	na	Training	3	944	21	1043	328	304.798	1143	297	271.573	1204	370	343.216
TTTGATCGCATACTCTCAG	GTCGCTTCCTCTTCTCCTTC	TCGCGTCGCTTCCTCTcCTCCTTCAGGAGC	na	Training	3	1331	54	1085	467	422.98	1207	495	446.031	1290	466	413.663
TTTGCGATCTCTACTCTCA	GTCGCTTCCTCTTCTCCTTC	TCGCGTCGCTTCCTCTgCTCCTTCAGGAGC	na	Training	3	434	18	450	43	24.3364	440	34	15.7512	532	51	28.9355
TTTGGCTGCTCGCACATCT	GTCGCTTCCTCTTCTCCTTC	TCGCGTCGCTTCCTCTaCTCCTTCAGGAGC	na	Training	3	991	37	1303	435	386.351	1429	432	378.647	1743	505	439.923
TTTGTATGCATCGCATCTG	GTCGCTTCCTCTTCTCCTTC	TCGCGTCGCTTCCTCTTtTCCTTCAGGAGC	na	Training	3	1419	57	9866	827	430.691	9517	532	149.71	11353	1111	654.96
TTTGGTCTCGTCATACTAT	GTCGCTTCCTCTTCTCCTTC	TCGCGTCGCTTCCTCTTaTCCTTCAGGAGC	na	Training	3	775	13	1165	119	99.4581	1192	98	78.0052	1341	179	156.506
TTTGATCTACTCTCGTCTG	GTCGCTTCCTCTTCTCCTTC	TCGCGTCGCTTCCTCTTgTCCTTCAGGAGC	na	Training	3	1932	80	3696	109	-44.0435	3692	139	-13.8778	4549	126	-62.3644
TTTGTCGTCACTCGTATGC	GTCGCTTCCTCTTCTCCTTC	TCGCGTCGCTTCCTCTTCcCCTTCAGGAGC	na	Training	3	766	11	1320	107	88.0444	1285	80	61.547	1505	111	89.3877
TTTGGCTCTACTGCACACG	GTCGCTTCCTCTTCTCCTTC	TCGCGTCGCTTCCTCTTCgCCTTCAGGAGC	na	Training	3	1138	31	1889	63	11.5422	2070	49	-7.3884	2570	83	12.9912
TTTGACTAGTCATATATCG	GTCGCTTCCTCTTCTCCTTC	TCGCGTCGCTTCCTCTTCaCCTTCAGGAGC	na	Training	3	2183	58	5275	458	317.849	5316	291	149.76	6291	523	355.855
TTTGTCAGCTGCACGTATA	GTCGCTTCCTCTTCTCCTTC	TCGCGTCGCTTCCTCTTCTtCTTCAGGAGC	na	Training	3	935	24	1802	292	245.745	1843	203	155.693	2259	286	228.015
TTTGCGCATCTCTACTCTC	GTCGCTTCCTCTTCTCCTTC	TCGCGTCGCTTCCTCTTCTaCTTCAGGAGC	na	Training	3	802	25	1125	270	234.931	1074	212	178.521	1258	310	270.786
TTTGTCACTAGCTCGTACA	GTCGCTTCCTCTTCTCCTTC	TCGCGTCGCTTCCTCTTCTgCTTCAGGAGC	na	Training	3	828	24	1390	54	13.7101	1355	66	26.7246	1626	63	15.8696
TTTGCACGCTATCTATCTC	GTCGCTTCCTCTTCTCCTTC	TCGCGTCGCTTCCTCTTCTCtTTCAGGAGC	na	Training	3	231	9	1917	478	403.312	1786	307	237.416	2207	371	285.013
TTTGTACTCTGTCTCAGTC	GTCGCTTCCTCTTCTCCTTC	TCGCGTCGCTTCCTCTTCTCaTTCAGGAGC	na	Training	3	1122	39	2168	664	588.642	2086	503	430.492	2470	631	545.144
TTTGCACTCTCTATATCTC	GTCGCTTCCTCTTCTCCTTC	TCGCGTCGCTTCCTCTTCTCgTTCAGGAGC	na	Training	3	536	29	791	58	15.2034	847	49	3.17351	911	67	17.7108
TTTGCATCTATCACGCGTC	GTCGCTTCCTCTTCTCCTTC	TCGCGTCGCTTCCTCTTCTCCcTCAGGAGC	na	Training	3	319	4	565	190	182.915	551	199	192.091	574	191	183.803
TTTGGTCTACTCTCGACAC	GTCGCTTCCTCTTCTCCTTC	TCGCGTCGCTTCCTCTTCTCCgTCAGGAGC	na	Training	3	1154	32	1572	428	384.409	1660	351	304.969	1906	420	367.147
TTTGACTCGCATCGTCATG	GTCGCTTCCTCTTCTCCTTC	TCGCGTCGCTTCCTCTTCTCCaTCAGGAGC	na	Training	3	1118	39	1683	612	553.291	1672	511	452.674	2015	567	496.709
TTTGGTACTACTCGTATCG	GTCGCTTCCTCTTCTCCTTC	TCGCGTCGCTTCCTCTTCTCCTcCAGGAGC	na	Training	3	1019	66	1351	631	543.497	1310	625	540.152	1443	534	440.538
TTTGATATATCGCACTCGC	GTCGCTTCCTCTTCTCCTTC	TCGCGTCGCTTCCTCTTCTCCTgCAGGAGC	na	Training	3	1672	88	3889	541	336.316	3790	391	191.526	4623	539	295.684
TTTGTCGTCATCGTATATA	GTCGCTTCCTCTTCTCCTTC	TCGCGTCGCTTCCTCTTCTCCTaCAGGAGC	na	Training	3	480	30	680	205	162.5	679	172	129.562	716	171	126.25
TTTGAGCATCACGCACTCA	GTCGCTTCCTCTTCTCCTTC	TCGCGTCGCTTCCTCTTCTCCTTtAGGAGC	na	Training	3	1393	100	2193	786	628.57	2202	617	458.924	2576	635	450.075
TTTGCGTCGTACATCGCAC	GTCGCTTCCTCTTCTCCTTC	TCGCGTCGCTTCCTCTTCTCCTTaAGGAGC	na	Training	3	221	23	256	109	na	232	90	na	360	107	na
TTTGTGCATCTCGTACACA	GTCGCTTCCTCTTCTCCTTC	TCGCGTCGCTTCCTCTTCTCCTTgAGGAGC	na	Training	3	1510	71	1928	676	585.346	1926	539	448.44	2258	590	483.829
TTTGATGTCTCTAGTCTGT	GTCGCTTCCTCTTCTCCTTC	TCGCcaCGCTTCCTCTTCTCCTTCAGGAGC	na	Training	3	1208	42	1403	604	555.22	1374	639	591.228	1655	721	663.459
TTTGCACATCAGTCTACTC	GTCGCTTCCTCTTCTCCTTC	TCGCGagGCTTCCTCTTCTCCTTCAGGAGC	na	Training	3	799	28	1203	153	110.842	1054	330	293.064	1210	429	386.597
TTTGGCACACGCATCTCTA	GTCGCTTCCTCTTCTCCTTC	TCGCGTgcCTTCCTCTTCTCCTTCAGGAGC	na	Training	3	826	16	1173	18	-4.72155	1098	13	-8.26877	1328	20	-5.72397
TTTGTAGTCTCTACGTCAT	GTCGCTTCCTCTTCTCCTTC	TCGCGTCcgTTCCTCTTCTCCTTCAGGAGC	na	Training	3	185	0	293	0	0	290	0	0	320	0	0
TTTGTGCTACATCTGCGAC	GTCGCTTCCTCTTCTCCTTC	TCGCGTCGgaTCCTCTTCTCCTTCAGGAGC	na	Training	3	585	8	1328	6	-12.1607	1332	17	-1.21538	1844	21	-4.21709
TTTGGACACGTCATATCAT	GTCGCTTCCTCTTCTCCTTC	TCGCGTCGCaaCCTCTTCTCCTTCAGGAGC	na	Training	3	1004	24	2190	630	577.649	2374	356	299.251	2512	537	476.952
TTTGTCTCATCATACTCTG	GTCGCTTCCTCTTCTCCTTC	TCGCGTCGCTagCTCTTCTCCTTCAGGAGC	na	Training	3	963	24	1323	33	0.0280374	1423	20	-15.4642	1615	14	-26.2492
TTTGGTCGTATCTCTACTG	GTCGCTTCCTCTTCTCCTTC	TCGCGTCGCTTggTCTTCTCCTTCAGGAGC	na	Training	3	595	4	1050	4	-3.05882	1006	3	-3.76303	1203	4	-4.08739
TTTGGTACACACTCACTCG	GTCGCTTCCTCTTCTCCTTC	TCGCGTCGCTTCgaCTTCTCCTTCAGGAGC	na	Training	3	1984	21	2626	228	200.205	2714	73	44.2732	3017	69	37.066
TTTGGAGCACACTCTAGTA	GTCGCTTCCTCTTCTCCTTC	TCGCGTCGCTTCCagTTCTCCTTCAGGAGC	na	Training	3	511	9	689	16	3.86497	624	17	6.00978	783	7	-6.79061
TTTGCTGTCTCAGTCTGTA	GTCGCTTCCTCTTCTCCTTC	TCGCGTCGCTTCCTgaTCTCCTTCAGGAGC	na	Training	3	618	6	825	25	16.9903	735	16	8.86408	878	14	5.47573
TTTGTCTCGTAGTCACTGT	GTCGCTTCCTCTTCTCCTTC	TCGCGTCGCTTCCTCaaCTCCTTCAGGAGC	na	Training	3	1294	35	1979	143	89.4722	1959	180	127.013	2279	239	177.358
TTTGGTGTAGTCATCACAT	GTCGCTTCCTCTTCTCCTTC	TCGCGTCGCTTCCTCTagTCCTTCAGGAGC	na	Training	3	744	20	1047	13	-15.1452	1071	26	-2.79032	1223	37	4.12366
TTTGCTCTGTCATACTGTA	GTCGCTTCCTCTTCTCCTTC	TCGCGTCGCTTCCTCTTgaCCTTCAGGAGC	na	Training	3	981	36	1336	55	5.97248	1291	46	-1.37615	1628	63	3.25688
TTTGTATCACTATCGCTAC	GTCGCTTCCTCTTCTCCTTC	TCGCGTCGCTTCCTCTTCagCTTCAGGAGC	na	Training	3	1111	35	1911	32	-28.2025	2039	35	-29.2349	2329	21	-52.3708
TTTGACATCACACTAGACT	GTCGCTTCCTCTTCTCCTTC	TCGCGTCGCTTCCTCTTCTggTTCAGGAGC	na	Training	3	371	35	616	37	na	653	56	na	754	36	na
TTTGATCTACATACTCTCG	GTCGCTTCCTCTTCTCCTTC	TCGCGTCGCTTCCTCTTCTCgaTCAGGAGC	na	Training	3	1022	52	1935	72	-26.454	1943	63	-35.8611	2210	61	-51.4462
TTTGACATCTATCGCTCTA	GTCGCTTCCTCTTCTCCTTC	TCGCGTCGCTTCCTCTTCTCCaaCAGGAGC	na	Training	3	1516	105	14655	751	-264.023	15240	541	-514.541	17802	465	-767.988
TTTGGCATATCTCTACACG	GTCGCTTCCTCTTCTCCTTC	TCGCGTCGCTTCCTCTTCTCCTagAGGAGC	na	Training	3	541	32	588	54	19.22	656	57	18.1978	755	77	32.342
TTTGCTCTACGTACTCACA	GTCGCTTCCTCTTCTCCTTC	TCGCcagGCTTCCTCTTCTCCTTCAGGAGC	na	Training	3	648	13	889	168	150.165	795	329	313.051	932	370	351.302
TTTGTGTAGTCATATCTAC	GTCGCTTCCTCTTCTCCTTC	TCGCGagcCTTCCTCTTCTCCTTCAGGAGC	na	Training	3	807	12	1534	16	-6.81041	1465	14	-7.78439	1634	10	-14.2974
TTTGGAGCACATCAGCACG	GTCGCTTCCTCTTCTCCTTC	TCGCGTgcgTTCCTCTTCTCCTTCAGGAGC	na	Training	3	654	13	1256	17	-7.96636	1256	20	-4.96636	1515	17	-13.1147
TTTGTCGTCACACTCTCGC	GTCGCTTCCTCTTCTCCTTC	TCGCGTCcgaTCCTCTTCTCCTTCAGGAGC	na	Training	3	1018	23	1668	14	-23.6857	1618	23	-13.556	1902	27	-15.9725
TTTGCACTGCTATCGCGTA	GTCGCTTCCTCTTCTCCTTC	TCGCGTCGgaaCCTCTTCTCCTTCAGGAGC	na	Training	3	339	10	623	13	-5.37758	682	4	-16.118	800	16	-7.59882
TTTGCTACTCTCAGTATCT	GTCGCTTCCTCTTCTCCTTC	TCGCGTCGCaagCTCTTCTCCTTCAGGAGC	na	Training	3	611	14	808	4	-14.5139	824	11	-7.88052	985	5	-17.5696
TTTGTGTACTACTCTAGTA	GTCGCTTCCTCTTCTCCTTC	TCGCGTCGCTaggTCTTCTCCTTCAGGAGC	na	Training	3	830	18	898	18	-1.4747	930	15	-5.16867	1158	10	-15.1133
TTTGATGATCAGTCTGCTC	GTCGCTTCCTCTTCTCCTTC	TCGCGTCGCTTggaCTTCTCCTTCAGGAGC	na	Training	3	2339	16	4889	40	6.55665	4803	41	8.14493	5846	36	-3.98974
TTTGACATCGCATCACGTA	GTCGCTTCCTCTTCTCCTTC	TCGCGTCGCTTCgagTTCTCCTTCAGGAGC	na	Training	3	1663	21	2357	35	5.23632	2411	39	8.55442	2802	36	0.616957
TTTGGATACATCATATACA	GTCGCTTCCTCTTCTCCTTC	TCGCGTCGCTTCCagaTCTCCTTCAGGAGC	na	Training	3	1126	26	3098	62	-9.53464	2990	54	-15.0409	3670	60	-24.7425
TTTGTCACTGTCTACTCTC	GTCGCTTCCTCTTCTCCTTC	TCGCGTCGCTTCCTgaaCTCCTTCAGGAGC	na	Training	3	1515	31	2308	54	6.7736	2378	30	-18.6587	2833	64	6.03102
TTTGCTCTATCACGCACTG	GTCGCTTCCTCTTCTCCTTC	TCGCGTCGCTTCCTCaagTCCTTCAGGAGC	na	Training	3	888	12	1595	9	-12.5541	1658	32	9.59459	2027	34	6.60811
TTTGTCTCTACTCTATGCT	GTCGCTTCCTCTTCTCCTTC	TCGCGTCGCTTCCTCTagaCCTTCAGGAGC	na	Training	3	1529	15	2608	31	5.41465	2603	44	18.4637	3075	51	20.8332
TTTGCATACACACAGTCAC	GTCGCTTCCTCTTCTCCTTC	TCGCGTCGCTTCCTCTTgagCTTCAGGAGC	na	Training	3	926	22	1522	33	-3.15983	1576	53	15.5572	2010	49	1.24622
TTTGCTAGTCTGCACGCGT	GTCGCTTCCTCTTCTCCTTC	TCGCGTCGCTTCCTCTTCaggTTCAGGAGC	na	Training	3	1074	42	1604	69	6.27374	1556	42	-18.8492	1921	63	-12.1229
TTTGAGATCATGTCATATA	GTCGCTTCCTCTTCTCCTTC	TCGCGTCGCTTCCTCTTCTggaTCAGGAGC	na	Training	3	614	38	892	33	-22.2052	904	37	-18.9479	1108	27	-41.5733
TTTGTACTAGTCTATCATA	GTCGCTTCCTCTTCTCCTTC	TCGCGTCGCTTCCTCTTCTCgaaCAGGAGC	na	Training	3	1364	52	2100	73	-7.05865	2160	74	-8.34604	2480	106	11.4545
TTTGGATCTACTAGCTATC	GTCGCTTCCTCTTCTCCTTC	TCGCGTCGCTTCCTCTTCTCCaagAGGAGC	na	Training	3	1199	53	1448	82	17.9933	1507	75	8.38532	1903	66	-18.1193
TTTGTGTCACATCACTACA	GTTACTTGCCAAACACTTCC	TATGaTTACTTGCCAAACACTTCCTGGAGT	na	Training	1	559	10	563	291	280.928	691	435	422.639	723	320	307.066
TTTGAGTCATCTCGATATG	GTTACTTGCCAAACACTTCC	TATGtTTACTTGCCAAACACTTCCTGGAGT	na	Training	1	1160	22	1320	466	440.966	1315	373	348.06	1573	502	472.167
TTTGATGCATCTACATAGT	GTTACTTGCCAAACACTTCC	TATGcTTACTTGCCAAACACTTCCTGGAGT	na	Training	1	758	6	879	320	313.042	790	225	218.747	1024	365	356.894
TTTGATATAGTCTCTCACA	GTTACTTGCCAAACACTTCC	TATGGcTACTTGCCAAACACTTCCTGGAGT	na	Training	1	977	26	1040	516	488.323	1238	704	671.054	1241	533	499.974
TTTGGCATCATATCTGTGT	GTTACTTGCCAAACACTTCC	TATGGgTACTTGCCAAACACTTCCTGGAGT	na	Training	1	548	19	622	267	245.434	563	217	197.48	618	252	230.573
TTTGTGTCTATACTATCAG	GTTACTTGCCAAACACTTCC	TATGGaTACTTGCCAAACACTTCCTGGAGT	na	Training	1	440	8	441	208	199.982	405	186	178.636	507	203	193.782
TTTGGAGTATACACTCTCT	GTTACTTGCCAAACACTTCC	TATGGTcACTTGCCAAACACTTCCTGGAGT	na	Training	1	573	4	619	90	85.6789	701	52	47.1065	828	36	30.2199
TTTGTGCTAGTATCTCACG	GTTACTTGCCAAACACTTCC	TATGGTgACTTGCCAAACACTTCCTGGAGT	na	Training	1	398	4	454	78	73.4372	494	71	66.0352	530	7	1.67337
TTTGATCACTCTCAGTCTG	GTTACTTGCCAAACACTTCC	TATGGTaACTTGCCAAACACTTCCTGGAGT	na	Training	1	721	19	789	229	208.208	867	167	144.153	1196	73	41.4827
TTTGCGTCATATCATAGAC	GTTACTTGCCAAACACTTCC	TATGGTTgCTTGCCAAACACTTCCTGGAGT	na	Training	1	210	4	182	88	84.5333	221	70	65.7905	234	32	27.5429
TTTGTCATAGTACTACTGC	GTTACTTGCCAAACACTTCC	TATGGTTcCTTGCCAAACACTTCCTGGAGT	na	Training	1	819	18	1083	247	223.198	1183	170	144	1435	103	71.4615
TTTGCATATAGTCATCTCA	GTTACTTGCCAAACACTTCC	TATGGTTtCTTGCCAAACACTTCCTGGAGT	na	Training	1	565	13	736	326	309.065	770	212	194.283	997	210	187.06
TTTGGTCATATCTCAGTAC	GTTACTTGCCAAACACTTCC	TATGGTTAtTTGCCAAACACTTCCTGGAGT	na	Training	1	600	7	781	294	284.888	909	259	248.395	1036	204	191.913
TTTGAGACTCATCACATAT	GTTACTTGCCAAACACTTCC	TATGGTTAaTTGCCAAACACTTCCTGGAGT	na	Training	1	767	5	893	335	329.179	1023	249	242.331	1272	267	258.708
TTTGTCAGTCATCGATCTC	GTTACTTGCCAAACACTTCC	TATGGTTAgTTGCCAAACACTTCCTGGAGT	na	Training	1	506	5	689	175	168.192	728	112	104.806	860	93	84.502
TTTGAGCATCATCATCGTA	GTTACTTGCCAAACACTTCC	TATGGTTACcTGCCAAACACTTCCTGGAGT	na	Training	1	864	9	930	496	486.312	1117	532	520.365	1188	514	501.625
TTTGATCTGCTGTCTCATC	GTTACTTGCCAAACACTTCC	TATGGTTACgTGCCAAACACTTCCTGGAGT	na	Training	1	1421	49	1708	735	676.103	1812	460	397.517	1883	621	556.069
TTTGATCACTGCTACGACT	GTTACTTGCCAAACACTTCC	TATGGTTACaTGCCAAACACTTCCTGGAGT	na	Training	1	1772	80	1891	957	871.628	2015	856	765.029	2361	937	830.409
TTTGTCATCTCGCATCTCG	GTTACTTGCCAAACACTTCC	TATGGTTACTcGCCAAACACTTCCTGGAGT	na	Training	1	1243	24	1460	594	565.81	1537	455	425.323	1645	470	438.238
TTTGTCTCTCTCGATCAGC	GTTACTTGCCAAACACTTCC	TATGGTTACTgGCCAAACACTTCCTGGAGT	na	Training	1	1245	13	1770	642	623.518	1915	394	374.004	2169	534	511.352
TTTGTGATCTCTAGCGACT	GTTACTTGCCAAACACTTCC	TATGGTTACTaGCCAAACACTTCCTGGAGT	na	Training	1	737	9	789	351	341.365	843	281	270.706	1023	295	282.507
TTTGCACACTGCTCTACGT	GTTACTTGCCAAACACTTCC	TATGGTTACTTaCCAAACACTTCCTGGAGT	na	Training	1	869	9	864	409	400.052	931	487	477.358	1162	470	457.965
TTTGCTCTCTCAGTATCGA	GTTACTTGCCAAACACTTCC	TATGGTTACTTtCCAAACACTTCCTGGAGT	na	Training	1	482	25	586	168	137.606	684	127	91.5228	739	107	68.6701
TTTGATCACACACAGTAGT	GTTACTTGCCAAACACTTCC	TATGGTTACTTcCCAAACACTTCCTGGAGT	na	Training	1	1032	15	1143	547	530.387	1229	488	470.137	1444	542	521.012
TTTGCACAGCATACACTAT	GTTACTTGCCAAACACTTCC	TATGGTTACTTGtCAAACACTTCCTGGAGT	na	Training	1	461	5	594	248	241.557	598	203	196.514	578	230	223.731
TTTGCTAGCACATATCTGT	GTTACTTGCCAAACACTTCC	TATGGTTACTTGaCAAACACTTCCTGGAGT	na	Training	1	565	10	641	218	206.655	722	208	195.221	765	262	248.46
TTTGGCTCATCTATCATCG	GTTACTTGCCAAACACTTCC	TATGGTTACTTGgCAAACACTTCCTGGAGT	na	Training	1	1150	31	1260	414	380.035	1351	256	219.582	1530	375	333.757
TTTGCACATACTATCTACG	GTTACTTGCCAAACACTTCC	TATGGTTACTTGCtAAACACTTCCTGGAGT	na	Training	1	570	6	608	203	196.6	609	161	154.589	692	227	219.716
TTTGTCATCACGTATATAT	GTTACTTGCCAAACACTTCC	TATGGTTACTTGCaAAACACTTCCTGGAGT	na	Training	1	589	6	753	174	166.329	776	72	64.0951	988	58	47.9355
TTTGCAGCATCTACGTACT	GTTACTTGCCAAACACTTCC	TATGGTTACTTGCgAAACACTTCCTGGAGT	na	Training	1	333	2	340	12	9.95796	392	13	10.6456	424	3	0.453453
TTTGAGTAGTATCTCGCTG	GTTACTTGCCAAACACTTCC	TATGGTTACTTGCCgAACACTTCCTGGAGT	na	Training	1	1066	18	1200	258	237.737	1253	180	158.842	1344	297	274.306
TTTGCACTGCATCGTCTAC	GTTACTTGCCAAACACTTCC	TATGGTTACTTGCCcAACACTTCCTGGAGT	na	Training	1	580	11	669	157	144.312	783	99	84.15	805	152	136.733
TTTGTACTCGATCTCTCAG	GTTACTTGCCAAACACTTCC	TATGGTTACTTGCCtAACACTTCCTGGAGT	na	Training	1	801	14	943	233	216.518	1129	236	216.267	1189	280	259.218
TTTGCACTCTCGTAGACAT	GTTACTTGCCAAACACTTCC	TATGGTTACTTGCCAgACACTTCCTGGAGT	na	Training	1	623	8	811	202	191.586	890	197	185.571	946	299	286.852
TTTGACACACTCACACAGT	GTTACTTGCCAAACACTTCC	TATGGTTACTTGCCAcACACTTCCTGGAGT	na	Training	1	806	10	1066	236	222.774	1045	130	117.035	1206	251	236.037
TTTGACTACATCATAGCTG	GTTACTTGCCAAACACTTCC	TATGGTTACTTGCCAtACACTTCCTGGAGT	na	Training	1	1221	18	1433	328	306.875	1590	249	225.56	1854	157	129.668
TTTGACACTATCGCTGTCT	GTTACTTGCCAAACACTTCC	TATGGTTACTTGCCAAgCACTTCCTGGAGT	na	Training	1	875	22	1137	338	309.413	1169	267	237.608	1275	341	308.943
TTTGCTACATATCATCGTG	GTTACTTGCCAAACACTTCC	TATGGTTACTTGCCAAcCACTTCCTGGAGT	na	Training	1	474	28	558	123	90.038	590	74	39.1477	674	127	87.1857
TTTGGACACGCACACGTAT	GTTACTTGCCAAACACTTCC	TATGGTTACTTGCCAAtCACTTCCTGGAGT	na	Training	1	814	7	904	250	242.226	927	238	230.028	1001	265	256.392
TTTGGCATCACTCATAGCT	GTTACTTGCCAAACACTTCC	TATGGTTACTTGCCAAAtACTTCCTGGAGT	na	Training	1	484	34	605	153	110.5	722	134	83.281	759	186	132.682
TTTGGCACTGCACGTAGTC	GTTACTTGCCAAACACTTCC	TATGGTTACTTGCCAAAaACTTCCTGGAGT	na	Training	1	590	12	846	55	37.7932	886	44	25.9797	977	78	58.1288
TTTGTGTGTCAGTATCACA	GTTACTTGCCAAACACTTCC	TATGGTTACTTGCCAAAgACTTCCTGGAGT	na	Training	1	412	1	643	2	0.43932	608	7	5.52427	712	9	7.27184
TTTGCATACATCGTACTCG	GTTACTTGCCAAACACTTCC	TATGGTTACTTGCCAAACgCTTCCTGGAGT	na	Training	1	740	7	887	153	144.609	900	136	127.486	960	143	133.919
TTTGGCATCACACACTGAG	GTTACTTGCCAAACACTTCC	TATGGTTACTTGCCAAACcCTTCCTGGAGT	na	Training	1	861	12	1174	255	238.638	1201	174	157.261	1386	203	183.683
TTTGTAGTCTAGCTACGTA	GTTACTTGCCAAACACTTCC	TATGGTTACTTGCCAAACtCTTCCTGGAGT	na	Training	1	1156	10	1439	138	125.552	1460	82	69.3702	1699	100	85.3028
TTTGCACGCACTATATATA	GTTACTTGCCAAACACTTCC	TATGGTTACTTGCCAAACAtTTCCTGGAGT	na	Training	1	102	2	134	35	32.3725	132	32	29.4118	164	48	44.7843
TTTGCATCTCTCTAGTCTG	GTTACTTGCCAAACACTTCC	TATGGTTACTTGCCAAACAaTTCCTGGAGT	na	Training	1	531	12	734	210	193.412	809	204	185.718	967	247	225.147
TTTGCGTACACACACACGC	GTTACTTGCCAAACACTTCC	TATGGTTACTTGCCAAACAgTTCCTGGAGT	na	Training	1	258	0	291	53	53	310	40	40	358	57	57
TTTGCGTCTATACACGATA	GTTACTTGCCAAACACTTCC	TATGGTTACTTGCCAAACACcTCCTGGAGT	na	Training	1	125	2	77	24	22.768	74	25	23.816	82	21	19.688
TTTGTCTATAGTCTGCATC	GTTACTTGCCAAACACTTCC	TATGGTTACTTGCCAAACACgTCCTGGAGT	na	Training	1	1476	11	1956	411	396.423	2036	299	283.827	2303	368	350.837
TTTGGTGTCAGTATCTCAT	GTTACTTGCCAAACACTTCC	TATGGTTACTTGCCAAACACaTCCTGGAGT	na	Training	1	720	7	799	243	235.232	919	277	268.065	1006	274	264.219
TTTGCATACTGCACTCACG	GTTACTTGCCAAACACTTCC	TATGGTTACTTGCCAAACACTcCCTGGAGT	na	Training	1	574	6	692	305	297.767	662	281	274.08	877	302	292.833
TTTGTCTCGCTCTCACACG	GTTACTTGCCAAACACTTCC	TATGGTTACTTGCCAAACACTgCCTGGAGT	na	Training	1	1136	40	1802	704	640.549	1722	591	530.366	2105	675	600.88
TTTGATCTGCTCATAGTCA	GTTACTTGCCAAACACTTCC	TATGGTTACTTGCCAAACACTaCCTGGAGT	na	Training	1	1761	79	1898	808	722.854	2104	904	809.613	2265	820	718.39
TTTGTACACACGTCTACTC	GTTACTTGCCAAACACTTCC	TATGGTTACTTGCCAAACACTTtCTGGAGT	na	Training	1	872	23	978	323	297.204	1084	329	300.408	1176	300	268.982
TTTGGCACTCTGCACTGCG	GTTACTTGCCAAACACTTCC	TATGGTTACTTGCCAAACACTTaCTGGAGT	na	Training	1	534	11	595	185	172.743	618	144	131.27	712	157	142.333
TTTGGCTAGCTACATCTGT	GTTACTTGCCAAACACTTCC	TATGGTTACTTGCCAAACACTTgCTGGAGT	na	Training	1	458	13	633	65	47.0328	656	30	11.3799	795	54	31.4345
TTTGTCATATCAGTGTCAG	GTTACTTGCCAAACACTTCC	TATGGTTACTTGCCAAACACTTCtTGGAGT	na	Training	1	420	3	677	185	180.164	644	153	148.4	768	141	135.514
TTTGATCTCTGCATCTACG	GTTACTTGCCAAACACTTCC	TATGGTTACTTGCCAAACACTTCaTGGAGT	na	Training	1	786	30	947	382	345.855	937	348	312.237	1091	358	316.359
TTTGCAGCTACTCTCGTAG	GTTACTTGCCAAACACTTCC	TATGGTTACTTGCCAAACACTTCgTGGAGT	na	Training	1	268	7	274	102	94.8433	305	74	66.0336	345	59	49.9888
TTTGGCTGTCATATACTAT	GTTACTTGCCAAACACTTCC	TATGcaTACTTGCCAAACACTTCCTGGAGT	na	Training	1	668	12	748	272	258.563	854	299	283.659	819	310	295.287
TTTGCTCTACACTAGCGCG	GTTACTTGCCAAACACTTCC	TATGGaaACTTGCCAAACACTTCCTGGAGT	na	Training	1	809	11	1039	24	9.87268	1024	45	31.0766	1218	20	3.43881
TTTGATCACAGTATCAGTC	GTTACTTGCCAAACACTTCC	TATGGTatCTTGCCAAACACTTCCTGGAGT	na	Training	1	1623	31	2136	35	-5.79852	2142	40	-0.913124	2601	71	21.3198
TTTGCATCTATCGCTGTCA	GTTACTTGCCAAACACTTCC	TATGGTTtgTTGCCAAACACTTCCTGGAGT	na	Training	1	139	0	206	0	0	204	1	1	185	0	0
TTTGCACACTACTCTACTC	GTTACTTGCCAAACACTTCC	TATGGTTAgaTGCCAAACACTTCCTGGAGT	na	Training	1	585	4	884	17	10.9556	870	2	-3.94872	1080	8	0.615385
TTTGCGAGTCTATCTCGTC	GTTACTTGCCAAACACTTCC	TATGGTTACaaGCCAAACACTTCCTGGAGT	na	Training	1	61	0	81	34	na	71	7	na	61	5	na
TTTGCTATCTCAGTCTATC	GTTACTTGCCAAACACTTCC	TATGGTTACTacCCAAACACTTCCTGGAGT	na	Training	1	512	2	734	31	28.1328	726	12	9.16406	877	8	4.57422
TTTGCATACATAGTACTAC	GTTACTTGCCAAACACTTCC	TATGGTTACTTcgCAAACACTTCCTGGAGT	na	Training	1	501	3	598	9	5.41916	704	10	5.78443	755	8	3.47904
TTTGATGATCGCACACTCA	GTTACTTGCCAAACACTTCC	TATGGTTACTTGggAAACACTTCCTGGAGT	na	Training	1	777	5	1047	5	-1.73745	991	7	0.622909	1112	13	5.84427
TTTGATCGTGTCTCTCATC	GTTACTTGCCAAACACTTCC	TATGGTTACTTGCgtAACACTTCCTGGAGT	na	Training	1	798	5	846	7	1.69925	820	7	1.86216	1110	16	9.04511
TTTGCACACATGCACGTAC	GTTACTTGCCAAACACTTCC	TATGGTTACTTGCCttACACTTCCTGGAGT	na	Training	1	426	16	586	16	-6.00939	637	27	3.07512	703	17	-9.40376
TTTGGTACTAGCACTCGAC	GTTACTTGCCAAACACTTCC	TATGGTTACTTGCCAttCACTTCCTGGAGT	na	Training	1	1110	14	1345	24	7.03604	1403	14	-3.6955	1625	33	12.5045
TTTGCTCTGCATACACAGC	GTTACTTGCCAAACACTTCC	TATGGTTACTTGCCAAtgACTTCCTGGAGT	na	Training	1	515	1	751	3	1.54175	783	3	1.47961	936	8	6.18252
TTTGACTATCAGCACATCA	GTTACTTGCCAAACACTTCC	TATGGTTACTTGCCAAAgtCTTCCTGGAGT	na	Training	1	1687	32	2462	45	-1.70065	2309	52	8.20154	2750	29	-23.1636
TTTGTCAGTCTCTCTCTGA	GTTACTTGCCAAACACTTCC	TATGGTTACTTGCCAAACtgTTCCTGGAGT	na	Training	1	822	4	1349	10	3.43552	1181	8	2.25304	1529	11	3.55961
TTTGATCGCATACATCTCT	GTTACTTGCCAAACACTTCC	TATGGTTACTTGCCAAACAgaTCCTGGAGT	na	Training	1	735	4	880	17	12.2109	826	16	11.5048	960	30	24.7755
TTTGATAGATACATCATCG	GTTACTTGCCAAACACTTCC	TATGGTTACTTGCCAAACACaaCCTGGAGT	na	Training	1	501	18	606	34	12.2275	605	20	-1.73653	633	16	-6.74251
TTTGTATCTACATCTCTAT	GTTACTTGCCAAACACTTCC	TATGGTTACTTGCCAAACACTagCTGGAGT	na	Training	1	699	15	1091	30	6.58798	1108	15	-8.77682	1486	47	15.1116
TTTGAGTCTCGTACACGTA	GTTACTTGCCAAACACTTCC	TATGGTTACTTGCCAAACACTTggTGGAGT	na	Training	1	768	14	993	21	2.89844	1005	16	-2.32031	1093	30	10.0755
TTTGTCTACATACTACGTA	GTTACTTGCCAAACACTTCC	TATGcaaACTTGCCAAACACTTCCTGGAGT	na	Training	1	1239	38	1403	50	6.97014	1633	46	-4.08394	1719	61	8.27845
TTTGACATCATACACAGCT	GTTACTTGCCAAACACTTCC	TATGGaatCTTGCCAAACACTTCCTGGAGT	na	Training	1	1107	20	1885	41	6.94399	1726	46	14.8166	2066	29	-8.32611
TTTGGTATCATCTCATAGA	GTTACTTGCCAAACACTTCC	TATGGTatgTTGCCAAACACTTCCTGGAGT	na	Training	1	504	2	778	0	-3.0873	732	2	-0.904762	998	2	-1.96032
TTTGGCACTCTACTATACT	GTTACTTGCCAAACACTTCC	TATGGTTtgaTGCCAAACACTTCCTGGAGT	na	Training	1	281	0	314	0	0	300	0	0	337	0	0
TTTGTGTACTATCATCACT	GTTACTTGCCAAACACTTCC	TATGGTTAgaaGCCAAACACTTCCTGGAGT	na	Training	1	863	6	1281	7	-1.90614	1269	4	-4.82271	1569	2	-8.90846
TTTGGTGTCACACTCTGTA	GTTACTTGCCAAACACTTCC	TATGGTTACaacCCAAACACTTCCTGGAGT	na	Training	1	511	5	649	8	1.64971	685	8	1.29746	893	9	0.262231
TTTGTGACTATCATACACG	GTTACTTGCCAAACACTTCC	TATGGTTACTacgCAAACACTTCCTGGAGT	na	Training	1	562	12	645	20	6.22776	655	18	4.01423	652	9	-4.92171
TTTGCATACATCACACTCA	GTTACTTGCCAAACACTTCC	TATGGTTACTTcggAAACACTTCCTGGAGT	na	Training	1	756	4	973	14	8.85185	1009	13	7.66138	1184	25	18.7354
TTTGGCACACGTACACACA	GTTACTTGCCAAACACTTCC	TATGGTTACTTGggtAACACTTCCTGGAGT	na	Training	1	522	4	721	6	0.475096	696	5	-0.333333	893	14	7.15709
TTTGTGAGTCTCATATACA	GTTACTTGCCAAACACTTCC	TATGGTTACTTGCgttACACTTCCTGGAGT	na	Training	1	468	6	438	8	2.38462	468	9	3	531	20	13.1923
TTTGGATCGACATCACAGA	GTTACTTGCCAAACACTTCC	TATGGTTACTTGCCtttCACTTCCTGGAGT	na	Training	1	799	9	1197	10	-3.4831	1167	27	13.8548	1404	29	13.1852
TTTGACACATCTCTGTAGT	GTTACTTGCCAAACACTTCC	TATGGTTACTTGCCAttgACTTCCTGGAGT	na	Training	1	1155	14	1606	25	5.53333	1685	36	15.5758	1961	27	3.2303
TTTGACTCTATATATACTG	GTTACTTGCCAAACACTTCC	TATGGTTACTTGCCAAtgtCTTCCTGGAGT	na	Training	1	485	4	671	10	4.46598	658	7	1.5732	797	6	-0.573196
TTTGTCTCTATATGCTCGT	GTTACTTGCCAAACACTTCC	TATGGTTACTTGCCAAAgtgTTCCTGGAGT	na	Training	1	395	1	539	0	-1.36456	534	2	0.648101	606	1	-0.534177
TTTGCTACTGCGTATCTAT	GTTACTTGCCAAACACTTCC	TATGGTTACTTGCCAAACtgaTCCTGGAGT	na	Training	1	689	11	851	28	14.4136	792	14	1.35559	985	37	21.2743
TTTGAGCTCATCATCACGA	GTTACTTGCCAAACACTTCC	TATGGTTACTTGCCAAACAgaaCCTGGAGT	na	Training	1	747	5	1143	10	2.3494	1159	9	1.2423	1315	10	1.19813
TTTGTACATGCTATCTCAC	GTTACTTGCCAAACACTTCC	TATGGTTACTTGCCAAACACaagCTGGAGT	na	Training	1	861	27	1329	42	0.324042	1272	35	-4.8885	1583	41	-8.64111
TTTGTATCTCGATCTCTAG	GTTACTTGCCAAACACTTCC	TATGGTTACTTGCCAAACACTaggTGGAGT	na	Training	1	391	23	605	32	-3.58824	566	30	-3.29412	629	26	-11
TTTGTACTGTCTCGCTCAT	GACCCAAGCCACGAACGAGC	TCTAaACCCAAGCCACGAACGAGCTGGAGG	na	Training	4	607	27	583	260	234.068	621	311	283.377	723	280	247.84
TTTGCGACACAGTCTAGAT	GACCCAAGCCACGAACGAGC	TCTAtACCCAAGCCACGAACGAGCTGGAGG	na	Training	4	193	0	160	71	71	159	78	78	231	70	70
TTTGCACGTACATCGTATC	GACCCAAGCCACGAACGAGC	TCTAcACCCAAGCCACGAACGAGCTGGAGG	na	Training	4	100	1	67	16	na	81	46	na	86	36	na
TTTGTGATCATGTCATAGT	GACCCAAGCCACGAACGAGC	TCTAGgCCCAAGCCACGAACGAGCTGGAGG	na	Training	4	822	36	922	413	372.62	794	386	351.226	1063	394	347.445
TTTGTCTATGCACACATAT	GACCCAAGCCACGAACGAGC	TCTAGcCCCAAGCCACGAACGAGCTGGAGG	na	Training	4	597	21	684	282	257.94	694	260	235.588	850	324	294.101
TTTGCAGCTGCTCGTATAT	GACCCAAGCCACGAACGAGC	TCTAGtCCCAAGCCACGAACGAGCTGGAGG	na	Training	4	172	2	228	111	108.349	241	81	78.1977	277	116	112.779
TTTGACATGCACGCTGTCG	GACCCAAGCCACGAACGAGC	TCTAGAtCCAAGCCACGAACGAGCTGGAGG	na	Training	4	978	35	874	399	367.722	873	343	311.758	1102	411	371.562
TTTGGTCACTCGACTATGC	GACCCAAGCCACGAACGAGC	TCTAGAaCCAAGCCACGAACGAGCTGGAGG	na	Training	4	777	39	767	319	280.502	856	329	286.035	889	306	261.378
TTTGTAGACTCTACTATAC	GACCCAAGCCACGAACGAGC	TCTAGAgCCAAGCCACGAACGAGCTGGAGG	na	Training	4	672	41	597	217	180.576	646	189	149.586	765	278	231.326
TTTGCTGAGTATATCATAG	GACCCAAGCCACGAACGAGC	TCTAGACtCAAGCCACGAACGAGCTGGAGG	na	Training	4	408	29	411	178	148.787	451	147	114.944	519	149	112.11
TTTGCTCATCAGTCATGAC	GACCCAAGCCACGAACGAGC	TCTAGACaCAAGCCACGAACGAGCTGGAGG	na	Training	4	421	5	373	167	162.57	436	180	174.822	464	130	124.489
TTTGCTGTCACGTACACGT	GACCCAAGCCACGAACGAGC	TCTAGACgCAAGCCACGAACGAGCTGGAGG	na	Training	4	302	5	424	104	96.9801	439	62	54.7318	585	108	98.3146
TTTGTGCATCTACGTACAC	GACCCAAGCCACGAACGAGC	TCTAGACCtAAGCCACGAACGAGCTGGAGG	na	Training	4	652	25	427	183	166.627	524	189	168.908	629	206	181.882
TTTGTAGCATCATATCATG	GACCCAAGCCACGAACGAGC	TCTAGACCaAAGCCACGAACGAGCTGGAGG	na	Training	4	440	11	682	244	226.95	670	180	163.25	776	258	238.6
TTTGTACTCATATCATCTC	GACCCAAGCCACGAACGAGC	TCTAGACCgAAGCCACGAACGAGCTGGAGG	na	Training	4	861	39	4720	1205	991.202	5046	792	563.436	5760	1350	1089.09
TTTGTCACATCAGTCACAC	GACCCAAGCCACGAACGAGC	TCTAGACCCgAGCCACGAACGAGCTGGAGG	na	Training	4	1031	30	1085	390	358.429	1175	231	196.81	1209	367	331.821
TTTGATACATCTGCTATCT	GACCCAAGCCACGAACGAGC	TCTAGACCCcAGCCACGAACGAGCTGGAGG	na	Training	4	429	9	438	132	122.811	454	88	78.4755	557	122	110.315
TTTGACTATATAGCACACG	GACCCAAGCCACGAACGAGC	TCTAGACCCtAGCCACGAACGAGCTGGAGG	na	Training	4	407	23	311	105	87.4251	338	90	70.8993	399	92	69.4521
TTTGTACTGTCTCACTGTC	GACCCAAGCCACGAACGAGC	TCTAGACCCAgGCCACGAACGAGCTGGAGG	na	Training	4	768	21	5955	2018	1855.17	6238	1353	1182.43	7385	2314	2112.07
TTTGGTGTCTATCTACATC	GACCCAAGCCACGAACGAGC	TCTAGACCCAcGCCACGAACGAGCTGGAGG	na	Training	4	594	7	746	165	156.209	789	117	107.702	938	219	207.946
TTTGGTAGTACACGATATA	GACCCAAGCCACGAACGAGC	TCTAGACCCAtGCCACGAACGAGCTGGAGG	na	Training	4	280	7	247	70	63.825	273	55	48.175	307	53	45.325
TTTGGTCTGCATCACATAG	GACCCAAGCCACGAACGAGC	TCTAGACCCAAaCCACGAACGAGCTGGAGG	na	Training	4	585	18	620	267	247.923	569	204	186.492	715	233	211
TTTGTGAGTCTCTGCTATA	GACCCAAGCCACGAACGAGC	TCTAGACCCAAtCCACGAACGAGCTGGAGG	na	Training	4	588	19	614	206	186.16	637	129	108.417	824	201	174.374
TTTGATCTCTATGCTCTAC	GACCCAAGCCACGAACGAGC	TCTAGACCCAAcCCACGAACGAGCTGGAGG	na	Training	4	800	18	1836	608	566.69	2133	578	530.008	2217	684	634.117
TTTGCAGATCTGCACGTAT	GACCCAAGCCACGAACGAGC	TCTAGACCCAAGtCACGAACGAGCTGGAGG	na	Training	4	390	6	455	142	135	491	79	71.4462	523	131	122.954
TTTGGTCAGCTATCGTATA	GACCCAAGCCACGAACGAGC	TCTAGACCCAAGaCACGAACGAGCTGGAGG	na	Training	4	429	18	484	161	140.692	526	119	96.9301	562	196	172.42
TTTGTCTCTCTGCTGCTAT	GACCCAAGCCACGAACGAGC	TCTAGACCCAAGgCACGAACGAGCTGGAGG	na	Training	4	508	11	873	136	117.096	916	104	84.1654	929	201	180.884
TTTGACACACTAGTCTATC	GACCCAAGCCACGAACGAGC	TCTAGACCCAAGCtACGAACGAGCTGGAGG	na	Training	4	350	4	403	77	72.3943	428	89	84.1086	513	114	108.137
TTTGGCTAGCACATAGTAT	GACCCAAGCCACGAACGAGC	TCTAGACCCAAGCaACGAACGAGCTGGAGG	na	Training	4	643	7	714	138	130.227	755	127	118.781	854	137	127.703
TTTGACACTGTCTCTGTAT	GACCCAAGCCACGAACGAGC	TCTAGACCCAAGCgACGAACGAGCTGGAGG	na	Training	4	709	4	5274	355	325.245	5410	215	184.478	6072	353	318.743
TTTGATCGCACTCGACACG	GACCCAAGCCACGAACGAGC	TCTAGACCCAAGCCgCGAACGAGCTGGAGG	na	Training	4	1007	14	1152	134	117.984	1126	114	98.3456	1337	184	165.412
TTTGAGTCTCGTACTGCAT	GACCCAAGCCACGAACGAGC	TCTAGACCCAAGCCcCGAACGAGCTGGAGG	na	Training	4	807	41	886	133	87.9864	922	131	84.1574	1014	176	124.483
TTTGTATATCACACTCAGA	GACCCAAGCCACGAACGAGC	TCTAGACCCAAGCCtCGAACGAGCTGGAGG	na	Training	4	769	8	1015	85	74.4408	994	65	54.6593	1059	108	96.9831
TTTGCGTCTACTCTATAGC	GACCCAAGCCACGAACGAGC	TCTAGACCCAAGCCAtGAACGAGCTGGAGG	na	Training	4	208	3	246	38	34.4519	219	33	29.8413	276	55	51.0192
TTTGAGCTCTATATCAGCA	GACCCAAGCCACGAACGAGC	TCTAGACCCAAGCCAaGAACGAGCTGGAGG	na	Training	4	510	11	713	171	155.622	759	108	91.6294	753	158	141.759
TTTGGAGTATACACGCTAC	GACCCAAGCCACGAACGAGC	TCTAGACCCAAGCCAgGAACGAGCTGGAGG	na	Training	4	239	2	385	20	16.7782	389	29	25.7448	453	35	31.2092
TTTGGTCTCTACATGCTAT	GACCCAAGCCACGAACGAGC	TCTAGACCCAAGCCACaAACGAGCTGGAGG	na	Training	4	924	46	1214	297	236.563	1257	335	272.422	1384	374	305.1
TTTGACTCTCTCACACTGC	GACCCAAGCCACGAACGAGC	TCTAGACCCAAGCCACtAACGAGCTGGAGG	na	Training	4	1280	34	1728	223	177.1	1631	234	190.677	1951	321	269.177
TTTGATCATATCACGTAGA	GACCCAAGCCACGAACGAGC	TCTAGACCCAAGCCACcAACGAGCTGGAGG	na	Training	4	993	28	1052	191	161.336	909	167	141.369	1153	266	233.488
TTTGCGCATCGCACTGTCG	GACCCAAGCCACGAACGAGC	TCTAGACCCAAGCCACGgACGAGCTGGAGG	na	Training	4	338	13	365	83	68.9615	325	56	43.5	556	118	96.6154
TTTGCATCTATCTATCACG	GACCCAAGCCACGAACGAGC	TCTAGACCCAAGCCACGcACGAGCTGGAGG	na	Training	4	288	5	319	21	15.4618	339	6	0.114583	361	18	11.7326
TTTGACATCTATCACGATC	GACCCAAGCCACGAACGAGC	TCTAGACCCAAGCCACGtACGAGCTGGAGG	na	Training	4	545	25	655	66	35.9541	699	66	33.9358	650	72	42.1835
TTTGATGTATATCATCGCT	GACCCAAGCCACGAACGAGC	TCTAGACCCAAGCCACGAgCGAGCTGGAGG	na	Training	4	870	34	877	257	222.726	890	236	201.218	1074	289	247.028
TTTGCATCTCTCGACTATG	GACCCAAGCCACGAACGAGC	TCTAGACCCAAGCCACGAcCGAGCTGGAGG	na	Training	4	246	8	423	14	0.243902	432	22	7.95122	535	36	18.6016
TTTGCTCACTCACTCACTA	GACCCAAGCCACGAACGAGC	TCTAGACCCAAGCCACGAtCGAGCTGGAGG	na	Training	4	933	36	1296	79	28.9936	1368	79	26.2154	1527	85	26.0804
TTTGCGTCGTCATCACGAT	GACCCAAGCCACGAACGAGC	TCTAGACCCAAGCCACGAAtGAGCTGGAGG	na	Training	4	386	7	505	92	82.842	503	91	81.8782	541	89	79.1891
TTTGAGATCTCTACATCAC	GACCCAAGCCACGAACGAGC	TCTAGACCCAAGCCACGAAaGAGCTGGAGG	na	Training	4	708	30	955	210	169.534	895	193	155.076	1030	210	166.356
TTTGGCTGTCGTATCTATA	GACCCAAGCCACGAACGAGC	TCTAGACCCAAGCCACGAAgGAGCTGGAGG	na	Training	4	157	3	180	18	14.5605	231	13	8.58599	234	10	5.52866
TTTGATCATAGCACTATCG	GACCCAAGCCACGAACGAGC	TCTAGACCCAAGCCACGAACaAGCTGGAGG	na	Training	4	502	22	526	262	238.948	530	226	202.773	512	194	171.562
TTTGGTGTCTCTACATATA	GACCCAAGCCACGAACGAGC	TCTAGACCCAAGCCACGAACtAGCTGGAGG	na	Training	4	752	30	897	288	252.215	932	305	267.819	987	275	235.625
TTTGCGCATCTAGCACTAG	GACCCAAGCCACGAACGAGC	TCTAGACCCAAGCCACGAACcAGCTGGAGG	na	Training	4	231	8	268	34	24.7186	298	43	32.6797	329	43	31.6061
TTTGATCAGATCACACATA	GACCCAAGCCACGAACGAGC	TCTAGACCCAAGCCACGAACGgGCTGGAGG	na	Training	4	516	33	497	120	88.2151	549	132	96.8895	676	131	87.7674
TTTGTCTCATCGTATATCA	GACCCAAGCCACGAACGAGC	TCTAGACCCAAGCCACGAACGcGCTGGAGG	na	Training	4	1195	43	1631	204	145.311	1572	202	145.434	1919	198	128.948
TTTGGCACTCATATCTGTC	GACCCAAGCCACGAACGAGC	TCTAGACCCAAGCCACGAACGtGCTGGAGG	na	Training	4	522	12	685	89	73.2529	687	71	55.2069	777	62	44.1379
TTTGCTACTCGTACACGTC	GACCCAAGCCACGAACGAGC	TCTAGACCCAAGCCACGAACGAaCTGGAGG	na	Training	4	942	48	992	290	239.452	1063	290	235.834	1138	271	213.013
TTTGAGCTACATCATCTGT	GACCCAAGCCACGAACGAGC	TCTAGACCCAAGCCACGAACGAtCTGGAGG	na	Training	4	716	51	1021	284	211.275	1001	271	199.7	1101	265	186.577
TTTGCAGTCACTACTATAT	GACCCAAGCCACGAACGAGC	TCTAGACCCAAGCCACGAACGAcCTGGAGG	na	Training	4	228	8	348	93	80.7895	367	87	74.1228	406	104	89.7544
TTTGATGCTCTATACTATA	GACCCAAGCCACGAACGAGC	TCTAGACCCAAGCCACGAACGAGtTGGAGG	na	Training	4	512	25	614	108	78.0195	613	91	61.0684	650	95	63.2617
TTTGCGACTATATCACTCT	GACCCAAGCCACGAACGAGC	TCTAGACCCAAGCCACGAACGAGaTGGAGG	na	Training	4	70	2	82	10	na	62	4	na	75	12	na
TTTGTCACAGCTACGATCA	GACCCAAGCCACGAACGAGC	TCTAGACCCAAGCCACGAACGAGgTGGAGG	na	Training	4	530	26	654	98	65.917	628	93	62.1925	770	89	51.2264
TTTGTATCTGCACGTAGTC	GACCCAAGCCACGAACGAGC	TCTActCCCAAGCCACGAACGAGCTGGAGG	na	Training	4	672	19	557	252	236.251	599	256	239.064	708	306	285.982
TTTGCTCTGAGCTATCTAC	GACCCAAGCCACGAACGAGC	TCTAGtgCCAAGCCACGAACGAGCTGGAGG	na	Training	4	366	9	450	98	86.9344	410	47	36.918	396	111	101.262
TTTGACTCACATGTCTATC	GACCCAAGCCACGAACGAGC	TCTAGAggCAAGCCACGAACGAGCTGGAGG	na	Training	4	435	17	2115	73	-9.65517	2028	43	-36.2552	2473	62	-34.646
TTTGTGTCATCACACATAT	GACCCAAGCCACGAACGAGC	TCTAGACggAAGCCACGAACGAGCTGGAGG	na	Training	4	290	3	394	0	-4.07586	478	0	-4.94483	506	0	-5.23448
TTTGATCTGCACACTACTC	GACCCAAGCCACGAACGAGC	TCTAGACCgtAGCCACGAACGAGCTGGAGG	na	Training	4	1307	44	1899	31	-32.9296	2090	76	5.6404	2323	55	-23.2035
TTTGTAGCTACTCTACGTC	GACCCAAGCCACGAACGAGC	TCTAGACCCttGCCACGAACGAGCTGGAGG	na	Training	4	589	19	719	18	-5.19355	832	12	-14.8387	815	10	-16.2903
TTTGCTACATCAGTCTCAG	GACCCAAGCCACGAACGAGC	TCTAGACCCAtcCCACGAACGAGCTGGAGG	na	Training	4	710	13	1210	51	28.8451	1107	25	4.73099	1219	21	-1.31972
TTTGTGTATCTATACACTG	GACCCAAGCCACGAACGAGC	TCTAGACCCAAcgCACGAACGAGCTGGAGG	na	Training	4	487	8	1054	47	29.6858	1117	33	14.6509	1229	23	2.81109
TTTGACATGTATATCACGT	GACCCAAGCCACGAACGAGC	TCTAGACCCAAGggACGAACGAGCTGGAGG	na	Training	4	542	14	2629	35	-32.9077	2767	38	-33.4723	3071	45	-34.3247
TTTGGATCTCTCAGTCAGA	GACCCAAGCCACGAACGAGC	TCTAGACCCAAGCgtCGAACGAGCTGGAGG	na	Training	4	744	10	1103	14	-0.825269	1046	9	-5.05914	1222	14	-2.42473
TTTGTACGTACTGTCTATA	GACCCAAGCCACGAACGAGC	TCTAGACCCAAGCCtgGAACGAGCTGGAGG	na	Training	4	411	5	569	7	0.0778589	506	3	-3.15572	645	9	1.15328
TTTGGCTCATATACTACGT	GACCCAAGCCACGAACGAGC	TCTAGACCCAAGCCAgcAACGAGCTGGAGG	na	Training	4	735	3	977	5	1.01224	1014	10	5.86122	1099	5	0.514286
TTTGCTATGTATCACACGA	GACCCAAGCCACGAACGAGC	TCTAGACCCAAGCCACctACGAGCTGGAGG	na	Training	4	559	9	627	16	5.90519	669	5	-5.77102	806	21	8.02326
TTTGATATACACTGCATCA	GACCCAAGCCACGAACGAGC	TCTAGACCCAAGCCACGttCGAGCTGGAGG	na	Training	4	602	10	1044	21	3.65781	1018	15	-1.9103	1101	8	-10.289
TTTGCATGTCAGTCACACT	GACCCAAGCCACGAACGAGC	TCTAGACCCAAGCCACGAtgGAGCTGGAGG	na	Training	4	462	11	566	11	-2.47619	572	2	-11.619	650	1	-14.4762
TTTGACTCGCTCGTACATA	GACCCAAGCCACGAACGAGC	TCTAGACCCAAGCCACGAAgcAGCTGGAGG	na	Training	4	789	23	1142	38	4.70976	1193	25	-9.77693	1336	29	-9.9455
TTTGAGTCACACATAGCGC	GACCCAAGCCACGAACGAGC	TCTAGACCCAAGCCACGAACctGCTGGAGG	na	Training	4	1300	51	1610	66	2.83846	1584	68	5.85846	1934	94	18.1277
TTTGAGAGTACACTCATCG	GACCCAAGCCACGAACGAGC	TCTAGACCCAAGCCACGAACGtcCTGGAGG	na	Training	4	589	14	841	24	4.01019	862	32	11.511	1056	29	3.89983
TTTGATGCATCATCATCGT	GACCCAAGCCACGAACGAGC	TCTAGACCCAAGCCACGAACGAcgTGGAGG	na	Training	4	1097	41	1421	48	-5.10939	1428	56	2.62899	1710	84	20.0893
TTTGCATCACGCACTCACA	GACCCAAGCCACGAACGAGC	TCTActgCCAAGCCACGAACGAGCTGGAGG	na	Training	4	169	4	208	52	47.0769	224	24	18.6982	262	77	70.7988
TTTGACTCGCATCGTCTGA	GACCCAAGCCACGAACGAGC	TCTAGtggCAAGCCACGAACGAGCTGGAGG	na	Training	4	491	11	750	5	-11.8024	739	12	-4.55601	861	7	-12.2892
TTTGTCGACTCATCTACAG	GACCCAAGCCACGAACGAGC	TCTAGAgggAAGCCACGAACGAGCTGGAGG	na	Training	4	616	15	900	20	-1.91558	912	22	-0.207792	1090	21	-5.54221
TTTGGCATCTACGTCTACA	GACCCAAGCCACGAACGAGC	TCTAGACggtAGCCACGAACGAGCTGGAGG	na	Training	4	474	16	602	16	-4.32068	602	10	-10.3207	690	17	-6.29114
TTTGATCGACATCACATAC	GACCCAAGCCACGAACGAGC	TCTAGACCgttGCCACGAACGAGCTGGAGG	na	Training	4	426	9	510	15	4.22535	498	10	-0.521127	577	17	4.80986
TTTGATACTCTCTGCTCGC	GACCCAAGCCACGAACGAGC	TCTAGACCCttcCCACGAACGAGCTGGAGG	na	Training	4	541	3	638	9	5.46211	642	6	2.43993	800	9	4.56377
TTTGTGATCTCACTGCTCG	GACCCAAGCCACGAACGAGC	TCTAGACCCAtcgCACGAACGAGCTGGAGG	na	Training	4	494	3	714	2	-2.33603	749	8	3.45142	853	4	-1.18016
TTTGGTATCACGCTCTATG	GACCCAAGCCACGAACGAGC	TCTAGACCCAAcggACGAACGAGCTGGAGG	na	Training	4	869	5	1494	6	-2.59609	1444	12	3.6916	1835	18	7.44189
TTTGGCTACTCTCACGTCG	GACCCAAGCCACGAACGAGC	TCTAGACCCAAGggtCGAACGAGCTGGAGG	na	Training	4	295	2	298	4	1.97966	341	1	-1.31186	345	2	-0.338983
TTTGTGTATCATCTCGTAG	GACCCAAGCCACGAACGAGC	TCTAGACCCAAGCgtgGAACGAGCTGGAGG	na	Training	4	283	0	396	3	3	386	0	0	471	1	1
TTTGCAGTCAGTATCTCAG	GACCCAAGCCACGAACGAGC	TCTAGACCCAAGCCtgcAACGAGCTGGAGG	na	Training	4	285	0	336	0	0	331	0	0	362	0	0
TTTGGTGTATATCACTCAT	GACCCAAGCCACGAACGAGC	TCTAGACCCAAGCCAgctACGAGCTGGAGG	na	Training	4	373	6	463	4	-3.44772	521	5	-3.3807	619	7	-2.9571
TTTGGCTGCTATCATCTAC	GACCCAAGCCACGAACGAGC	TCTAGACCCAAGCCACcttCGAGCTGGAGG	na	Training	4	762	10	1174	16	0.593176	1088	10	-4.27822	1452	7	-12.0551
TTTGATACTACATCTCTAT	GACCCAAGCCACGAACGAGC	TCTAGACCCAAGCCACGttgGAGCTGGAGG	na	Training	4	792	9	1188	17	3.5	1216	8	-5.81818	1373	8	-7.60227
TTTGCACTCTGCTACTCAC	GACCCAAGCCACGAACGAGC	TCTAGACCCAAGCCACGAtgcAGCTGGAGG	na	Training	4	395	2	742	22	18.243	729	7	3.30886	804	9	4.92911
TTTGCGCACTCTGCATACT	GACCCAAGCCACGAACGAGC	TCTAGACCCAAGCCACGAAgctGCTGGAGG	na	Training	4	320	5	346	7	1.59375	359	13	7.39062	400	13	6.75
TTTGTACTCTACAGTCACG	GACCCAAGCCACGAACGAGC	TCTAGACCCAAGCCACGAACctcCTGGAGG	na	Training	4	1233	30	1650	44	3.85401	1561	39	1.01946	1745	49	6.54258
TTTGCAGCACACAGTCTCT	GACCCAAGCCACGAACGAGC	TCTAGACCCAAGCCACGAACGtcgTGGAGG	na	Training	4	306	8	506	4	-9.22876	551	5	-9.40523	645	7	-9.86275
TTTGAGCTCTACATAGCTA	GGCAGTGACCATAGGTCTCC	TGGTaGCAGTGACCATAGGTCTCCTGGTTC	na	Training	2	337	1	298	131	130.116	296	158	157.122	360	163	161.932
TTTGACACTAGCTACTACG	GGCAGTGACCATAGGTCTCC	TGGTtGCAGTGACCATAGGTCTCCTGGTTC	na	Training	2	1017	39	932	458	422.26	967	442	404.917	1120	471	428.05
TTTGGATCACACTCTATAT	GGCAGTGACCATAGGTCTCC	TGGTcGCAGTGACCATAGGTCTCCTGGTTC	na	Training	2	779	24	876	416	389.012	943	391	361.947	1075	428	394.881
TTTGTATCACTCAGTCTAG	GGCAGTGACCATAGGTCTCC	TGGTGaCAGTGACCATAGGTCTCCTGGTTC	na	Training	2	610	15	627	321	305.582	616	308	292.852	785	322	302.697
TTTGTACTCACTCATGCTG	GGCAGTGACCATAGGTCTCC	TGGTGtCAGTGACCATAGGTCTCCTGGTTC	na	Training	2	964	15	971	552	536.891	975	524	508.829	1138	420	402.293
TTTGTCTGCGCACTATCGA	GGCAGTGACCATAGGTCTCC	TGGTGcCAGTGACCATAGGTCTCCTGGTTC	na	Training	2	985	37	782	371	341.625	735	262	234.391	1076	317	276.582
TTTGGTACACTCTGCACGC	GGCAGTGACCATAGGTCTCC	TGGTGGtAGTGACCATAGGTCTCCTGGTTC	na	Training	2	525	3	435	215	212.514	445	237	234.457	564	210	206.777
TTTGATATGTCATACTCAC	GGCAGTGACCATAGGTCTCC	TGGTGGaAGTGACCATAGGTCTCCTGGTTC	na	Training	2	840	3	824	325	322.057	780	278	275.214	1061	280	276.211
TTTGCTGCTACATAGACAT	GGCAGTGACCATAGGTCTCC	TGGTGGgAGTGACCATAGGTCTCCTGGTTC	na	Training	2	249	0	255	94	94	280	102	102	316	116	116
TTTGCATACTCGACATCAT	GGCAGTGACCATAGGTCTCC	TGGTGGCgGTGACCATAGGTCTCCTGGTTC	na	Training	2	435	1	411	168	167.055	458	188	186.947	555	158	156.724
TTTGCGTCACTCATCACGA	GGCAGTGACCATAGGTCTCC	TGGTGGCcGTGACCATAGGTCTCCTGGTTC	na	Training	2	397	6	390	97	91.1058	339	104	98.8766	534	52	43.9295
TTTGACGCACATCTAGTCT	GGCAGTGACCATAGGTCTCC	TGGTGGCtGTGACCATAGGTCTCCTGGTTC	na	Training	2	734	9	638	266	258.177	681	344	335.65	826	289	278.872
TTTGGAGTCATCTATCGCT	GGCAGTGACCATAGGTCTCC	TGGTGGCAaTGACCATAGGTCTCCTGGTTC	na	Training	2	947	12	791	385	374.977	783	390	380.078	1068	411	397.467
TTTGTGAGTCATATACATC	GGCAGTGACCATAGGTCTCC	TGGTGGCAtTGACCATAGGTCTCCTGGTTC	na	Training	2	421	7	430	153	145.85	455	124	116.435	524	99	90.2874
TTTGCGATATCACATATCA	GGCAGTGACCATAGGTCTCC	TGGTGGCAcTGACCATAGGTCTCCTGGTTC	na	Training	2	32	0	24	9	na	40	10	na	46	15	na
TTTGTCTATACATATACTA	GGCAGTGACCATAGGTCTCC	TGGTGGCAGcGACCATAGGTCTCCTGGTTC	na	Training	2	732	8	902	445	435.142	899	372	362.175	1042	413	401.612
TTTGATAGCACACTCATCA	GGCAGTGACCATAGGTCTCC	TGGTGGCAGgGACCATAGGTCTCCTGGTTC	na	Training	2	959	19	1005	517	497.089	975	454	434.683	1148	535	512.255
TTTGACATCTGTCTGCATA	GGCAGTGACCATAGGTCTCC	TGGTGGCAGaGACCATAGGTCTCCTGGTTC	na	Training	2	923	10	912	420	410.119	935	447	436.87	1069	434	422.418
TTTGCACAGTCACTCATGC	GGCAGTGACCATAGGTCTCC	TGGTGGCAGTaACCATAGGTCTCCTGGTTC	na	Training	2	492	7	479	213	206.185	449	219	212.612	547	161	153.217
TTTGCTACACTCTCAGTAC	GGCAGTGACCATAGGTCTCC	TGGTGGCAGTtACCATAGGTCTCCTGGTTC	na	Training	2	1023	17	1498	488	463.107	1564	308	282.01	1791	339	309.238
TTTGTAGTACATCTCAGTC	GGCAGTGACCATAGGTCTCC	TGGTGGCAGTcACCATAGGTCTCCTGGTTC	na	Training	2	767	13	803	296	282.39	913	250	234.525	1139	217	197.695
TTTGTACACGCATCATCAG	GGCAGTGACCATAGGTCTCC	TGGTGGCAGTGgCCATAGGTCTCCTGGTTC	na	Training	2	958	16	923	443	427.585	853	298	283.754	1120	451	432.294
TTTGCATGTCACACTCATC	GGCAGTGACCATAGGTCTCC	TGGTGGCAGTGcCCATAGGTCTCCTGGTTC	na	Training	2	212	1	248	89	87.8302	275	110	108.703	276	86	84.6981
TTTGCATAGTCTCTGTCGT	GGCAGTGACCATAGGTCTCC	TGGTGGCAGTGtCCATAGGTCTCCTGGTTC	na	Training	2	835	20	875	374	353.042	988	329	305.335	1122	329	302.126
TTTGTAGCACTAGTCAGTC	GGCAGTGACCATAGGTCTCC	TGGTGGCAGTGAtCATAGGTCTCCTGGTTC	na	Training	2	534	19	473	242	225.17	426	204	188.843	516	228	209.64
TTTGGCTATCTCATAGTGA	GGCAGTGACCATAGGTCTCC	TGGTGGCAGTGAaCATAGGTCTCCTGGTTC	na	Training	2	980	14	1058	495	479.886	1141	423	406.7	1435	602	581.5
TTTGTCATATCTCATAGTA	GGCAGTGACCATAGGTCTCC	TGGTGGCAGTGAgCATAGGTCTCCTGGTTC	na	Training	2	382	6	331	128	122.801	354	85	79.4398	381	154	148.016
TTTGTCACGTCATCATAGT	GGCAGTGACCATAGGTCTCC	TGGTGGCAGTGACtATAGGTCTCCTGGTTC	na	Training	2	466	0	409	189	189	466	180	180	545	178	178
TTTGGCATATCTGTATATA	GGCAGTGACCATAGGTCTCC	TGGTGGCAGTGACaATAGGTCTCCTGGTTC	na	Training	2	382	8	406	108	99.4974	412	76	67.3717	518	117	106.152
TTTGCTACATGCACTCTGT	GGCAGTGACCATAGGTCTCC	TGGTGGCAGTGACgATAGGTCTCCTGGTTC	na	Training	2	575	12	635	73	59.7478	669	50	36.0383	725	60	44.8696
TTTGGTCTCTGCTACATAG	GGCAGTGACCATAGGTCTCC	TGGTGGCAGTGACCgTAGGTCTCCTGGTTC	na	Training	2	534	5	547	162	156.878	622	168	162.176	689	181	174.549
TTTGACACTCGCACTATCG	GGCAGTGACCATAGGTCTCC	TGGTGGCAGTGACCcTAGGTCTCCTGGTTC	na	Training	2	582	4	660	191	186.464	653	130	125.512	674	146	141.368
TTTGATCTCGTCACTCGAT	GGCAGTGACCATAGGTCTCC	TGGTGGCAGTGACCtTAGGTCTCCTGGTTC	na	Training	2	598	5	560	169	164.318	603	132	126.958	669	158	152.406
TTTGAGAGCTACATCTGCA	GGCAGTGACCATAGGTCTCC	TGGTGGCAGTGACCAcAGGTCTCCTGGTTC	na	Training	2	988	15	1060	470	453.907	1132	531	513.814	1261	525	505.855
TTTGATGTGTCTCATCACG	GGCAGTGACCATAGGTCTCC	TGGTGGCAGTGACCAgAGGTCTCCTGGTTC	na	Training	2	912	7	967	240	232.578	1001	188	180.317	1066	232	223.818
TTTGTATAGTCTGCATCGA	GGCAGTGACCATAGGTCTCC	TGGTGGCAGTGACCAaAGGTCTCCTGGTTC	na	Training	2	384	3	424	146	142.688	420	124	120.719	462	127	123.391
TTTGTCGTCACACTGCTAT	GGCAGTGACCATAGGTCTCC	TGGTGGCAGTGACCATgGGTCTCCTGGTTC	na	Training	2	424	6	421	80	74.0425	505	93	85.8538	528	96	88.5283
TTTGGTCTCATCATCGACA	GGCAGTGACCATAGGTCTCC	TGGTGGCAGTGACCATcGGTCTCCTGGTTC	na	Training	2	973	6	1211	76	68.5324	1118	31	24.1059	1446	97	88.0832
TTTGTACTCATCTAGACTC	GGCAGTGACCATAGGTCTCC	TGGTGGCAGTGACCATtGGTCTCCTGGTTC	na	Training	2	848	12	952	162	148.528	1003	115	100.807	1231	161	143.58
TTTGCACTATAGCACACGA	GGCAGTGACCATAGGTCTCC	TGGTGGCAGTGACCATAaGTCTCCTGGTTC	na	Training	2	251	4	248	67	63.0478	279	82	77.5538	289	82	77.3944
TTTGCACTCAGTACATATC	GGCAGTGACCATAGGTCTCC	TGGTGGCAGTGACCATAtGTCTCCTGGTTC	na	Training	2	291	3	375	31	27.134	339	26	22.5052	382	32	28.0619
TTTGGTCAGTCATCACGCA	GGCAGTGACCATAGGTCTCC	TGGTGGCAGTGACCATAcGTCTCCTGGTTC	na	Training	2	11	6	16	9	na	8	4	na	11	4	na
TTTGACTCATCATCATGTG	GGCAGTGACCATAGGTCTCC	TGGTGGCAGTGACCATAGaTCTCCTGGTTC	na	Training	2	824	23	846	362	338.386	827	370	346.916	961	316	289.176
TTTGAGTATCAGCACGATC	GGCAGTGACCATAGGTCTCC	TGGTGGCAGTGACCATAGtTCTCCTGGTTC	na	Training	2	1265	30	1534	444	407.621	1557	316	279.075	1816	370	326.933
TTTGATCACAGTACTATCT	GGCAGTGACCATAGGTCTCC	TGGTGGCAGTGACCATAGcTCTCCTGGTTC	na	Training	2	825	6	1005	250	242.691	1076	237	229.175	1269	250	240.771
TTTGGACACTCATAGCACT	GGCAGTGACCATAGGTCTCC	TGGTGGCAGTGACCATAGGcCTCCTGGTTC	na	Training	2	579	6	594	176	169.845	624	144	137.534	706	181	173.684
TTTGTGCACTCATCATCGT	GGCAGTGACCATAGGTCTCC	TGGTGGCAGTGACCATAGGgCTCCTGGTTC	na	Training	2	446	6	467	149	142.717	464	163	156.758	559	148	140.48
TTTGGTCATATACTCTAGT	GGCAGTGACCATAGGTCTCC	TGGTGGCAGTGACCATAGGaCTCCTGGTTC	na	Training	2	574	19	559	209	190.497	529	202	184.49	630	215	194.146
TTTGATATAGTCTATCTCG	GGCAGTGACCATAGGTCTCC	TGGTGGCAGTGACCATAGGTtTCCTGGTTC	na	Training	2	370	4	372	134	129.978	458	124	119.049	484	131	125.768
TTTGGTAGTCATCATATAT	GGCAGTGACCATAGGTCTCC	TGGTGGCAGTGACCATAGGTaTCCTGGTTC	na	Training	2	294	2	362	156	153.537	408	137	134.224	448	137	133.952
TTTGGCTGCACGTCACGTA	GGCAGTGACCATAGGTCTCC	TGGTGGCAGTGACCATAGGTgTCCTGGTTC	na	Training	2	538	3	575	86	82.7937	572	65	61.8104	707	63	59.0576
TTTGCTGCTCATATCTATA	GGCAGTGACCATAGGTCTCC	TGGTGGCAGTGACCATAGGTCcCCTGGTTC	na	Training	2	543	5	474	220	215.635	431	226	222.031	605	232	226.429
TTTGATACTGTCGTCTATC	GGCAGTGACCATAGGTCTCC	TGGTGGCAGTGACCATAGGTCgCCTGGTTC	na	Training	2	716	5	706	135	130.07	758	103	97.7067	877	119	112.876
TTTGGCTCTCTGTCATCAG	GGCAGTGACCATAGGTCTCC	TGGTGGCAGTGACCATAGGTCaCCTGGTTC	na	Training	2	650	11	558	151	141.557	618	142	131.542	710	166	153.985
TTTGCTACTCTACGACTCT	GGCAGTGACCATAGGTCTCC	TGGTGGCAGTGACCATAGGTCTtCTGGTTC	na	Training	2	443	12	413	141	129.813	433	130	118.271	543	123	108.291
TTTGAGCACACGCATCTGT	GGCAGTGACCATAGGTCTCC	TGGTGGCAGTGACCATAGGTCTaCTGGTTC	na	Training	2	795	25	760	190	166.101	770	189	164.786	900	218	189.698
TTTGCATCGCACGTACTCG	GGCAGTGACCATAGGTCTCC	TGGTGGCAGTGACCATAGGTCTgCTGGTTC	na	Training	2	189	3	181	24	21.127	194	18	14.9206	209	29	25.6825
TTTGTCTAGTCACTGCTCG	GGCAGTGACCATAGGTCTCC	TGGTGGCAGTGACCATAGGTCTCtTGGTTC	na	Training	2	620	32	693	181	145.232	712	163	126.252	822	150	107.574
TTTGATGTATACTACATAT	GGCAGTGACCATAGGTCTCC	TGGTGGCAGTGACCATAGGTCTCaTGGTTC	na	Training	2	620	17	629	188	170.753	673	217	198.547	845	225	201.831
TTTGCATCTCGACACTAGA	GGCAGTGACCATAGGTCTCC	TGGTGGCAGTGACCATAGGTCTCgTGGTTC	na	Training	2	340	1	309	69	68.0912	298	54	53.1235	333	49	48.0206
TTTGAGACACTCTCGTACA	GGCAGTGACCATAGGTCTCC	TGGTccCAGTGACCATAGGTCTCCTGGTTC	na	Training	2	950	7	1107	345	336.843	1334	59	49.1705	1476	238	227.124
TTTGAGTCTACTCACGCAC	GGCAGTGACCATAGGTCTCC	TGGTGcgAGTGACCATAGGTCTCCTGGTTC	na	Training	2	604	14	772	27	9.10596	722	23	6.2649	843	75	55.4603
TTTGAGTCATCTCTCGCAC	GGCAGTGACCATAGGTCTCC	TGGTGGgtGTGACCATAGGTCTCCTGGTTC	na	Training	2	765	3	1168	8	3.41961	1040	5	0.921569	1107	77	72.6588
TTTGGTCTCGTCTGTACAT	GGCAGTGACCATAGGTCTCC	TGGTGGCtcTGACCATAGGTCTCCTGGTTC	na	Training	2	867	10	1130	82	68.9666	1114	48	35.1511	1306	36	20.9366
TTTGCGACTCATCATCGAG	GGCAGTGACCATAGGTCTCC	TGGTGGCAcaGACCATAGGTCTCCTGGTTC	na	Training	2	122	6	144	4	-3.08197	139	10	3.16393	186	3	-6.14754
TTTGGACTCACACATAGTG	GGCAGTGACCATAGGTCTCC	TGGTGGCAGacACCATAGGTCTCCTGGTTC	na	Training	2	737	9	1042	26	13.2754	975	17	5.09362	1074	21	7.88467
TTTGTACATCTCATAGACT	GGCAGTGACCATAGGTCTCC	TGGTGGCAGTctCCATAGGTCTCCTGGTTC	na	Training	2	767	3	1297	14	8.92699	1283	12	6.98175	1429	10	4.41069
TTTGACTCTCATCTCGACT	GGCAGTGACCATAGGTCTCC	TGGTGGCAGTGtgCATAGGTCTCCTGGTTC	na	Training	2	1403	23	1974	38	5.63934	2050	37	3.39344	2224	20	-16.459
TTTGGATCATCGACTCATA	GGCAGTGACCATAGGTCTCC	TGGTGGCAGTGAggATAGGTCTCCTGGTTC	na	Training	2	353	4	400	6	1.46742	472	17	11.6516	506	8	2.26629
TTTGATCGTCTGTCTATCA	GGCAGTGACCATAGGTCTCC	TGGTGGCAGTGACgtTAGGTCTCCTGGTTC	na	Training	2	1003	11	1225	6	-7.4347	1053	10	-1.54835	1366	10	-4.98106
TTTGTCTAGTCATACACTA	GGCAGTGACCATAGGTCTCC	TGGTGGCAGTGACCtaAGGTCTCCTGGTTC	na	Training	2	487	1	615	31	29.7372	678	37	35.6078	750	15	13.46
TTTGCTATCATAGCGTAGT	GGCAGTGACCATAGGTCTCC	TGGTGGCAGTGACCAatGGTCTCCTGGTTC	na	Training	2	254	1	269	1	-0.0590551	263	3	1.96457	286	4	2.87402
TTTGCACACTAGCTCTACA	GGCAGTGACCATAGGTCTCC	TGGTGGCAGTGACCATtcGTCTCCTGGTTC	na	Training	2	19	6	36	14	na	64	19	na	32	4	na
TTTGGCACACTCTGTCAGA	GGCAGTGACCATAGGTCTCC	TGGTGGCAGTGACCATAccTCTCCTGGTTC	na	Training	2	786	16	1290	8	-18.2595	1216	19	-5.75318	1428	25	-4.0687
TTTGCACGCATCACACACA	GGCAGTGACCATAGGTCTCC	TGGTGGCAGTGACCATAGcaCTCCTGGTTC	na	Training	2	292	2	361	1	-1.4726	369	0	-2.5274	464	0	-3.17808
TTTGGCACATCTAGCGACA	GGCAGTGACCATAGGTCTCC	TGGTGGCAGTGACCATAGGagTCCTGGTTC	na	Training	2	590	14	845	19	-1.05085	815	30	10.661	974	16	-7.11186
TTTGATCATCTCATCAGTG	GGCAGTGACCATAGGTCTCC	TGGTGGCAGTGACCATAGGTgaCCTGGTTC	na	Training	2	985	14	1414	38	17.9025	1391	37	17.2294	1635	45	21.7614
TTTGTCGCTGCTATCTCGA	GGCAGTGACCATAGGTCTCC	TGGTGGCAGTGACCATAGGTCagCTGGTTC	na	Training	2	241	8	301	6	-3.9917	299	11	1.07469	416	18	4.19087
TTTGATCTGTCGTCACTGT	GGCAGTGACCATAGGTCTCC	TGGTGGCAGTGACCATAGGTCTggTGGTTC	na	Training	2	530	19	620	22	-0.226415	571	19	-1.46981	719	25	-0.775472
TTTGTAGTACATCGCACAC	GGCAGTGACCATAGGTCTCC	TGGTccgAGTGACCATAGGTCTCCTGGTTC	na	Training	2	1594	21	2038	55	28.1506	2158	64	35.5696	2460	210	177.591
TTTGCATAGCTACGTCATC	GGCAGTGACCATAGGTCTCC	TGGTGcgtGTGACCATAGGTCTCCTGGTTC	na	Training	2	518	5	704	7	0.204633	612	8	2.09266	708	6	-0.833977
TTTGAGTAGTCATCACACT	GGCAGTGACCATAGGTCTCC	TGGTGGgtcTGACCATAGGTCTCCTGGTTC	na	Training	2	530	10	721	11	-2.60377	736	21	7.11321	800	32	16.9057
TTTGTGCATCTGCTACGTA	GGCAGTGACCATAGGTCTCC	TGGTGGCtcaGACCATAGGTCTCCTGGTTC	na	Training	2	796	4	1154	10	4.20101	1136	6	0.291457	1354	9	2.19598
TTTGTGTCTATCGATATCT	GGCAGTGACCATAGGTCTCC	TGGTGGCAcacACCATAGGTCTCCTGGTTC	na	Training	2	462	7	549	5	-3.31818	580	4	-4.78788	693	2	-8.5
TTTGCATGAGTCATCGTAC	GGCAGTGACCATAGGTCTCC	TGGTGGCAGactCCATAGGTCTCCTGGTTC	na	Training	2	441	3	531	1	-2.61224	536	4	0.353741	611	2	-2.15646
TTTGTGTCTCTACTATACT	GGCAGTGACCATAGGTCTCC	TGGTGGCAGTctgCATAGGTCTCCTGGTTC	na	Training	2	300	0	479	0	0	459	0	0	545	0	0
TTTGCTCTGCACTCGACAT	GGCAGTGACCATAGGTCTCC	TGGTGGCAGTGtggATAGGTCTCCTGGTTC	na	Training	2	660	11	631	11	0.483333	655	7	-3.91667	764	17	4.26667
TTTGATGCATCATATATCT	GGCAGTGACCATAGGTCTCC	TGGTGGCAGTGAggtTAGGTCTCCTGGTTC	na	Training	2	984	1	1360	0	-1.38211	1296	0	-1.31707	1570	4	2.40447
TTTGACGTACACACAGTAC	GGCAGTGACCATAGGTCTCC	TGGTGGCAGTGACgtaAGGTCTCCTGGTTC	na	Training	2	463	15	478	10	-5.48596	518	20	3.21814	556	18	-0.012959
TTTGTCTGTCACGATCTCA	GGCAGTGACCATAGGTCTCC	TGGTGGCAGTGACCtatGGTCTCCTGGTTC	na	Training	2	422	15	498	27	9.29858	562	16	-3.9763	609	19	-2.64692
TTTGTCTAGCTCATCTCTG	GGCAGTGACCATAGGTCTCC	TGGTGGCAGTGACCAatcGTCTCCTGGTTC	na	Training	2	5	3	3	2	na	3	2	na	4	2	na
TTTGCATCTGAGTCACTCA	GGCAGTGACCATAGGTCTCC	TGGTGGCAGTGACCATtccTCTCCTGGTTC	na	Training	2	423	1	709	6	4.32388	639	3	1.48936	760	5	3.20331
TTTGTATATCGCTCTCACG	GGCAGTGACCATAGGTCTCC	TGGTGGCAGTGACCATAccaCTCCTGGTTC	na	Training	2	1018	13	1198	6	-9.29862	1202	11	-4.34971	1424	33	14.8153
TTTGTCGTATACTATCGTA	GGCAGTGACCATAGGTCTCC	TGGTGGCAGTGACCATAGcagTCCTGGTTC	na	Training	2	260	6	246	0	-5.67692	220	0	-5.07692	250	5	-0.769231
TTTGCACATGCTACGTACT	GGCAGTGACCATAGGTCTCC	TGGTGGCAGTGACCATAGGagaCCTGGTTC	na	Training	2	256	8	264	8	-0.25	292	7	-2.125	293	5	-4.15625
TTTGAGCACACGCACTGTC	GGCAGTGACCATAGGTCTCC	TGGTGGCAGTGACCATAGGTgagCTGGTTC	na	Training	2	923	32	1001	23	-11.7042	971	21	-12.6641	1251	45	1.62839
TTTGCGTCATCACTCTCAC	GGCAGTGACCATAGGTCTCC	TGGTGGCAGTGACCATAGGTCaggTGGTTC	na	Training	2	223	3	295	1	-2.96861	295	8	4.03139	330	5	0.560538
TTTGGACTCTATCTCGATC	GAGAACCACCCGCACTTTGA	GGGTaAGAACCACCCGCACTTTGAAGGAGG	na	Test	Test	468	11	593	300	286.062	642	362	346.91	699	348	331.571
TTTGCGTATACATATACAG	GAGAACCACCCGCACTTTGA	GGGTtAGAACCACCCGCACTTTGAAGGAGG	na	Test	Test	79	2	76	29	na	79	43	na	98	24	na
TTTGCGTCATCGCTGTCAG	GAGAACCACCCGCACTTTGA	GGGTcAGAACCACCCGCACTTTGAAGGAGG	na	Test	Test	182	4	236	127	121.813	276	167	160.934	329	138	130.769
TTTGATCATCTCAGATCTA	GAGAACCACCCGCACTTTGA	GGGTGgGAACCACCCGCACTTTGAAGGAGG	na	Test	Test	344	17	411	200	179.689	343	176	159.049	479	180	156.328
TTTGATCGACTCATCTACA	GAGAACCACCCGCACTTTGA	GGGTGcGAACCACCCGCACTTTGAAGGAGG	na	Test	Test	464	23	669	146	112.838	775	130	91.5841	821	125	84.3039
TTTGTACTCTGAGCATCAC	GAGAACCACCCGCACTTTGA	GGGTGtGAACCACCCGCACTTTGAAGGAGG	na	Test	Test	428	21	543	156	129.357	537	120	93.6519	575	127	98.7874
TTTGGTCGATATCTCTCAC	GAGAACCACCCGCACTTTGA	GGGTGAaAACCACCCGCACTTTGAAGGAGG	na	Test	Test	351	8	383	165	156.271	392	135	126.066	510	82	70.3761
TTTGGATCTCTCGTACAGT	GAGAACCACCCGCACTTTGA	GGGTGAtAACCACCCGCACTTTGAAGGAGG	na	Test	Test	514	18	512	256	238.07	620	271	249.288	644	244	221.447
TTTGCATAGTATATAGCGA	GAGAACCACCCGCACTTTGA	GGGTGAcAACCACCCGCACTTTGAAGGAGG	na	Test	Test	161	1	205	40	38.7267	185	20	18.8509	265	24	22.354
TTTGCTCATCAGTACTAGC	GAGAACCACCCGCACTTTGA	GGGTGAGgACCACCCGCACTTTGAAGGAGG	na	Test	Test	506	14	479	229	215.747	490	223	209.443	582	242	225.897
TTTGCTCGCATCTGCTATA	GAGAACCACCCGCACTTTGA	GGGTGAGcACCACCCGCACTTTGAAGGAGG	na	Test	Test	202	3	199	54	51.0446	236	55	51.495	353	18	12.7574
TTTGGCACACACGCTGTCA	GAGAACCACCCGCACTTTGA	GGGTGAGtACCACCCGCACTTTGAAGGAGG	na	Test	Test	583	19	837	409	381.722	840	422	394.624	1068	409	374.194
TTTGATATACTCACACACT	GAGAACCACCCGCACTTTGA	GGGTGAGAgCCACCCGCACTTTGAAGGAGG	na	Test	Test	343	15	435	201	181.977	432	197	178.108	520	200	177.259
TTTGTACACGTACACACAG	GAGAACCACCCGCACTTTGA	GGGTGAGAcCCACCCGCACTTTGAAGGAGG	na	Test	Test	787	34	938	336	295.476	996	237	193.971	1389	143	82.9924
TTTGTACATCACTCTAGTG	GAGAACCACCCGCACTTTGA	GGGTGAGAtCCACCCGCACTTTGAAGGAGG	na	Test	Test	754	33	910	292	252.172	987	238	194.802	1212	108	54.9549
TTTGCATGTCATATATCTG	GAGAACCACCCGCACTTTGA	GGGTGAGAAtCACCCGCACTTTGAAGGAGG	na	Test	Test	90	2	130	60	na	106	37	na	113	32	na
TTTGCTCGACTATCATAGT	GAGAACCACCCGCACTTTGA	GGGTGAGAAaCACCCGCACTTTGAAGGAGG	na	Test	Test	205	17	207	115	na	192	95	na	241	86	na
TTTGAGATCTAGCATATCT	GAGAACCACCCGCACTTTGA	GGGTGAGAAgCACCCGCACTTTGAAGGAGG	na	Test	Test	482	25	514	249	222.34	478	194	169.207	633	245	212.168
TTTGTAGCTACACGTCTAC	GAGAACCACCCGCACTTTGA	GGGTGAGAACtACCCGCACTTTGAAGGAGG	na	Test	Test	409	10	366	175	166.051	434	216	205.389	538	206	192.846
TTTGCTAGTCATCTCATGC	GAGAACCACCCGCACTTTGA	GGGTGAGAACaACCCGCACTTTGAAGGAGG	na	Test	Test	544	22	718	319	289.963	722	274	244.801	1003	329	288.438
TTTGTGCATACTCTATATC	GAGAACCACCCGCACTTTGA	GGGTGAGAACgACCCGCACTTTGAAGGAGG	na	Test	Test	389	11	439	149	136.586	455	89	76.1337	567	81	64.9666
TTTGAGTCTCTACATGCAC	GAGAACCACCCGCACTTTGA	GGGTGAGAACCgCCCGCACTTTGAAGGAGG	na	Test	Test	659	29	772	378	344.027	831	308	271.431	1042	381	335.146
TTTGCGTCACATCTACGAC	GAGAACCACCCGCACTTTGA	GGGTGAGAACCcCCCGCACTTTGAAGGAGG	na	Test	Test	244	5	371	128	120.398	416	120	111.475	435	105	96.0861
TTTGTATCGACTCTATAGT	GAGAACCACCCGCACTTTGA	GGGTGAGAACCtCCCGCACTTTGAAGGAGG	na	Test	Test	606	19	757	202	178.266	822	168	142.228	953	149	119.12
TTTGTGCATCTCTCAGTAC	GAGAACCACCCGCACTTTGA	GGGTGAGAACCAtCCGCACTTTGAAGGAGG	na	Test	Test	432	19	464	244	223.593	515	247	224.35	589	228	202.095
TTTGATCTGCACTCGACTG	GAGAACCACCCGCACTTTGA	GGGTGAGAACCAaCCGCACTTTGAAGGAGG	na	Test	Test	365	8	475	209	198.589	499	192	181.063	627	229	215.258
TTTGTCAGTACTCTACTAC	GAGAACCACCCGCACTTTGA	GGGTGAGAACCAgCCGCACTTTGAAGGAGG	na	Test	Test	233	8	360	123	110.639	382	72	58.8841	437	121	105.996
TTTGCGATCTCGCACTACA	GAGAACCACCCGCACTTTGA	GGGTGAGAACCACtCGCACTTTGAAGGAGG	na	Test	Test	222	11	278	127	113.225	282	119	105.027	317	148	132.293
TTTGTCTCATGCTGTCTCG	GAGAACCACCCGCACTTTGA	GGGTGAGAACCACaCGCACTTTGAAGGAGG	na	Test	Test	736	20	1228	281	247.63	1259	133	98.788	1520	108	66.6957
TTTGCATAGTGTCACATCA	GAGAACCACCCGCACTTTGA	GGGTGAGAACCACgCGCACTTTGAAGGAGG	na	Test	Test	227	5	330	25	17.7313	363	18	10.0044	412	17	7.92511
TTTGATGTCTCTCTGACGT	GAGAACCACCCGCACTTTGA	GGGTGAGAACCACCtGCACTTTGAAGGAGG	na	Test	Test	643	17	813	334	312.505	837	325	302.871	973	305	279.275
TTTGAGCTACACGTCATCA	GAGAACCACCCGCACTTTGA	GGGTGAGAACCACCaGCACTTTGAAGGAGG	na	Test	Test	363	7	703	278	264.444	699	267	253.521	805	340	324.477
TTTGTACTCTCTAGTCTCG	GAGAACCACCCGCACTTTGA	GGGTGAGAACCACCgGCACTTTGAAGGAGG	na	Test	Test	319	7	579	131	118.295	579	80	67.2947	725	135	119.091
TTTGTATATCTCTGCTCAT	GAGAACCACCCGCACTTTGA	GGGTGAGAACCACCCaCACTTTGAAGGAGG	na	Test	Test	371	17	441	249	228.792	381	209	191.542	517	225	201.31
TTTGCGTCGTACATCTATA	GAGAACCACCCGCACTTTGA	GGGTGAGAACCACCCtCACTTTGAAGGAGG	na	Test	Test	142	6	130	34	28.507	126	51	45.6761	180	30	22.3944
TTTGCGTCTACATCATCTC	GAGAACCACCCGCACTTTGA	GGGTGAGAACCACCCcCACTTTGAAGGAGG	na	Test	Test	167	9	172	72	62.7305	183	72	62.1377	215	66	54.4132
TTTGGCTACATACAGTATC	GAGAACCACCCGCACTTTGA	GGGTGAGAACCACCCGtACTTTGAAGGAGG	na	Test	Test	323	9	334	155	145.693	335	162	152.666	407	144	132.659
TTTGGTCTGTCTCATCTGT	GAGAACCACCCGCACTTTGA	GGGTGAGAACCACCCGaACTTTGAAGGAGG	na	Test	Test	454	10	732	225	208.877	675	171	156.132	794	156	138.511
TTTGTACATATCTCGTGTA	GAGAACCACCCGCACTTTGA	GGGTGAGAACCACCCGgACTTTGAAGGAGG	na	Test	Test	360	16	523	58	34.7556	517	51	28.0222	633	40	11.8667
TTTGGCTGCACTCTCTCTC	GAGAACCACCCGCACTTTGA	GGGTGAGAACCACCCGCgCTTTGAAGGAGG	na	Test	Test	382	23	644	195	156.225	681	187	145.997	825	185	135.327
TTTGTCATCTACACACTCG	GAGAACCACCCGCACTTTGA	GGGTGAGAACCACCCGCcCTTTGAAGGAGG	na	Test	Test	435	17	660	104	78.2069	691	123	95.9954	779	92	61.5563
TTTGGACTCACTCTCTGTC	GAGAACCACCCGCACTTTGA	GGGTGAGAACCACCCGCtCTTTGAAGGAGG	na	Test	Test	412	30	510	170	132.864	504	160	123.301	675	190	140.85
TTTGCTCATAGCACATCAC	GAGAACCACCCGCACTTTGA	GGGTGAGAACCACCCGCAtTTTGAAGGAGG	na	Test	Test	412	16	671	74	47.9417	646	91	65.9126	828	74	41.8447
TTTGCATACTCTCACTCGA	GAGAACCACCCGCACTTTGA	GGGTGAGAACCACCCGCAaTTTGAAGGAGG	na	Test	Test	508	28	801	96	51.8504	800	94	49.9055	962	92	38.9764
TTTGGTAGTCACACTGCGC	GAGAACCACCCGCACTTTGA	GGGTGAGAACCACCCGCAgTTTGAAGGAGG	na	Test	Test	458	12	658	52	34.7598	778	28	7.61572	827	42	20.3319
TTTGCATAGCTCTACACGC	GAGAACCACCCGCACTTTGA	GGGTGAGAACCACCCGCACcTTGAAGGAGG	na	Test	Test	658	40	792	230	181.854	753	231	185.225	1020	278	215.994
TTTGAGTGTCATCACTATC	GAGAACCACCCGCACTTTGA	GGGTGAGAACCACCCGCACgTTGAAGGAGG	na	Test	Test	495	13	613	238	221.901	632	248	231.402	787	265	244.331
TTTGTGCTATCTACGTCAT	GAGAACCACCCGCACTTTGA	GGGTGAGAACCACCCGCACaTTGAAGGAGG	na	Test	Test	345	9	390	139	128.826	364	138	128.504	422	147	135.991
TTTGCGCACTCTAGTACTA	GAGAACCACCCGCACTTTGA	GGGTGAGAACCACCCGCACTcTGAAGGAGG	na	Test	Test	407	27	371	82	57.3882	351	77	53.715	454	121	90.8821
TTTGTCAGCTATCTCATAG	GAGAACCACCCGCACTTTGA	GGGTGAGAACCACCCGCACTgTGAAGGAGG	na	Test	Test	841	18	811	263	245.642	833	231	213.171	1087	204	180.735
TTTGCATCACTAGCTACTC	GAGAACCACCCGCACTTTGA	GGGTGAGAACCACCCGCACTaTGAAGGAGG	na	Test	Test	141	4	177	53	47.9787	188	57	51.6667	229	55	48.5035
TTTGCACTGCTGCACACTA	GAGAACCACCCGCACTTTGA	GGGTGAGAACCACCCGCACTTcGAAGGAGG	na	Test	Test	195	13	215	79	64.6667	226	87	71.9333	235	68	52.3333
TTTGCTATATCACTCACTA	GAGAACCACCCGCACTTTGA	GGGTGAGAACCACCCGCACTTgGAAGGAGG	na	Test	Test	585	36	769	314	266.677	719	259	214.754	923	285	228.2
TTTGCGATATCATCTAGCG	GAGAACCACCCGCACTTTGA	GGGTGAGAACCACCCGCACTTaGAAGGAGG	na	Test	Test	52	2	51	17	na	41	19	na	76	24	na
TTTGATCTACGACTCATAT	GAGAACCACCCGCACTTTGA	GGGTGAGAACCACCCGCACTTTaAAGGAGG	na	Test	Test	444	68	509	242	na	483	216	na	571	236	na
TTTGACTCATAGTCTCAGC	GAGAACCACCCGCACTTTGA	GGGTGAGAACCACCCGCACTTTtAAGGAGG	na	Test	Test	503	37	554	225	184.249	575	259	216.704	633	207	160.437
TTTGATCACAGTCACTCAG	GAGAACCACCCGCACTTTGA	GGGTGAGAACCACCCGCACTTTcAAGGAGG	na	Test	Test	1102	66	1558	634	540.69	1528	627	535.486	1819	513	404.058
TTTGGCTACTCACTCGTAG	GAGAACCACCCGCACTTTGA	GGGTGAGAACCACCCGCACTTTGgAGGAGG	na	Test	Test	495	29	551	200	167.719	576	221	187.255	685	218	177.869
TTTGCTCATCTGAGCTACG	GAGAACCACCCGCACTTTGA	GGGTGAGAACCACCCGCACTTTGcAGGAGG	na	Test	Test	406	15	470	136	118.635	454	127	110.227	604	141	118.685
TTTGCTACAGTATCTCTGC	GAGAACCACCCGCACTTTGA	GGGTGAGAACCACCCGCACTTTGtAGGAGG	na	Test	Test	557	49	554	218	na	602	247	na	739	223	na
TTTGGATGTATAGCACATA	GAGAACCACCCGCACTTTGA	GGGTctGAACCACCCGCACTTTGAAGGAGG	na	Test	Test	301	8	385	69	58.7674	414	80	68.9967	445	92	80.1728
TTTGATGCTCTATCGTCAT	GAGAACCACCCGCACTTTGA	GGGTGtcAACCACCCGCACTTTGAAGGAGG	na	Test	Test	1362	28	2011	22	-19.3421	1935	15	-24.7797	2331	36	-11.9207
TTTGGTCTATCTATCATAC	GAGAACCACCCGCACTTTGA	GGGTGActACCACCCGCACTTTGAAGGAGG	na	Test	Test	553	15	805	15	-6.83544	781	7	-14.1844	954	11	-14.877
TTTGGACATGCTCATCATG	GAGAACCACCCGCACTTTGA	GGGTGAGttCCACCCGCACTTTGAAGGAGG	na	Test	Test	477	5	734	68	60.3061	700	35	27.6625	915	19	9.40881
TTTGTCGCTGCTCTATCGT	GAGAACCACCCGCACTTTGA	GGGTGAGAtgCACCCGCACTTTGAAGGAGG	na	Test	Test	385	6	586	2	-7.13247	574	1	-7.94545	716	14	2.84156
TTTGGCGCACATCTCGTAG	GAGAACCACCCGCACTTTGA	GGGTGAGAAggACCCGCACTTTGAAGGAGG	na	Test	Test	242	7	391	45	33.6901	361	13	2.55785	416	11	-1.03306
TTTGCGTACTATCTATCAT	GAGAACCACCCGCACTTTGA	GGGTGAGAACgtCCCGCACTTTGAAGGAGG	na	Test	Test	323	6	506	4	-5.39938	534	7	-2.9195	621	1	-10.5356
TTTGTGTATAGTCACACAT	GAGAACCACCCGCACTTTGA	GGGTGAGAACCtgCCGCACTTTGAAGGAGG	na	Test	Test	351	7	525	8	-2.47009	592	10	-1.80627	641	5	-7.78348
TTTGTCATCGTCACGTCAT	GAGAACCACCCGCACTTTGA	GGGTGAGAACCAggCGCACTTTGAAGGAGG	na	Test	Test	506	12	1233	24	-5.24111	1087	19	-6.77866	1335	46	14.3399
TTTGTCTACACGCTGTCTC	GAGAACCACCCGCACTTTGA	GGGTGAGAACCACggGCACTTTGAAGGAGG	na	Test	Test	439	8	735	7	-6.39408	702	10	-2.79271	770	6	-8.03189
TTTGTATGCACGCACTAGT	GAGAACCACCCGCACTTTGA	GGGTGAGAACCACCgcCACTTTGAAGGAGG	na	Test	Test	352	6	561	4	-5.5625	574	9	-0.784091	707	18	5.94886
TTTGATCATCTCGTACTAC	GAGAACCACCCGCACTTTGA	GGGTGAGAACCACCCcgACTTTGAAGGAGG	na	Test	Test	616	19	1080	22	-11.3117	1112	25	-9.2987	1260	18	-20.8636
TTTGCGTCATATACATCGC	GAGAACCACCCGCACTTTGA	GGGTGAGAACCACCCGgtCTTTGAAGGAGG	na	Test	Test	110	2	166	8	4.98182	176	6	2.8	179	4	0.745455
TTTGCTGCACATATCAGCT	GAGAACCACCCGCACTTTGA	GGGTGAGAACCACCCGCtgTTTGAAGGAGG	na	Test	Test	627	30	770	36	-0.842105	811	33	-5.80383	1090	33	-19.1531
TTTGGTGTCTCTGCTATCA	GAGAACCACCCGCACTTTGA	GGGTGAGAACCACCCGCAgaTTGAAGGAGG	na	Test	Test	498	14	754	24	2.80321	710	16	-3.95984	845	21	-2.75502
TTTGCTATCTACATATCAC	GAGAACCACCCGCACTTTGA	GGGTGAGAACCACCCGCACaaTGAAGGAGG	na	Test	Test	443	22	765	66	28.009	786	38	-1.03386	848	57	14.8871
TTTGTACATCTCGTAGTGA	GAGAACCACCCGCACTTTGA	GGGTGAGAACCACCCGCACTaaGAAGGAGG	na	Test	Test	408	17	453	44	25.125	449	27	8.29167	628	32	5.83333
TTTGAGATCAGCTATCTAC	GAGAACCACCCGCACTTTGA	GGGTGAGAACCACCCGCACTTacAAGGAGG	na	Test	Test	890	59	1197	73	-6.35169	1234	50	-31.8045	1523	47	-53.9629
TTTGAGCTCTATCGTACAC	GAGAACCACCCGCACTTTGA	GGGTGAGAACCACCCGCACTTTctAGGAGG	na	Test	Test	671	51	844	132	67.851	841	132	68.079	1092	119	36.0015
TTTGCTCTACACATAGATA	GAGAACCACCCGCACTTTGA	GGGTctcAACCACCCGCACTTTGAAGGAGG	na	Test	Test	132	9	284	10	-9.36364	261	13	-4.79545	300	6	-14.4545
TTTGCTCTCGTACATATAC	GAGAACCACCCGCACTTTGA	GGGTGtctACCACCCGCACTTTGAAGGAGG	na	Test	Test	227	1	276	4	2.78414	320	7	5.59031	359	0	-1.5815
TTTGCACTAGCACTCATAT	GAGAACCACCCGCACTTTGA	GGGTGActtCCACCCGCACTTTGAAGGAGG	na	Test	Test	177	2	263	4	1.02825	273	8	4.91525	291	5	1.71186
TTTGCATACTCTACTCACA	GAGAACCACCCGCACTTTGA	GGGTGAGttgCACCCGCACTTTGAAGGAGG	na	Test	Test	229	2	396	0	-3.45852	400	0	-3.49345	493	4	-0.305677
TTTGTCTCACGTCATATAC	GAGAACCACCCGCACTTTGA	GGGTGAGAtggACCCGCACTTTGAAGGAGG	na	Test	Test	875	20	1286	64	34.6057	1299	44	14.3086	1524	47	12.1657
TTTGTGCATCTGTACATCT	GAGAACCACCCGCACTTTGA	GGGTGAGAAggtCCCGCACTTTGAAGGAGG	na	Test	Test	369	5	640	4	-4.67209	592	5	-3.02168	745	4	-6.09485
TTTGGATCGCACTATCGAT	GAGAACCACCCGCACTTTGA	GGGTGAGAACgtgCCGCACTTTGAAGGAGG	na	Test	Test	82	3	112	5	na	151	5	na	148	2	na
TTTGTGACATATCTATCAG	GAGAACCACCCGCACTTTGA	GGGTGAGAACCtggCGCACTTTGAAGGAGG	na	Test	Test	200	0	318	0	0	382	2	2	390	4	4
TTTGTGTCGTCACTGTCGC	GAGAACCACCCGCACTTTGA	GGGTGAGAACCAgggGCACTTTGAAGGAGG	na	Test	Test	313	8	514	18	4.86262	507	13	0.0415335	603	25	9.58786
TTTGACACTCTCTACTGCG	GAGAACCACCCGCACTTTGA	GGGTGAGAACCACggcCACTTTGAAGGAGG	na	Test	Test	367	10	623	6	-10.9755	586	5	-10.9673	674	18	-0.365123
TTTGTAGTACACTCTGTAT	GAGAACCACCCGCACTTTGA	GGGTGAGAACCACCgcgACTTTGAAGGAGG	na	Test	Test	400	18	742	29	-4.39	665	17	-12.925	712	17	-15.04
TTTGACTGTCTCTCGACAC	GAGAACCACCCGCACTTTGA	GGGTGAGAACCACCCcgtCTTTGAAGGAGG	na	Test	Test	777	36	1328	29	-32.529	1416	57	-8.60618	1649	50	-26.4015
TTTGTCTACACACATAGAC	GAGAACCACCCGCACTTTGA	GGGTGAGAACCACCCGgtgTTTGAAGGAGG	na	Test	Test	611	24	1109	67	23.4386	998	58	18.7987	1268	51	1.19313
TTTGCTCTACGTCATCGTC	GAGAACCACCCGCACTTTGA	GGGTGAGAACCACCCGCtgaTTGAAGGAGG	na	Test	Test	272	2	443	4	0.742647	411	0	-3.02206	520	1	-2.82353
TTTGTATCTACTCTGTCGC	GAGAACCACCCGCACTTTGA	GGGTGAGAACCACCCGCAgaaTGAAGGAGG	na	Test	Test	457	12	675	18	0.275711	623	14	-2.35886	709	28	9.38293
TTTGACGTACTACTCTGTA	GAGAACCACCCGCACTTTGA	GGGTGAGAACCACCCGCACaaaGAAGGAGG	na	Test	Test	256	11	359	3	-12.4258	317	16	2.37891	389	5	-11.7148
TTTGTATACACTCACGCTA	GAGAACCACCCGCACTTTGA	GGGTGAGAACCACCCGCACTaacAAGGAGG	na	Test	Test	571	29	765	21	-17.8529	733	25	-12.2277	932	43	-4.3345
TTTGCATACACGCTCTATA	GAGAACCACCCGCACTTTGA	GGGTGAGAACCACCCGCACTTactAGGAGG	na	Test	Test	328	28	408	18	na	535	21	na	486	33	na
TTTGTATATCATCTCATGC	GACTCGACTACAGATTTCAC	AGAAaACTCGACTACAGATTTCACAGGATC	na	Training	0	746	21	958	534	507.032	1041	666	636.696	1228	565	530.432
TTTGAGACACTCATAGCTC	GACTCGACTACAGATTTCAC	AGAAtACTCGACTACAGATTTCACAGGATC	na	Training	0	498	2	556	293	290.767	636	370	367.446	721	286	283.104
TTTGATCGCTCATCATACT	GACTCGACTACAGATTTCAC	AGAAcACTCGACTACAGATTTCACAGGATC	na	Training	0	785	11	797	486	474.832	794	486	474.874	997	468	454.029
TTTGGCATGATACAGTCTA	GACTCGACTACAGATTTCAC	AGAAGgCTCGACTACAGATTTCACAGGATC	na	Training	0	221	2	243	156	153.801	272	166	163.538	283	141	138.439
TTTGTGCACACGCTATCAT	GACTCGACTACAGATTTCAC	AGAAGcCTCGACTACAGATTTCACAGGATC	na	Training	0	655	15	805	432	413.565	867	471	451.145	1100	499	473.809
TTTGCATATCGTATCGTAC	GACTCGACTACAGATTTCAC	AGAAGtCTCGACTACAGATTTCACAGGATC	na	Training	0	700	8	685	360	352.171	606	334	327.074	770	321	312.2
TTTGCAGTACATCATAGCT	GACTCGACTACAGATTTCAC	AGAAGAtTCGACTACAGATTTCACAGGATC	na	Training	0	183	2	181	94	92.0219	171	110	108.131	190	82	79.9235
TTTGTGTCGTCATCATACG	GACTCGACTACAGATTTCAC	AGAAGAaTCGACTACAGATTTCACAGGATC	na	Training	0	248	1	346	217	215.605	341	236	234.625	384	182	180.452
TTTGGAGCTACATCATGTC	GACTCGACTACAGATTTCAC	AGAAGAgTCGACTACAGATTTCACAGGATC	na	Training	0	130	0	139	79	79	169	102	102	187	74	74
TTTGACTCTCGTACATCGT	GACTCGACTACAGATTTCAC	AGAAGACcCGACTACAGATTTCACAGGATC	na	Training	0	359	8	508	320	308.68	504	302	290.769	575	254	241.187
TTTGCTCACATCACGCTGT	GACTCGACTACAGATTTCAC	AGAAGACgCGACTACAGATTTCACAGGATC	na	Training	0	531	12	461	262	251.582	457	271	260.672	539	256	243.819
TTTGTGTATCGTATCTATA	GACTCGACTACAGATTTCAC	AGAAGACaCGACTACAGATTTCACAGGATC	na	Training	0	427	1	325	169	168.239	359	193	192.159	376	163	162.119
TTTGAGCACTCTATATACG	GACTCGACTACAGATTTCAC	AGAAGACTtGACTACAGATTTCACAGGATC	na	Training	0	554	11	793	446	430.255	778	454	438.552	930	433	414.534
TTTGACGCTGTCTCGTATC	GACTCGACTACAGATTTCAC	AGAAGACTaGACTACAGATTTCACAGGATC	na	Training	0	421	0	439	250	250	437	272	272	555	259	259
TTTGTCTCTACACGATCAT	GACTCGACTACAGATTTCAC	AGAAGACTgGACTACAGATTTCACAGGATC	na	Training	0	578	7	880	434	423.343	903	357	346.064	1036	390	377.453
TTTGTCGTCATCATATCAT	GACTCGACTACAGATTTCAC	AGAAGACTCaACTACAGATTTCACAGGATC	na	Training	0	701	3	894	491	487.174	845	513	509.384	994	423	418.746
TTTGTCATCTCACGCACTA	GACTCGACTACAGATTTCAC	AGAAGACTCtACTACAGATTTCACAGGATC	na	Training	0	759	1	968	450	448.725	1041	376	374.628	1215	336	334.399
TTTGCTATCTATCTACTCT	GACTCGACTACAGATTTCAC	AGAAGACTCcACTACAGATTTCACAGGATC	na	Training	0	354	7	560	297	285.927	550	295	284.124	664	280	266.87
TTTGGATCTCTCATCACTC	GACTCGACTACAGATTTCAC	AGAAGACTCGgCTACAGATTTCACAGGATC	na	Training	0	569	7	959	569	557.202	942	515	503.411	1108	496	482.369
TTTGCAGATCATATATCTC	GACTCGACTACAGATTTCAC	AGAAGACTCGcCTACAGATTTCACAGGATC	na	Training	0	223	4	415	216	208.556	440	239	231.108	565	237	226.865
TTTGAGATCTCAGTATCGC	GACTCGACTACAGATTTCAC	AGAAGACTCGtCTACAGATTTCACAGGATC	na	Training	0	374	15	489	244	224.388	589	216	192.377	601	162	137.896
TTTGGTCACATCACTCATC	GACTCGACTACAGATTTCAC	AGAAGACTCGAtTACAGATTTCACAGGATC	na	Training	0	593	14	664	386	370.324	754	403	385.199	867	372	351.531
TTTGTCTATACAGTCATCA	GACTCGACTACAGATTTCAC	AGAAGACTCGAaTACAGATTTCACAGGATC	na	Training	0	395	11	512	286	271.742	423	231	219.22	550	222	206.684
TTTGAGACACAGTCATCAC	GACTCGACTACAGATTTCAC	AGAAGACTCGAgTACAGATTTCACAGGATC	na	Training	0	451	13	623	369	351.042	727	330	309.044	872	389	363.865
TTTGTACTGCTATCGCTGA	GACTCGACTACAGATTTCAC	AGAAGACTCGACcACAGATTTCACAGGATC	na	Training	0	521	4	700	381	375.626	641	351	346.079	820	339	332.704
TTTGGTCTCTGCATCTCTG	GACTCGACTACAGATTTCAC	AGAAGACTCGACgACAGATTTCACAGGATC	na	Training	0	416	10	883	423	401.774	899	355	333.389	983	411	387.37
TTTGTAGTCTGCGTCACTG	GACTCGACTACAGATTTCAC	AGAAGACTCGACaACAGATTTCACAGGATC	na	Training	0	420	9	518	320	308.9	514	273	261.986	651	331	317.05
TTTGCTACGTCATCACTAG	GACTCGACTACAGATTTCAC	AGAAGACTCGACTgCAGATTTCACAGGATC	na	Training	0	846	10	1186	534	519.981	1172	511	497.147	1463	565	547.707
TTTGTCACGTACTCTATAT	GACTCGACTACAGATTTCAC	AGAAGACTCGACTcCAGATTTCACAGGATC	na	Training	0	757	12	871	458	444.193	800	391	378.318	937	384	369.147
TTTGGTATAGTCACATATC	GACTCGACTACAGATTTCAC	AGAAGACTCGACTtCAGATTTCACAGGATC	na	Training	0	286	1	387	163	161.647	416	129	127.545	524	201	199.168
TTTGACTCATCACGTATAC	GACTCGACTACAGATTTCAC	AGAAGACTCGACTAtAGATTTCACAGGATC	na	Training	0	359	0	326	138	138	324	165	165	446	193	193
TTTGAGCTCATATACTCGC	GACTCGACTACAGATTTCAC	AGAAGACTCGACTAaAGATTTCACAGGATC	na	Training	0	205	0	170	79	79	211	89	89	228	96	96
TTTGCATGCACTCTCACGT	GACTCGACTACAGATTTCAC	AGAAGACTCGACTAgAGATTTCACAGGATC	na	Training	0	182	2	200	63	60.8022	199	75	72.8132	221	89	86.5714
TTTGGCTACATCACTATAT	GACTCGACTACAGATTTCAC	AGAAGACTCGACTACgGATTTCACAGGATC	na	Training	0	298	0	668	207	207	643	226	226	678	239	239
TTTGCATATCTCTACAGTC	GACTCGACTACAGATTTCAC	AGAAGACTCGACTACcGATTTCACAGGATC	na	Training	0	643	10	1435	343	320.683	1549	367	342.91	1924	511	481.078
TTTGCTCTACTACATCAGC	GACTCGACTACAGATTTCAC	AGAAGACTCGACTACtGATTTCACAGGATC	na	Training	0	412	3	625	167	162.449	643	111	106.318	721	120	114.75
TTTGGACATCTCGCTACTC	GACTCGACTACAGATTTCAC	AGAAGACTCGACTACAaATTTCACAGGATC	na	Training	0	519	6	910	364	353.48	856	312	302.104	992	360	348.532
TTTGGAGTCATGCTATCTA	GACTCGACTACAGATTTCAC	AGAAGACTCGACTACAtATTTCACAGGATC	na	Training	0	227	6	367	101	91.2996	398	103	92.4802	481	126	113.286
TTTGTCTCTGTCTGCGACA	GACTCGACTACAGATTTCAC	AGAAGACTCGACTACAcATTTCACAGGATC	na	Training	0	757	1	923	348	346.781	933	358	356.768	1131	322	320.506
TTTGACTCTATCAGCTACG	GACTCGACTACAGATTTCAC	AGAAGACTCGACTACAGgTTTCACAGGATC	na	Training	0	399	12	836	374	348.857	819	378	353.368	962	385	356.068
TTTGTACACGCACTCGTAG	GACTCGACTACAGATTTCAC	AGAAGACTCGACTACAGcTTTCACAGGATC	na	Training	0	636	16	748	188	169.182	775	189	169.503	892	202	179.56
TTTGCACTGCATCACTACA	GACTCGACTACAGATTTCAC	AGAAGACTCGACTACAGtTTTCACAGGATC	na	Training	0	330	4	507	245	238.855	557	277	270.248	663	293	284.964
TTTGACTCTACGTACTACT	GACTCGACTACAGATTTCAC	AGAAGACTCGACTACAGAcTTCACAGGATC	na	Training	0	1032	16	2488	662	623.426	2304	614	578.279	2886	639	594.256
TTTGCATACATCAGCTAGC	GACTCGACTACAGATTTCAC	AGAAGACTCGACTACAGAgTTCACAGGATC	na	Training	0	493	1	694	184	182.592	750	199	197.479	789	179	177.4
TTTGCATCTCTGCATATCT	GACTCGACTACAGATTTCAC	AGAAGACTCGACTACAGAaTTCACAGGATC	na	Training	0	313	1	851	366	363.281	912	360	357.086	1058	358	354.62
TTTGATAGTCATACACTGC	GACTCGACTACAGATTTCAC	AGAAGACTCGACTACAGATcTCACAGGATC	na	Training	0	496	8	507	216	207.823	399	151	144.565	534	209	200.387
TTTGTCTGCACACAGCACG	GACTCGACTACAGATTTCAC	AGAAGACTCGACTACAGATgTCACAGGATC	na	Training	0	728	18	1034	464	438.434	1009	424	399.052	1264	439	407.747
[truncated: 2,184 more rows]

## Sheet: LibA-Mismatched targets (Day 7)
Indel frequencies measured using lentiviral library A
[truncated: 3,061 more rows]

## Sheet: LibB_lentiviral 
Indel frequencies measured using lentiviral library B
[truncated: 24,000 more rows]

[truncated: 2 more sheets: LibC_lentiviral, LibA_RNP]
